# Supplementary material for: Oral GAD65-L. lactis Vaccine Halts Diabetes Progression in NOD Mice by Orchestrating Gut Microbiota–Metabolite Crosstalk and Fostering Intestinal Immunoregulation
Source: Microorganisms. 2026 Jan 13;14(1):176. doi: 10.3390/microorganisms14010176 (PMC12844348; doi:10.3390/microorganisms14010176)
Supplement: Supplementary file 1 [file microorganisms-14-00176-s001.zip]

Archive with 12 entries (12 files):
- Supplementary Table S8.xlsx
- Figure S1.tif
- Figure S2.tif
- Figure S3.xlsx
- Figure S4.tif
- Supplementary Table S1.xlsx
- Supplementary Table S2.xlsx
- Supplementary Table S3.xlsx
- Supplementary Table S4.xlsx
- Supplementary Table S5.xlsx
- Supplementary Table S6.xlsx
- Supplementary Table S7.xlsx
