# Supplementary material for: Oral GAD65-L. lactis Vaccine Halts Diabetes Progression in NOD Mice by Orchestrating Gut Microbiota–Metabolite Crosstalk and Fostering Intestinal Immunoregulation
Source: Microorganisms. 2026 Jan 13;14(1):176. doi: 10.3390/microorganisms14010176 (PMC12844348; doi:10.3390/microorganisms14010176)
Supplement: Supplementary file 1 [file microorganisms-14-00176-s001.zip › Supplementary Table S8.xlsx]

## Sheet: GAD65_16_control_16
Microbe	Metablite	Correlation	Pvalue	AdjPvalue
[Eubacterium]_hallii_group	Monomethyl phenylphosphonate	0.999287	9.06869e-10	3.80885e-05
Ruminiclostridium	Tridecanol	0.998453	9.25015e-09	0.000194253
Ruminiclostridium	Cadalene	0.998077	1.77518e-08	0.000219662
Ruminiclostridium	PI(20:0/14:0)	0.997969	2.09202e-08	0.000219662
Ruminiclostridium	Ethisterone	0.997387	4.45334e-08	0.000299689
Ruminiclostridium	2,6-Diisopropylnaphthalene	0.997375	4.51245e-08	0.000299689
Ruminiclostridium	5β-Chola-3,8(14),11-trien-24-oic Acid	0.997285	4.99482e-08	0.000299689
Ruminiclostridium	5,8,11-Heptadecatriynoic acid	0.99604	1.54737e-07	0.000812372
Ruminiclostridium	LysoPA(22:6(4Z,7Z,10Z,13Z,16Z,19Z)/0:0)	0.995493	2.28169e-07	0.000958351
Ruminiclostridium	Cholic acid	0.995367	2.47678e-07	0.000958351
Ruminiclostridium	N-Desthienylethyl-rotigotine	0.995347	2.50997e-07	0.000958351
Ruminiclostridium	LysoPA(20:3(8Z,11Z,14Z)/0:0)	0.994766	3.5702e-07	0.0010612
Lachnospiraceae_UCG-004	4,7-Didehydroneophysalin B	0.994561	4.00622e-07	0.0010612
Ruminococcaceae	(1R*,3R*,3'S*)-1,2,3,4-Tetrahydro-1-(2-thio-3-pyrrolidinyl)-beta-carboline-3-carboxylic acid	0.994443	4.27234e-07	0.0010612
Ruminiclostridium	3α-Hydroxy-5β-chola-7,9(11)-dien-24-oic Acid	0.994407	4.35518e-07	0.0010612
Ruminiclostridium	3a,4b,12a-Trihydroxy-5b-cholanoic acid	0.994388	4.40054e-07	0.0010612
Lachnospiraceae_UCG-004	Dichotosin	0.994387	4.40155e-07	0.0010612
Ruminiclostridium	Azulene	0.994326	4.54798e-07	0.0010612
Ruminiclostridium	20-Hydroxyrutacridone epoxide	0.994056	5.22714e-07	0.00115547
Romboutsia	Ethyl-L-NIO	0.9938	5.93074e-07	0.00124546
Ruminiclostridium	PI(16:0/18:0)	0.993506	6.81243e-07	0.00132664
Caenimonas	Gamma glutamyl ornithine	0.993463	6.94909e-07	0.00132664
Ruminiclostridium	Chaksine	0.99307	8.27763e-07	0.00151157
Ruminiclostridium	(9Z,12Z)-3-hydroxyhexadecadienoylcarnitine	0.992766	9.41215e-07	0.00164713
Ruminiclostridium	Deferasirox	0.992624	9.97494e-07	0.00166812
Ruminiclostridium	Prostaglandin E2 p-acetamidophenyl ester	0.992539	1.03265e-06	0.00166812
Ruminiclostridium	5-Phenyl-1,3-pentadiyne	0.992438	1.0751e-06	0.00167239
Ruminiclostridium	7,8,4'-Trihydroxyflavanone	0.992114	1.21868e-06	0.00182802
Ruminiclostridium	PE-Cer(d16:1(4E)/24:0(2OH))	0.991638	1.45277e-06	0.002104
Ruminiclostridium	Raucaffricine	0.991451	1.55223e-06	0.00217312
Ruminiclostridium	Simvastatin	0.991291	1.64065e-06	0.00219195
Ruminiclostridium	Dihomoavicholic acid	0.991105	1.74784e-06	0.00219195
Ruminiclostridium	PG(17:2(9Z,12Z)/22:4(7Z,10Z,13Z,16Z))	0.990992	1.81531e-06	0.00219195
Ruminiclostridium	PG(18:0/18:1(11Z))	0.990965	1.83141e-06	0.00219195
Ruminiclostridium	PG(17:1(9Z)/22:6(4Z,7Z,10Z,13Z,16Z,19Z))	0.990945	1.84366e-06	0.00219195
Ruminiclostridium	PI(O-16:0/17:1(9Z))	0.990887	1.87881e-06	0.00219195
Ruminiclostridium	6E,8E,12E,14E-Hexadecatetraen-10-ynoic acid	0.990779	1.94627e-06	0.00220928
Ruminiclostridium	3alpha,7beta-Dihydroxy-12-oxo-5beta-cholan-24-oic Acid	0.990029	2.46003e-06	0.00268796
Ruminiclostridium	Oxacillin	0.98998	2.49597e-06	0.00268796
Ruminiclostridium	{[(2Z)-6-hydroxy-2-(phenylmethylidene)heptyl]oxy}sulfonic acid	0.989672	2.73302e-06	0.00286967
Ruminiclostridium	PE-Cer(d16:1(4E)/24:1(15Z))	0.989286	3.0503e-06	0.00303532
Ruminiclostridium	PI(22:0/12:0)	0.989272	3.06207e-06	0.00303532
Ruminiclostridium	PA(17:2(9Z,12Z)/0:0)	0.989163	3.15637e-06	0.00303532
Ruminiclostridium	PI(15:1(9Z)/20:2(11Z,14Z))	0.989107	3.2052e-06	0.00303532
Ruminiclostridium	Met-Arg-Phe-Ala acetate salt	0.988839	3.44658e-06	0.00303532
Ruminiclostridium	(23R)-1α-hydroxy-25,27-didehydrovitamin D3 26,23-lactone	0.988827	3.45768e-06	0.00303532
Ruminiclostridium	(11Z)-8,18-propano-retinal	0.988817	3.46707e-06	0.00303532
Ruminiclostridium	PI(O-18:0/18:2(9Z,12Z))	0.988815	3.46894e-06	0.00303532
Lachnospiraceae_UCG-004	RSC-3388	0.988671	3.60445e-06	0.00308953
Ruminiclostridium	Prostaglandin D2 serinol amide	0.988449	3.81984e-06	0.00320866
Ruminiclostridium	PI(14:1(9Z)/22:2(13Z,16Z))	0.988251	4.019e-06	0.00330977
Ruminiclostridium	Dolastatin 16	0.98799	4.2921e-06	0.00346669
Ruminiclostridium	Endomorphin-2	0.987858	4.4343e-06	0.00351398
Ruminiclostridium	PI(19:0/15:0)	0.987305	5.06621e-06	0.00381703
Ruminiclostridium	PC(DiMe(11,3)/DiMe(9,3))	0.987302	5.06989e-06	0.00381703
Ruminiclostridium	Eremopetasitenin C2	0.987286	5.08937e-06	0.00381703
Candidatus_Hepatincola	10-Deacetylbaccatin III	0.987072	5.35006e-06	0.00394215
Dongia	Codonopsine	0.986232	6.45781e-06	0.00453928
Ruminiclostridium	Dattelic acid	0.986226	6.46594e-06	0.00453928
Candidatus_Hepatincola	Alanyl-Threonine	0.986213	6.48469e-06	0.00453928
Ruminococcaceae	1-heptadecanoyl-sn-glycerol 3-phosphate	0.985916	6.91087e-06	0.00457315
Lachnospiraceae_UCG-004	4'-(DIMETHYLAMINO)AZOXYBENZENE N-OXIDE	0.985896	6.93954e-06	0.00457315
Ruminiclostridium	10-Hydroxycarbazepine	0.985771	7.12529e-06	0.00457315
Ruminiclostridium	Antibiotic SB 202742	0.985761	7.14116e-06	0.00457315
Ruminiclostridium	(R)-MHD	0.985756	7.14848e-06	0.00457315
Lachnospiraceae_UCG-004	Malvidin 3-glucoside-5-(6''-malonylglucoside)	0.985659	7.29525e-06	0.00457315
Ruminiclostridium	3beta-hydroxy-estra-5,7,9-trien-17-one	0.985658	7.29526e-06	0.00457315
Ruminiclostridium	Pelargonidin 3-glucoside-7-(6-(4-(glucosyl)-p-hydroxybenzoyl)glucoside)	0.985511	7.52114e-06	0.00464541
Lachnospiraceae_UCG-004	5-Methyl-5,6,7,8-tetrahydromethanopterin	0.98508	8.21105e-06	0.00490944
Ruminiclostridium	11-chloro-12-hydroxy-octadecanoic acid	0.98505	8.25951e-06	0.00490944
Ruminiclostridium	PA(10:0/8:0)	0.984957	8.41522e-06	0.00490944
Ruminiclostridium	Annocherin A	0.984956	8.41617e-06	0.00490944
Herminiimonas	{[(4E)-5-(4-methoxyphenyl)-3-oxopent-4-en-2-yl]oxy}sulfonic acid	0.984768	8.7337e-06	0.00502487
Ruminococcaceae	OOV-PG	0.983788	1.05239e-05	0.00597302
Phycicoccus	S-4-Hydroxymephenytoin	0.983598	1.08964e-05	0.00610201
Ruminococcaceae	Homodeoxycholic acid	0.983453	1.11861e-05	0.0061132
Ruminiclostridium	PI(17:0/17:0)	0.983443	1.12075e-05	0.0061132
Ruminiclostridium	PI(16:2(9Z,12Z)/18:0)	0.983204	1.16963e-05	0.00615033
Ruminiclostridium	3α,7α,12α-Trihydroxy-5α-chol-22-en-24-oic acid	0.983181	1.17442e-05	0.00615033
Candidatus_Hepatincola	cis-3-Hexenyl b-primeveroside	0.983145	1.18193e-05	0.00615033
Ruminiclostridium	PI(16:0/16:0)	0.983125	1.18614e-05	0.00615033
Ruminiclostridium	PI(22:2(13Z,16Z)/14:1(9Z))	0.982837	1.24778e-05	0.00639105
Lachnospiraceae_UCG-004	CARAPIN-8 (9)-ENE	0.982695	1.27889e-05	0.00647151
Ruminiclostridium	PA(P-16:0/0:0)	0.982125	1.40879e-05	0.00670417
Ruminiclostridium	Ethyl-(5R,12S)-diacetoxy-(6E,8E,10E,14Z)-eicosatetraenoate	0.982095	1.41595e-05	0.00670417
Ruminococcaceae	MG(20:4(8Z,11Z,14Z,17Z)/0:0/0:0)	0.981496	1.56201e-05	0.00670417
Ruminococcaceae	6-{[6-(3,4-dihydroxy-6-methyl-5-oxooxan-2-yl)-5-hydroxy-2-(4-hydroxy-3-methoxyphenyl)-4-oxo-4H-chromen-7-yl]oxy}-3,4,5-trihydroxyoxane-2-carboxylic acid	0.981487	1.56431e-05	0.00670417
Ruminococcaceae	Cerberoside	0.981487	1.56431e-05	0.00670417
Ruminococcaceae	18:2(5Z,9Z)(16Me)	0.981487	1.56431e-05	0.00670417
Ruminococcaceae	gamma-L-Glutamyl-L-methionine sulfoxide	0.981487	1.56431e-05	0.00670417
Ruminococcaceae	(-)-Usnic acid	0.981487	1.56431e-05	0.00670417
Ruminococcaceae	Solacapine	0.981487	1.56431e-05	0.00670417
Ruminococcaceae	7-Hydroxyflavan	0.981487	1.56431e-05	0.00670417
Ruminococcaceae	3,5,6,7-tetrahydroxy-2-(4-hydroxy-3-methoxyphenyl)-4H-chromen-4-one	0.981487	1.56431e-05	0.00670417
Ruminococcaceae	3-hydroxytetradecanoyl carnitine	0.981487	1.56431e-05	0.00670417
Ruminococcaceae	beta-D-Glc-(1->4)-alpha-L-Rha-(1->3)-beta-D-Glc	0.981487	1.56431e-05	0.00670417
Ruminococcaceae	3-hydroxytridecanoyl carnitine	0.981487	1.56431e-05	0.00670417
Ruminococcaceae	4,2',4'-Trihydroxy-6'-methoxydihydrochalcone	0.981487	1.56431e-05	0.00670417
Ruminococcaceae	Cholestane-3,7,12,25-tetrol-3-glucuronide	0.981377	1.59221e-05	0.00672849
Lachnospiraceae_UCG-004	2-(1,2-dihydroxypropan-2-yl)-6-(2-methylbut-3-en-2-yl)-2H,3H,7H-furo[3,2-g]chromen-7-one	0.9813	1.61203e-05	0.00672849
Ruminiclostridium	3alpha,11alpha-Dihydroxy-12-oxo-5beta-cholan-24-oic Acid	0.981276	1.61804e-05	0.00672849
Ruminiclostridium	Protobassic acid	0.981057	1.67532e-05	0.00687556
Ruminiclostridium	1-heptadecanoyl-sn-glycerol 3-phosphate	0.980997	1.69113e-05	0.00687556
Aurantimicrobium	2-Methoxy-9-phenyl-1H-phenalen-1-one	0.980955	1.70252e-05	0.00687556
Ruminococcaceae	3-trans-p-Coumaroylrotundic acid	0.980817	1.73958e-05	0.00690735
Ruminococcaceae	PI(17:0/17:0)	0.980803	1.74328e-05	0.00690735
Ruminococcaceae	(3'-sulfo)Galbeta-Cer(d18:1/16:0(2OH))	0.980707	1.76956e-05	0.00694446
Rikenella	13-Deoxydaunorubicin	0.980648	1.78572e-05	0.00694446
Ruminococcaceae	PI(16:1(9Z)/18:1(9Z))	0.98053	1.81841e-05	0.00700672
Hirschia	Hydroxyprolyl-Glutamine	-0.980396	1.85589e-05	0.00708613
Candidatus_Hepatincola	18-hydroxy-9R,10S-epoxy-stearic acid	0.980218	1.90685e-05	0.00720782
Ruminiclostridium	PI(16:1(9Z)/18:1(9Z))	0.980144	1.92802e-05	0.00720782
Ruminiclostridium	PG(22:5(4Z,7Z,10Z,13Z,16Z)/22:5(4Z,7Z,10Z,13Z,16Z))	0.980106	1.93925e-05	0.00720782
Dielma	Macaridine	0.979754	2.04336e-05	0.00746272
Yersinia	Macaridine	0.979754	2.04336e-05	0.00746272
Ruminococcaceae	PI(15:0/22:6(4Z,7Z,10Z,13Z,16Z,19Z))	0.979683	2.06488e-05	0.0074763
Ruminococcaceae	5-Hepten-3-yn-1-ol, 2,2-dimethyl-7-[methyl(1-naphthalenylmethyl)amino]-, (E)-	0.979577	2.09719e-05	0.00752838
Ruminiclostridium	PI(21:0/13:0)	0.979475	2.12859e-05	0.00757632
Ruminococcaceae	PI(16:2(9Z,12Z)/18:0)	0.979306	2.18118e-05	0.00768064
Ruminiclostridium	(3'-sulfo)Galbeta-Cer(d18:1/16:0(2OH))	0.979264	2.19447e-05	0.00768064
Ruminococcaceae	4'-O-Methylneobavaisoflavone 7-O-(2''-p-coumaroylglucoside)	0.97906	2.25968e-05	0.00773946
Dielma	4-(1-hydroxy-2-(methylamino)ethyl)phenol	0.979038	2.26656e-05	0.00773946
Yersinia	4-(1-hydroxy-2-(methylamino)ethyl)phenol	0.979038	2.26656e-05	0.00773946
Ruminococcaceae	10-Hydroxycarbazepine	0.97874	2.36415e-05	0.00794693
Lachnospiraceae_UCG-004	Jangomolide	0.978704	2.37627e-05	0.00794693
Ruminococcaceae	Glycyl-Gamma-glutamate	0.978637	2.39838e-05	0.00794693
Ruminococcaceae	17-trifluoromethylphenyl trinor PGF2α ethyl amide	0.978581	2.41737e-05	0.00794693
Phycicoccus	STS-135	0.978363	2.49147e-05	0.00794693
Ruminococcaceae	Annocherin A	0.978284	2.51868e-05	0.00794693
Ruminiclostridium	PI(14:0/20:3(8Z,11Z,14Z))	0.978232	2.5367e-05	0.00794693
Ruminococcaceae	PI(14:0/20:3(8Z,11Z,14Z))	0.978147	2.5665e-05	0.00794693
Lachnospiraceae_UCG-004	Peonidin 3-gentiotrioside	0.978098	2.58375e-05	0.00794693
Ruminiclostridium	3a,7b,21-Trihydroxy-5b-cholanoic acid	0.978097	2.58407e-05	0.00794693
Ruminococcaceae	PG(22:5(4Z,7Z,10Z,13Z,16Z)/22:5(4Z,7Z,10Z,13Z,16Z))	0.978018	2.61178e-05	0.00794693
Ruminiclostridium	PI(18:0/14:0)	0.978001	2.61774e-05	0.00794693
Fluviicola	1-O-(3R,4-dihydroxy-2-methylene-butanoyl)-beta-D-glucopyranose	0.977964	2.6311e-05	0.00794693
Ruminococcaceae	PA(10:0/8:0)	0.977963	2.63142e-05	0.00794693
Ruminiclostridium	PI(14:0/19:0)	0.97784	2.67545e-05	0.00794693
Ruminiclostridium	PC(DiMe(9,3)/DiMe(9,3))	0.977825	2.68075e-05	0.00794693
Ruminococcaceae	Prostaglandin D2 serinol amide	0.977825	2.68105e-05	0.00794693
Ruminiclostridium	Leu-Leu-Leu	0.977743	2.71058e-05	0.00794693
Lachnospiraceae_UCG-004	Pelargonidin 3-sambubioside-5-glucoside	0.977728	2.71603e-05	0.00794693
Ruminococcaceae	3α,7α,12α-Trihydroxy-5α-chol-22-en-24-oic acid	0.977598	2.76369e-05	0.00794693
Ruminococcaceae	17-Propyl-5alpha-androst-2-en-17beta-ol	0.977176	2.92162e-05	0.00794693
Candidatus_Hepatincola	Pisumoside A	0.977153	2.93045e-05	0.00794693
Ruminiclostridium	Artonin B	0.977092	2.95401e-05	0.00794693
Lachnospiraceae_UCG-004	Galβ1-3GalNAcα-Thr	0.977062	2.96537e-05	0.00794693
Rikenella	Dextrorphan glucuronide	0.97701	2.98555e-05	0.00794693
Ruminiclostridium	Medicagol	0.976994	2.99189e-05	0.00794693
Dongia	Tenovin-6	0.97699	2.99332e-05	0.00794693
Ruminiclostridium	PI(O-16:0/20:5(5Z,8Z,11Z,14Z,17Z))	0.976913	3.02327e-05	0.00794693
Rikenella	Diethylstilbestrol monosulfate monoglucuronide	0.976791	3.07109e-05	0.00794693
Ruminococcaceae	3a,7b,21-Trihydroxy-5b-cholanoic acid	0.976764	3.08193e-05	0.00794693
Ruminiclostridium	(1R,16Z,24E,26E,28Z)-1,18,35-trihydroxy-12-[1-(4-hydroxy-3-methoxycyclohexyl)propan-2-yl]-19,30-dimethoxy-15,17,21,23,29,35-hexamethyl-11,36-dioxa-4-azatricyclo[30.3.1.0⁴,⁹]hexatriaconta-16,24,26,28-tetraene-2,3,10,14,20-pentone	0.976733	3.09409e-05	0.00794693
Rhodoluna	Graveoline	0.976714	3.10188e-05	0.00794693
Ruminococcaceae	3-Oxo-4,6-choladienoic acid	0.976617	3.14035e-05	0.00794693
Ruminiclostridium	Cholestane-3,7,12,25-tetrol-3-glucuronide	0.976472	3.19897e-05	0.00794693
Aurantimicrobium	Hypaphorine	0.976417	3.22114e-05	0.00794693
Ruminiclostridium	4-Hydroxybenzoic acid	0.976382	3.23572e-05	0.00794693
Ruminococcaceae	C16-OH Sulfatide	0.976334	3.25499e-05	0.00794693
Herminiimonas	6α-Glucuronosylhyodeoxycholate	0.97628	3.27755e-05	0.00794693
Ruminococcaceae	10E,12E,14Z-Hexadecatrienal	0.976218	3.30315e-05	0.00794693
Ruminococcaceae	PC(DiMe(9,3)/DiMe(9,3))	0.976172	3.32197e-05	0.00794693
Ruminiclostridium	7-Hydroxyflavan	0.976166	3.32458e-05	0.00794693
Ruminiclostridium	3,5,6,7-tetrahydroxy-2-(4-hydroxy-3-methoxyphenyl)-4H-chromen-4-one	0.976166	3.32458e-05	0.00794693
Ruminiclostridium	Cerberoside	0.976166	3.32458e-05	0.00794693
Ruminiclostridium	beta-D-Glc-(1->4)-alpha-L-Rha-(1->3)-beta-D-Glc	0.976166	3.32458e-05	0.00794693
Ruminiclostridium	gamma-L-Glutamyl-L-methionine sulfoxide	0.976166	3.32458e-05	0.00794693
Ruminiclostridium	18:2(5Z,9Z)(16Me)	0.976166	3.32458e-05	0.00794693
Ruminiclostridium	(-)-Usnic acid	0.976166	3.32458e-05	0.00794693
Ruminiclostridium	4,2',4'-Trihydroxy-6'-methoxydihydrochalcone	0.976166	3.32458e-05	0.00794693
Ruminiclostridium	6-{[6-(3,4-dihydroxy-6-methyl-5-oxooxan-2-yl)-5-hydroxy-2-(4-hydroxy-3-methoxyphenyl)-4-oxo-4H-chromen-7-yl]oxy}-3,4,5-trihydroxyoxane-2-carboxylic acid	0.976166	3.32458e-05	0.00794693
Ruminiclostridium	3-hydroxytetradecanoyl carnitine	0.976166	3.32458e-05	0.00794693
Ruminiclostridium	Solacapine	0.976166	3.32458e-05	0.00794693
Ruminiclostridium	3-hydroxytridecanoyl carnitine	0.976166	3.32458e-05	0.00794693
Ruminiclostridium	PI(15:0/19:0)	0.976153	3.33014e-05	0.00794693
Ruminococcaceae	(11Z)-8,18-propano-retinal	0.976106	3.34972e-05	0.00794849
Ruminococcaceae	(23R)-1α-hydroxy-25,27-didehydrovitamin D3 26,23-lactone	0.976007	3.39117e-05	0.00796279
Ruminococcaceae	5beta-Cholestane-3alpha,7alpha,12alpha,25-tetrol	0.975959	3.41131e-05	0.00796279
Ruminococcaceae	PI(14:0/19:0)	0.975948	3.41614e-05	0.00796279
Ruminiclostridium	3beta,9alpha-Dihydroxy-11-oxo-5beta-cholan-24-oic Acid	0.975911	3.43158e-05	0.00796279
Ruminococcaceae	Dattelic acid	0.975821	3.47031e-05	0.0080084
Subgroup_7	Sulfadoxine suflate	0.975665	3.5375e-05	0.00811886
Ruminiclostridium	PI(15:0/22:6(4Z,7Z,10Z,13Z,16Z,19Z))	0.975499	3.60953e-05	0.00823915
Polynucleobacter	5-Hydroxy-7-(4-hydroxyphenyl)-1-phenyl-3-heptanone	0.975372	3.66591e-05	0.00832261
Ruminococcaceae	Polysorbate 20	0.975294	3.70046e-05	0.00835589
Ruminiclostridium	17-trifluoromethylphenyl trinor PGF2α ethyl amide	0.975246	3.72221e-05	0.00836003
Ruminococcaceae	PE-Cer(d16:1(4E)/24:1(15Z))	0.975071	3.80096e-05	0.00844927
Ruminococcaceae	PI(18:0/14:0)	0.97504	3.81519e-05	0.00844927
Ruminiclostridium	Sodium glycocholate	0.975024	3.82229e-05	0.00844927
Lachnospiraceae_UCG-004	desmethylcyclobenzaprine	0.974844	3.90516e-05	0.00854672
Ruminiclostridium	Taurohyocholate	0.97484	3.90707e-05	0.00854672
Ruminococcaceae	(23S)-1alpha-hydroxy-25,27-didehydrovitamin D3 26,23-lactone	0.97472	3.96255e-05	0.00862317
Ruminiclostridium	trans-3-Hydroxycotinine glucuronide	0.974555	4.04035e-05	0.00874715
Ruminococcaceae	Lucidone C	0.974393	4.11747e-05	0.00886839
Ruminococcaceae	N-oleoyl taurine	0.974307	4.15879e-05	0.00887078
Ruminiclostridium	Lucidone C	0.974303	4.16082e-05	0.00887078
Ruminococcaceae	Met-Arg-Phe-Ala acetate salt	0.97404	4.28897e-05	0.00909781
Ruminiclostridium	Glycyl-Gamma-glutamate	0.973892	4.36235e-05	0.00920697
Ruminiclostridium	MG(20:4(8Z,11Z,14Z,17Z)/0:0/0:0)	0.973729	4.44388e-05	0.00931577
Ruminiclostridium	C16-OH Sulfatide	0.973701	4.45826e-05	0.00931577
Ruminococcaceae	Incensole	0.973456	4.58317e-05	0.0094919
Ruminiclostridium	4'-O-Methylneobavaisoflavone 7-O-(2''-p-coumaroylglucoside)	0.973447	4.58775e-05	0.0094919
Ruminococcaceae	MG(0:0/20:2(11Z,14Z)/0:0)	0.973249	4.69057e-05	0.00965069
Ruminococcaceae	PG(17:2(9Z,12Z)/22:4(7Z,10Z,13Z,16Z))	0.973211	4.71046e-05	0.00965069
Ruminococcaceae	5,9,17-hexacosatrienoic acid	0.973157	4.73869e-05	0.00966141
Ruminococcaceae	Simvastatin	0.972967	4.83915e-05	0.00981856
Ruminiclostridium	3alpha-Hydroxy-1,7-dioxo-5beta-cholan-24-oic Acid	0.97278	4.93989e-05	0.00997477
Rikenella	Durupcoside A	0.972675	4.99648e-05	0.0100408
Ruminococcaceae	17-phenyl trinor PGF2α cyclopropyl methyl amide	0.972595	5.04021e-05	0.0100517
Ruminiclostridium	EXALAMIDE	0.972578	5.04981e-05	0.0100517
Ruminococcaceae	3beta-hydroxy-estra-5,7,9-trien-17-one	0.972516	5.0839e-05	0.0100719
Phycicoccus	Depdecin	0.972334	5.18474e-05	0.0102234
Ruminiclostridium	(23S)-1alpha-hydroxy-25,27-didehydrovitamin D3 26,23-lactone	0.972166	5.27933e-05	0.0102509
Buchnera	Mangostenone B	0.972102	5.31507e-05	0.0102509
Ruminiclostridium	OOV-PG	0.972006	5.37017e-05	0.0102509
Ruminococcaceae	3alpha-Hydroxy-1,7-dioxo-5beta-cholan-24-oic Acid	0.971977	5.38679e-05	0.0102509
Ruminiclostridium	Lucidone A	0.971969	5.39122e-05	0.0102509
Ruminiclostridium	Ribavirin	0.971877	5.4442e-05	0.0102509
Prevotella	Tyramine glucuronide	0.971855	5.45694e-05	0.0102509
Buchnera	Arabinoside	0.971846	5.46209e-05	0.0102509
Ruminiclostridium	6-[4-(4-carboxy-2-hydroxybutyl)-2-hydroxyphenoxy]-3,4,5-trihydroxyoxane-2-carboxylic acid	0.971827	5.47265e-05	0.0102509
Ruminococcaceae	3,4,5-trihydroxy-6-{[4-(7-methoxy-2-oxo-2H-chromen-6-yl)but-3-en-2-yl]oxy}oxane-2-carboxylic acid	0.971802	5.48741e-05	0.0102509
Dielma	{5-[3-(3,4-dihydroxy-2-methoxyphenyl)propanoyl]-2-hydroxyphenyl}oxidanesulfonic acid	0.971782	5.49912e-05	0.0102509
Yersinia	{5-[3-(3,4-dihydroxy-2-methoxyphenyl)propanoyl]-2-hydroxyphenyl}oxidanesulfonic acid	0.971782	5.49912e-05	0.0102509
Ruminococcaceae	3alpha,7beta-Dihydroxy-12-oxo-5beta-cholan-24-oic Acid	0.971753	5.51597e-05	0.0102509
Ruminococcaceae	Ribavirin	0.971655	5.5728e-05	0.0103109
Ruminiclostridium	3-Oxo-4,6-choladienoic acid	0.971559	5.62949e-05	0.0103701
Ruminiclostridium	5beta-Cholestane-3alpha,7alpha,12alpha,25-tetrol	0.971423	5.71002e-05	0.0104375
Ruminococcaceae	3alpha,11alpha-Dihydroxy-12-oxo-5beta-cholan-24-oic Acid	0.971397	5.72536e-05	0.0104375
Ruminiclostridium	Morphiceptin	0.971367	5.74322e-05	0.0104375
Ruminiclostridium	1alpha-hydroxy-25,26,27-trinorvitamin D3 24-carboxylic acid	0.97133	5.76548e-05	0.0104375
Ruminococcaceae	Medicagol	0.971208	5.83895e-05	0.0105251
Ruminococcaceae	N-(14-Methylhexadecanoyl)pyrrolidine	0.971162	5.86666e-05	0.0105299
Caenimonas	3-(Acetyloxy)-2-hydroxypropyl icosanoate	0.971101	5.90374e-05	0.0105462
Ruminococcaceae	PE-Cer(d16:1(4E)/24:0(2OH))	0.971065	5.92595e-05	0.0105462
Ruminococcaceae	PG(18:0/18:1(11Z))	0.970973	5.98172e-05	0.0106005
Ruminococcaceae	PI(16:0/18:0)	0.970754	6.11709e-05	0.0107524
Ruminiclostridium	17-Propyl-5alpha-androst-2-en-17beta-ol	0.970752	6.11861e-05	0.0107524
Ruminococcaceae	iso (4E,15-methyl-d16:1) sphingosine	0.9706	6.21397e-05	0.0108745
Ruminococcaceae	11-chloro-12-hydroxy-octadecanoic acid	0.970272	6.42245e-05	0.0111927
Lachnospiraceae_UCG-004	5-Formyl-5,6,7,8-tetrahydromethanopterin	0.969994	6.60282e-05	0.0114594
Ruminiclostridium	3alpha,7alpha-Dihydroxy-22-oxo-5beta-cholan-24-oic Acid	0.96986	6.69089e-05	0.0114733
Lachnospiraceae_UCG-004	Physalin N	0.969858	6.69242e-05	0.0114733
Ruminococcaceae	3alpha,7alpha-Dihydroxy-22-oxo-5beta-cholan-24-oic Acid	0.969838	6.70582e-05	0.0114733
Ruminiclostridium	PI(19:0/13:0)	0.96981	6.72422e-05	0.0114733
Ruminococcaceae	3a,4b,12a-Trihydroxy-5b-cholanoic acid	0.969775	6.74738e-05	0.0114733
Ruminococcaceae	Azulene	0.969706	6.79364e-05	0.0114772
Ruminiclostridium	1-(9Z-octadecenoyl)-2-(5Z,8Z,11Z,14Z-eicosatetraenoyl)-3-O-alpha-D-glucuronyl-sn-glycerol	0.969652	6.8296e-05	0.0114772
Ruminiclostridium	Homodeoxycholic acid	0.969648	6.83204e-05	0.0114772
Mucinivorans	Lacosamide-glucuronide	-0.969608	6.85898e-05	0.0114772
Ruminiclostridium	Solifenacin	0.969419	6.98672e-05	0.0116445
Ruminiclostridium	17-phenyl trinor PGF2α cyclopropyl methyl amide	0.969089	7.21399e-05	0.0119758
Rhodoluna	3,5,6,7,2',3',4'-Heptahydroxyflavone	0.968949	7.31158e-05	0.01209
Pseudomonas	Delavirdine	-0.968829	7.39595e-05	0.0121816
Lachnospiraceae_UCG-004	7,8-Dihydromethanopterin	0.968759	7.4452e-05	0.0122095
Ruminococcaceae	Antibiotic SB 202742	0.968675	7.50529e-05	0.0122095
Lachnospiraceae_UCG-004	Labriformidin	0.968658	7.51683e-05	0.0122095
Ruminiclostridium	MG(0:0/20:2(11Z,14Z)/0:0)	0.968641	7.52921e-05	0.0122095
Ruminococcaceae	Misoprostol (free acid)-d5	0.96856	7.58711e-05	0.0122561
Lachnospiraceae_UCG-004	Tragopogonsaponin Q	0.968452	7.6652e-05	0.01233
Ruminiclostridium	Incensole	0.968416	7.69156e-05	0.01233
Ruminococcaceae	PA(17:2(9Z,12Z)/0:0)	0.968317	7.76357e-05	0.0123981
Ruminococcaceae	PI(O-16:0/17:1(9Z))	0.968246	7.8148e-05	0.0124225
Ruminococcaceae	3beta,9alpha-Dihydroxy-11-oxo-5beta-cholan-24-oic Acid	0.968177	7.86586e-05	0.0124225
Subgroup_7	Isoeugenol phenylacetate	0.968173	7.86892e-05	0.0124225
Fluviicola	5,6-Epoxiergosta-8,22-diene-3,7-diol	0.968134	7.89714e-05	0.0124225
Ruminiclostridium	PI(16:0/18:1(11Z))	0.967943	8.03895e-05	0.0125983
Ruminococcaceae	5Z,9Z,19Z-hexacosatrienoic acid	0.967831	8.12296e-05	0.0126827
Ruminiclostridium	10E,12E,14Z-Hexadecatrienal	0.967668	8.24602e-05	0.0128271
Ruminococcaceae	4-Hydroxybenzoic acid	0.967604	8.29457e-05	0.012855
Ruminiclostridium	PIM1(19:2(9Z,12Z)/16:2(9Z,12Z))	0.967381	8.46568e-05	0.013072
Ruminococcaceae	Raucaffricine	0.967144	8.64993e-05	0.0132845
Ruminiclostridium	Latanoprost ethyl amide	0.967123	8.66653e-05	0.0132845
Lachnospiraceae_UCG-004	Pelargonidin 3-sophoroside 5-glucoside	0.967008	8.75713e-05	0.0133745
Ruminococcaceae	3-Methyl-5-pentyl-2-furanpentadecanoic acid	0.966921	8.82566e-05	0.0134303
Lachnospiraceae_UCG-004	Brusatol	0.966827	8.90044e-05	0.0134836
Lachnospiraceae_UCG-004	Cyanidin 3-(2G-xylosylrutinoside)	0.966797	8.92488e-05	0.0134836
Lachnospiraceae_UCG-004	5,8,11,14-Octadecatetraynoic acid	0.966728	8.98028e-05	0.013488
Ruminiclostridium	PI(O-16:0/19:1(9Z))	0.966713	8.99199e-05	0.013488
Ruminococcaceae	Asparaginyl-Alanine	0.966649	9.04337e-05	0.0135001
TRA3-20	6-({3-[(1E)-buta-1,3-dien-1-yl]-1-oxo-1H-isochromen-5-yl}oxy)-3,4,5-trihydroxyoxane-2-carboxylic acid	0.966623	9.06437e-05	0.0135001
Ruminococcaceae	5-Phenyl-1,3-pentadiyne	0.966527	9.14245e-05	0.0135683
Ruminococcaceae	7,8,4'-Trihydroxyflavanone	0.966457	9.19935e-05	0.0136047
Lachnospiraceae_UCG-004	Palargonidin 3-(6''-malonylsophoroside)	0.966301	9.32724e-05	0.0137454
Bilophila	1-(p-Fluorophenyl) piperazine	0.966212	9.40024e-05	0.0138045
Ruminococcaceae	2,4,12-Octadecatrienoic acid isobutylamide	0.966065	9.52246e-05	0.0139353
Ruminiclostridium	5,9,17-hexacosatrienoic acid	0.965892	9.668e-05	0.0140992
Rhodoluna	Ginkgolide A	0.965765	9.77523e-05	0.0141622
Hirschia	Delavirdine	-0.965761	9.77866e-05	0.0141622
Candidatus_Hepatincola	Dolichotheline	0.965412	0.000100782	0.0145459
Polynucleobacter	Furfuryl octanoate	0.965308	0.000101689	0.0145779
Bilophila	Phosphoribosyl pyrophosphate	0.965288	0.000101862	0.0145779
Ruminococcaceae	{[(2Z)-6-hydroxy-2-(phenylmethylidene)heptyl]oxy}sulfonic acid	0.965267	0.000102045	0.0145779
Ruminococcaceae	(1R,16Z,24E,26E,28Z)-1,18,35-trihydroxy-12-[1-(4-hydroxy-3-methoxycyclohexyl)propan-2-yl]-19,30-dimethoxy-15,17,21,23,29,35-hexamethyl-11,36-dioxa-4-azatricyclo[30.3.1.0⁴,⁹]hexatriaconta-16,24,26,28-tetraene-2,3,10,14,20-pentone	0.965152	0.000103053	0.0146629
Ruminococcaceae	1,7-DIDEACETOXY-1,7-DIOXOKHIVORIN	0.965086	0.000103628	0.0146629
Lachnospiraceae_UCG-004	5,5-Diisopropyl-2,2'-dimethylbiphenyl-3,3',4,4'-tetrone	0.965063	0.000103836	0.0146629
Ruminiclostridium	4-Piperidinemethanol, a,a-diphenyl-	0.96504	0.000104037	0.0146629
Caenimonas	2,4-DIHYDROXY-3,4-DIMETHOXY-4'-ETHOXYBENZOPHENONE	0.964964	0.000104716	0.0146815
Ruminococcaceae	LysoPA(20:3(8Z,11Z,14Z)/0:0)	0.964936	0.00010496	0.0146815
Dielma	6-(alpha-D-Glucosaminyl)-1D-myo-inositol 1,2-cyclic phosphate	0.964829	0.000105921	0.0146815
Yersinia	6-(alpha-D-Glucosaminyl)-1D-myo-inositol 1,2-cyclic phosphate	0.964829	0.000105921	0.0146815
Lachnospiraceae_UCG-004	3A-Deolivosylpremithramycin B	0.964782	0.000106338	0.0146815
Lachnospiraceae_UCG-004	Albanin H	0.964775	0.000106398	0.0146815
Lachnospiraceae_UCG-004	6-(2,4-dihydroxyphenyl)-2-{3-[(2E)-3-(2,4-dihydroxyphenyl)prop-2-enoyl]-2,6-dihydroxyphenyl}-4-methylcyclohex-3-ene-1-carboxylic acid	0.964717	0.000106919	0.0146815
Ruminococcaceae	Sodium glycocholate	0.964695	0.000107126	0.0146815
Ruminococcaceae	Eremopetasitenin C2	0.964674	0.000107315	0.0146815
Ruminococcaceae	Alpha-Tocotrienol	0.964612	0.000107874	0.01471
Ruminiclostridium	Tauroursocholic acid	0.964533	0.000108587	0.0147594
Ruminococcaceae	LysoPA(22:6(4Z,7Z,10Z,13Z,16Z,19Z)/0:0)	0.96439	0.000109898	0.0148652
Aurantimicrobium	(R)-Marmin	0.964356	0.000110207	0.0148652
Ruminococcaceae	6E,8E,12E,14E-Hexadecatetraen-10-ynoic acid	0.964332	0.000110427	0.0148652
Ruminococcaceae	PC(DiMe(11,3)/DiMe(9,3))	0.964271	0.000110988	0.0148929
Ruminococcaceae	N-Cyclohexanecarbonyltetradecylamine	0.964128	0.000112321	0.0149891
Ruminococcaceae	Muricatacin	0.964117	0.000112418	0.0149891
Ruminococcaceae	Ganoderic acid DM	0.964036	0.000113173	0.015042
Dongia	lithocholic acid sulfate	0.963984	0.000113666	0.0150599
Ruminiclostridium	3,4,5-trihydroxy-6-{[4-(7-methoxy-2-oxo-2H-chromen-6-yl)but-3-en-2-yl]oxy}oxane-2-carboxylic acid	0.963908	0.000114374	0.015106
Ruminiclostridium	N-oleoyl taurine	0.963864	0.000114796	0.0151142
Candidatus_Hepatincola	{4-hydroxy-17-methoxy-10-oxo-2-oxatricyclo[13.2.2.1³,⁷]icosa-1(17),3,5,7(20),15,18-hexaen-8-yl}oxidanesulfonic acid	0.963655	0.000116777	0.0152927
Ruminiclostridium	6β-Hydroxytriamcinolone acetonide	0.963644	0.00011688	0.0152927
Bilophila	Panaquinquecol 2	0.963252	0.000120666	0.0157111
Lachnospiraceae_UCG-004	Famoxadone	0.963236	0.000120826	0.0157111
Lachnospiraceae_UCG-004	3-{8-hydroxy-2-[(3E)-5-hydroxy-4-methylpent-3-en-1-yl]-2-methyl-2H-chromen-5-yl}propanoic acid	0.963123	0.000121934	0.0158062
Ruminiclostridium	3,7,23-Trioxo-5beta-cholan-24-oic Acid	0.962938	0.000123756	0.0159286
Ruminiclostridium	N-(14-Methylhexadecanoyl)pyrrolidine	0.962923	0.00012391	0.0159286
Ruminiclostridium	Misoprostol (free acid)-d5	0.962912	0.000124016	0.0159286
Ruminococcaceae	Homolithocholic acid	0.962865	0.000124483	0.0159399
Ruminiclostridium	Polysorbate 20	0.962805	0.000125085	0.0159433
Buchnera	2-Ethyldihydro-3(2H)-thiophenone	0.962786	0.000125269	0.0159433
Ruminiclostridium	3beta-Hydroxy-7,12-dioxo-5beta-cholan-24-oic Acid	0.962665	0.000126485	0.0160495
Ruminococcaceae	1alpha-hydroxy-25,26,27-trinorvitamin D3 24-carboxylic acid	0.962554	0.000127613	0.0161438
Bilophila	1,8-Naphthyridine-3-carboxylic acid, 1-ethyl-1,4-dihydro-7-hydroxy-4-oxo- glucuronide	0.96241	0.000129067	0.0162182
Bilophila	2-Ethyldihydro-3(2H)-thiophenone	0.962328	0.000129911	0.0162182
Dielma	3-(Acetyloxy)-2-hydroxypropyl icosanoate	0.96232	0.00012999	0.0162182
Yersinia	3-(Acetyloxy)-2-hydroxypropyl icosanoate	0.96232	0.00012999	0.0162182
Lachnospiraceae_UCG-004	Catechin-4-ol 3-O-alpha-L-rhamnopyranoside	0.962306	0.000130132	0.0162182
Ruminococcaceae	PI(16:0/16:0)	0.962044	0.000132839	0.0164027
Ruminococcaceae	20-Hydroxyrutacridone epoxide	0.96203	0.000132985	0.0164027
Ruminiclostridium	Pyrene-1,6-dione	0.961986	0.000133449	0.0164027
Rhodoluna	5'-Hydroxysulfapyridine glucuronide	0.961972	0.000133594	0.0164027
Lachnospiraceae_UCG-004	2-Methoxyestrone	0.961967	0.000133643	0.0164027
Ruminiclostridium	3-trans-p-Coumaroylrotundic acid	0.961937	0.000133955	0.0164027
Lachnospiraceae_UCG-004	3''-Adenylylstreptomycin	0.961854	0.000134825	0.0164612
Ruminococcaceae	PC(O-18:2(9Z,12Z)/0:0)[U]	0.96157	0.000137828	0.0167338
Ruminococcaceae	Pipercitine	0.961568	0.000137854	0.0167338
Fluviicola	Glyphosate-monoammonium	0.961484	0.000138753	0.0167943
Phycicoccus	Arabinoside	0.961175	0.000142082	0.0171479
Polynucleobacter	2-Methoxy-9-phenyl-1H-phenalen-1-one	0.961116	0.00014273	0.0171588
Ruminiclostridium	Homolithocholic acid	0.961092	0.00014299	0.0171588
Polynucleobacter	Hypaphorine	0.960863	0.000145506	0.0173635
Ruminiclostridium	(-)-Pyrifolidine	0.960861	0.000145522	0.0173635
Ruminiclostridium	PI(20:0/12:0)	0.960804	0.000146149	0.0173889
Dielma	Xanthurenate-8-O-beta-D-glucoside	0.960513	0.000149403	0.0176759
Yersinia	Xanthurenate-8-O-beta-D-glucoside	0.960513	0.000149403	0.0176759
Lachnospiraceae_UCG-004	6-{2-[6-carboxy-5-(2,4-dihydroxyphenyl)-3-methylcyclohex-2-en-1-yl]-3-hydroxy-5-[6-hydroxy-7-(3-methylbut-2-en-1-yl)-1-benzofuran-2-yl]phenoxy}-3,4,5-trihydroxyoxane-2-carboxylic acid	0.96043	0.000150331	0.0177357
Candidatus_Hepatincola	Xanthosine	0.96034	0.000151354	0.0178063
Blautia	Isoeugenol phenylacetate	0.960262	0.000152233	0.0178329
Phycicoccus	Sannamycin B	0.960245	0.000152429	0.0178329
Aeromonas	Xanthurenate-8-O-beta-D-glucoside	0.960153	0.00015348	0.017906
Aeromonas	Terbutryn	0.959954	0.000155773	0.0181232
Ruminococcaceae	Solifenacin	0.959761	0.00015801	0.0183074
Ruminiclostridium	5Z,9Z,19Z-hexacosatrienoic acid	0.959742	0.000158228	0.0183074
Ruminococcaceae	PG(17:1(9Z)/22:6(4Z,7Z,10Z,13Z,16Z,19Z))	0.959519	0.000160847	0.0185592
Ruminiclostridium	Asparaginyl-Alanine	0.95946	0.00016154	0.0185821
Ruminiclostridium	iso (4E,15-methyl-d16:1) sphingosine	0.959427	0.00016193	0.0185821
Coprococcus	Tyramine-O-sulfate	-0.959264	0.00016387	0.0187535
Ruminiclostridium	PE(MonoMe(11,3)/MonoMe(11,5))	0.959154	0.000165197	0.0188541
Candidatus_Hepatincola	Guanadrel Sulfate	0.958877	0.000168541	0.0191835
Ruminiclostridium	3-Methyl-5-pentyl-2-furanpentadecanoic acid	0.958673	0.000171032	0.019368
Buchnera	STS-135	0.958594	0.000172006	0.019368
Nordella	Argentine	0.958587	0.000172097	0.019368
Dysgonomonas	Argentine	0.958587	0.000172097	0.019368
Lachnospiraceae_UCG-004	Artoindonesianin B	0.958557	0.000172468	0.019368
Ruminococcaceae	Tridecanol	0.958456	0.000173714	0.0194359
Bilophila	3-Hydroxy-4,6-heptadiyne-1-yl 1-glucoside	0.958433	0.000173997	0.0194359
Ruminiclostridium	2,4,12-Octadecatrienoic acid isobutylamide	0.958304	0.000175606	0.0195377
Bilophila	Aloesol	0.95824	0.00017641	0.0195377
Ruminococcaceae	(9Z,12Z)-3-hydroxyhexadecadienoylcarnitine	0.958219	0.000176676	0.0195377
Ruminococcaceae	PA(P-16:0/0:0)	0.958211	0.00017677	0.0195377
Lachnospiraceae_UCG-004	{2-hydroxy-2-[6-(2-methylbut-3-en-2-yl)-7-oxo-2H,3H,7H-furo[3,2-g]chromen-2-yl]propoxy}sulfonic acid	0.958118	0.000177941	0.019615
Fluviicola	gamma-tocotrienol	0.958055	0.000178732	0.019615
Ruminococcaceae	Latanoprost ethyl amide	0.958045	0.00017887	0.019615
Lachnospiraceae_UCG-004	Gravelliferone	0.957865	0.000181147	0.019813
Ruminococcaceae	DG(22:4(7Z,10Z,13Z,16Z)/22:4(7Z,10Z,13Z,16Z)/0:0)	0.957742	0.00018273	0.0199342
Ruminiclostridium	Stypoltrione	0.957287	0.000188623	0.0205237
Fluviicola	Zaragozic acid A	0.9569	0.000193739	0.0210259
Caenimonas	N4-Acetylcytidine	0.956862	0.000194246	0.0210267
Ruminiclostridium	PI(20:5(5Z,8Z,11Z,14Z,17Z)/0:0)	0.9566	0.000197772	0.0213533
Ruminiclostridium	dIDP	0.95652	0.000198853	0.0213928
Ruminococcaceae	Tetrahydropteroyltri-L-glutamate	0.956498	0.000199156	0.0213928
Phycicoccus	6-(1,2,3,4-Tetrahydro-6-hydroxy-2-naphthyl)-2(1H)-pyridone	0.956439	0.000199955	0.0214237
Ruminiclostridium	2-Methylacetophenone	0.956322	0.000201558	0.0215346
Ruminiclostridium	Dihydroergotamine	0.956288	0.000202015	0.0215346
Ruminococcaceae	5,8,11-Heptadecatriynoic acid	0.956184	0.000203455	0.0216332
Ruminiclostridium	Alpha-Tocotrienol	0.956115	0.000204405	0.0216793
Ruminiclostridium	Muricatacin	0.955964	0.000206495	0.0218459
Ruminococcaceae	6-[4-(4-carboxy-2-hydroxybutyl)-2-hydroxyphenoxy]-3,4,5-trihydroxyoxane-2-carboxylic acid	0.955843	0.000208184	0.0219691
Ruminiclostridium	5-Hepten-3-yn-1-ol, 2,2-dimethyl-7-[methyl(1-naphthalenylmethyl)amino]-, (E)-	0.955763	0.000209298	0.0219817
Ruminiclostridium	Annonisin	0.955745	0.000209558	0.0219817
Ruminiclostridium	N-Cyclohexanecarbonyltetradecylamine	0.955722	0.000209872	0.0219817
Caenimonas	Tyramine glucuronide	0.955679	0.000210484	0.0219908
Ruminococcaceae	PI(O-18:0/18:2(9Z,12Z))	0.955604	0.000211541	0.0220464
Ruminiclostridium	Ganoderic acid DM	0.955484	0.000213238	0.0221232
Aurantimicrobium	avobenzone	0.955478	0.000213331	0.0221232
Candidatus_Hepatincola	{5-[3-(3,4-dihydroxy-2-methoxyphenyl)propanoyl]-2-hydroxyphenyl}oxidanesulfonic acid	0.95535	0.000215156	0.0222334
Caenimonas	Estrone-2,3-quinone	0.955329	0.000215452	0.0222334
Lachnospiraceae_UCG-004	Doxorubicinol	0.955197	0.00021734	0.0222998
Hirschia	L-Hexanoylcarnitine	-0.955149	0.000218039	0.0222998
Lachnospiraceae_UCG-004	Afzelechin 7-apioside	0.955147	0.000218072	0.0222998
Ruminiclostridium	[(16R)-5,6,7-trihydroxy-8,8,10,12,16-pentamethyl-3-[1-(2-methyl-1,3-thiazol-4-yl)prop-1-en-2-yl]-9-oxo-17-oxa-4-azabicyclo[14.1.0]heptadec-4-en-11-yl]oxidanesulfonic acid	0.955136	0.000218219	0.0222998
Ruminococcaceae	EXALAMIDE	0.954726	0.0002242	0.0228553
Candidatus_Hepatincola	Estrone-2,3-quinone	0.954538	0.000226969	0.0230082
Ruminococcaceae	5β-Chola-3,8(14),11-trien-24-oic Acid	0.954523	0.00022718	0.0230082
Ruminococcaceae	3,7,23-Trioxo-5beta-cholan-24-oic Acid	0.954512	0.000227343	0.0230082
Ruminiclostridium	PI(12:0/21:0)	0.954425	0.000228642	0.023084
Candidatus_Hepatincola	1-Methoxypyrene-6,7-oxide	0.954311	0.000230349	0.0231895
Dielma	Tyramine glucuronide	0.954171	0.000232438	0.0231895
Yersinia	Tyramine glucuronide	0.954171	0.000232438	0.0231895
Ruminococcaceae	PC(14:2(Z)l8,8/0:0)[U]	0.954152	0.000232731	0.0231895
Nordella	Mangostenone B	0.954134	0.000232999	0.0231895
Dysgonomonas	Mangostenone B	0.954134	0.000232999	0.0231895
Prevotella	Clovamide	0.954049	0.000234288	0.0232626
Ruminococcaceae	Leu-Leu-Leu	0.953935	0.000236012	0.0233785
Prevotella	Xanthurenate-8-O-beta-D-glucoside	0.953893	0.000236642	0.0233858
Lachnospiraceae_UCG-004	S-(2-Aminoethyl)-L-cysteine	0.953557	0.000241795	0.0238357
Ruminococcaceae	20-hydroxy N-Arachidonoyl Taurine	0.953522	0.00024233	0.0238357
Ruminiclostridium	Pipercitine	0.95342	0.000243909	0.023935
Ruminococcaceae	Ethyl-(5R,12S)-diacetoxy-(6E,8E,10E,14Z)-eicosatetraenoate	0.953322	0.000245439	0.0240117
Lachnospiraceae_UCG-004	Methuyl tanshinonate	0.953297	0.000245834	0.0240117
Ruminococcaceae	Diisodecyl phthalate	0.952771	0.000254128	0.0247254
Rhodoluna	6,8a-dihydroxy-1,1,4a,6-tetramethyl-5-{[(2-oxo-2H-chromen-7-yl)oxy]methyl}-decahydronaphthalen-2-yl acetate	0.952759	0.000254319	0.0247254
Rhodoluna	(6R)-6-(L-Erythro-1,2-Dihydroxypropyl)-5,6,7,8-tetrahydro-4a-hydroxypterin	0.952681	0.000255569	0.0247896
Ruminococcaceae	3α-Hydroxy-5β-chola-7,9(11)-dien-24-oic Acid	0.952622	0.00025652	0.0248245
Ruminococcaceae	PI(12:0/21:0)	0.952544	0.000257761	0.0248873
Prevotella	N-Isopropylterephthalaldehydamide	0.952349	0.000260922	0.0251347
Polynucleobacter	avobenzone	0.951926	0.000267841	0.0257422
Pseudomonas	Hydroxyprolyl-Glutamine	-0.951762	0.000270558	0.025944
Candidatus_Hepatincola	Arabinopyranobiose	0.951608	0.000273132	0.0261311
Bilophila	1-Oleoylglycerophosphoinositol	0.951551	0.000274079	0.0261621
Phycicoccus	2-Hydroxyiminostilbene	0.951455	0.000275692	0.0262564
Lachnospiraceae_UCG-004	KN-62	0.951405	0.000276533	0.0262769
Ruminococcaceae	alpha-Micropteroxanthin B	0.951351	0.000277451	0.0263046
Lachnospiraceae_UCG-004	5,10-Methenyltetrahydromethanopterin	0.95126	0.00027898	0.02639
Ruminococcaceae	2,6-Diisopropylnaphthalene	0.95105	0.000282562	0.0266688
Ruminococcaceae	PI(20:0/12:0)	0.951005	0.000283334	0.0266816
Ruminococcaceae	PI(19:0/15:0)	0.950931	0.000284598	0.0267407
Candidatus_Hepatincola	7,8-Dihydroneopterin	0.950879	0.000285499	0.0267656
Ruminiclostridium	Tetrahydropteroyltri-L-glutamate	0.950759	0.000287567	0.0268993
Lachnospiraceae_UCG-004	1-alpha-Acevaltrate	0.950643	0.000289576	0.02697
Lachnospiraceae_UCG-004	Quercetin 5,3',4'-trimethyl ether 3-galactosyl-(1->2)-rhamnoside-7-rhamnoside	0.950641	0.000289607	0.02697
Ruminiclostridium	PC(O-18:2(9Z,12Z)/0:0)[U]	0.950539	0.000291393	0.0270763
Ruminococcaceae	[(16R)-5,6,7-trihydroxy-8,8,10,12,16-pentamethyl-3-[1-(2-methyl-1,3-thiazol-4-yl)prop-1-en-2-yl]-9-oxo-17-oxa-4-azabicyclo[14.1.0]heptadec-4-en-11-yl]oxidanesulfonic acid	0.950485	0.000292335	0.0271039
Ruminiclostridium	PI(P-16:0/16:1(9Z))	0.950435	0.000293212	0.0271253
Ruminococcaceae	Morphiceptin	0.950366	0.00029442	0.027132
Ruminiclostridium	20-hydroxy N-Arachidonoyl Taurine	0.950321	0.000295205	0.027132
Prevotella	UK-121,265	0.95032	0.000295222	0.027132
Ruminococcaceae	Z-Phe-Phe-CHN2	0.950005	0.000300812	0.0275183
Yersinia	Terbutryn	0.949972	0.000301391	0.0275183
Dielma	Terbutryn	0.949972	0.000301391	0.0275183
Ruminococcaceae	Ginsenoside Rh1	0.949898	0.000302729	0.0275805
Ruminiclostridium	3b,4b,7a,12a-Tetrahydroxy-5b-cholanoic acid	0.949654	0.000307104	0.027895
Ruminiclostridium	PI(O-18:0/14:0)	0.949632	0.000307509	0.027895
Ruminiclostridium	Ginsenoside Rh1	0.949538	0.000309203	0.0279882
Lachnospiraceae_UCG-004	Pelargonidin 3-(6''-malonylglucoside)	0.949442	0.000310949	0.0280857
Ruminiclostridium	DG(22:4(7Z,10Z,13Z,16Z)/22:4(7Z,10Z,13Z,16Z)/0:0)	0.949391	0.00031189	0.0281102
Ruminococcaceae	3beta-Hydroxy-7,12-dioxo-5beta-cholan-24-oic Acid	0.949067	0.000317825	0.0285839
Aurantimicrobium	11b,21-Dihydroxy-3,20-oxo-5b-pregnan-18-al	0.94889	0.000321109	0.0287951
Ruminococcaceae	CARYLOPHYLLENE OXIDE	0.948867	0.000321545	0.0287951
Ruminiclostridium	CARYLOPHYLLENE OXIDE	0.948566	0.000327182	0.0291764
Phycicoccus	Hexobarbital	0.948514	0.000328157	0.0291764
Rhodoluna	Cystamine	0.94849	0.000328606	0.0291764
Fluviicola	Cinalukast	0.948471	0.000328977	0.0291764
Ruminiclostridium	6alpha-Methylprogesterone	0.948455	0.000329276	0.0291764
Lachnospiraceae_UCG-004	3-{2-[2-(3,3-dimethyloxiran-2-yl)ethyl]-8-hydroxy-2-methyl-2H-chromen-5-yl}propanoic acid	0.94833	0.000331644	0.0293243
Ruminococcaceae	N-Desthienylethyl-rotigotine	0.948038	0.000337231	0.0297519
Ruminococcaceae	PI(20:0/14:0)	0.948003	0.000337897	0.0297519
Lachnospiraceae_UCG-004	Cortolone-3-glucuronide	0.947906	0.000339767	0.029854
Lachnospiraceae_UCG-004	Oxomethylphenidate	0.947709	0.000343588	0.0301267
Bilophila	APGPR Enterostatin	0.947641	0.000344899	0.0301787
Ruminococcaceae	Annonisin	0.947598	0.000345753	0.0301905
[Anaerorhabdus]_furcosa_group	AM2201 N-(3-fluoropentyl) isomer	0.947375	0.000350124	0.0304558
Ruminiclostridium	Chenodeoxyglycocholic acid	0.947369	0.000350242	0.0304558
Ruminococcaceae	Lucidone A	0.947175	0.000354078	0.0306626
Ruminococcaceae	Deferasirox	0.947175	0.000354081	0.0306626
Bilophila	2-(1-Pyrrolidinyl)-3-pentanone	0.946717	0.000363235	0.0313651
Candidatus_Hepatincola	4-(1-hydroxy-2-(methylamino)ethyl)phenol	0.946689	0.000363793	0.0313651
Prevotella	3-Hydroxy-1H-quinolin-4-one	0.946651	0.000364563	0.0313651
Lachnospiraceae_UCG-004	Austin	0.946621	0.000365179	0.0313651
Prevotella	5-phosphonooxy-L-lysine	0.946559	0.000366429	0.0314082
Candidatus_Hepatincola	Dehydro-4-methoxycyclobrassinin	0.946256	0.000372605	0.0318726
Lysobacter	15S-HETE	-0.946176	0.000374266	0.0319495
Ruminiclostridium	PI(16:0/18:2(9Z,12Z))	0.94611	0.000375616	0.0319998
Prevotella	N4-Acetylcytidine	0.945816	0.00038172	0.032454
Candidatus_Hepatincola	Macaridine	0.945654	0.000385105	0.0326756
Ruminococcaceae	Ethisterone	0.945537	0.000387558	0.0328174
Ruminiclostridium	PC(14:2(Z)l8,8/0:0)[U]	0.945458	0.000389217	0.0328916
Lachnospiraceae_ND3007_group	PC(DiMe(11,5)/MonoMe(11,3))	0.94536	0.000391292	0.0330005
Rhodoluna	Gibberellin A86	0.945312	0.000392301	0.0330193
Bilophila	Capryloylglycine	0.94476	0.000404146	0.0339483
Ruminococcaceae	N-Stearoyl tyrosine	0.944672	0.00040605	0.0340401
Candidatus_Hepatincola	S-(Allylthio)-L-cysteine	0.944628	0.00040701	0.0340526
Bilophila	Naringin	0.944374	0.000412548	0.0341756
Bilophila	PHDdiA-PI	0.944374	0.000412548	0.0341756
Bilophila	SELAMECTIN	0.944374	0.000412548	0.0341756
Bilophila	PI(12:0/14:1(9Z))	0.944374	0.000412548	0.0341756
Bilophila	OA-PI	0.944374	0.000412548	0.0341756
Bilophila	N-Methylpelletierine	0.94427	0.000414845	0.0342982
Candidatus_Hepatincola	2,5-Dimethyl-4-(1-pyrrolidinyl)-3(2H)-furanone	0.944068	0.000419304	0.0345988
Prevotella	para-hydroxyrosiglitazone	0.943999	0.000420829	0.0346025
Aurantimicrobium	Furfuryl octanoate	0.943991	0.000420997	0.0346025
Ruminiclostridium	Diisodecyl phthalate	0.943903	0.00042296	0.034696
Lachnospiraceae_UCG-004	PRIEURIANIN	0.943848	0.000424195	0.0347294
Candidatus_Hepatincola	7-Aminodesacetoxycephalosporanic acid	0.943566	0.00043053	0.0351163
Ruminococcaceae	Stypoltrione	0.943563	0.000430593	0.0351163
Lachnospiraceae_UCG-004	XV638	0.943401	0.000434266	0.035347
Aeromonas	6,7-dihydro-12-epi-LTB4	0.943293	0.0004367	0.035347
Massilia	Isoeugenol phenylacetate	0.943265	0.000437339	0.035347
Polynucleobacter	Glycylserylprolylmethionylphenylalanylvalinamide	0.943264	0.00043737	0.035347
Ruminococcaceae	Cadalene	0.943253	0.00043763	0.035347
Ruminococcaceae	Cholic acid	0.943214	0.00043851	0.0353501
Candidatus_Hepatincola	Ribothymidine	0.943099	0.000441148	0.0354709
Ruminiclostridium	PIM1(18:2(9Z,12Z)/16:2(9Z,12Z))	0.943075	0.000441697	0.0354709
Ruminococcaceae	PI(22:0/12:0)	0.942912	0.000445442	0.035635
Ruminiclostridium	beta-muricholic acid	0.942863	0.000446572	0.035635
Dysgonomonas	Glycinoeclepin A	0.942839	0.000447135	0.035635
Nordella	Glycinoeclepin A	0.942839	0.000447135	0.035635
Ruminococcaceae	PE(MonoMe(11,3)/MonoMe(11,5))	0.942721	0.000449857	0.0357837
Lachnospiraceae_UCG-004	5-Methyltetrahydropteroyltri-L-glutamate	0.942685	0.000450704	0.0357837
Fluviicola	NBD-FTY720 phenoxy	0.942484	0.000455383	0.0360409
Ruminiclostridium	alpha-Micropteroxanthin B	0.942472	0.00045566	0.0360409
Lachnospiraceae_UCG-004	5,3'-Dihydroxy-4',5'-dimethoxy-6,7-methylenedioxyisoflavone	0.942403	0.000457281	0.0360923
Candidatus_Hepatincola	LY395153	0.942371	0.000458028	0.0360923
Rhodoluna	Prolylglycine	0.942059	0.000465409	0.0366052
Massilia	4-(1-hydroxy-2-(methylamino)ethyl)phenol	0.941905	0.000469069	0.0367901
Ruminococcaceae	3E,13Z-Octadecadienal	0.941887	0.000469512	0.0367901
Yersinia	Dibenzo[a,e]fluoranthene	0.941777	0.000472139	0.0368584
Dielma	Dibenzo[a,e]fluoranthene	0.941777	0.000472139	0.0368584
Caenimonas	Domesticoside	0.941726	0.000473347	0.0368636
Ruminococcaceae	Prostaglandin E2 p-acetamidophenyl ester	0.941701	0.000473961	0.0368636
Ruminococcaceae	Protobassic acid	0.941628	0.000475711	0.0369313
Ruminococcaceae	PI(19:0/13:0)	0.941513	0.000478486	0.0370783
Buchnera	4,4'-(Diphenylethenylidene)bis[N,N-dimethylbenzenamine]	0.941377	0.000481783	0.037265
Candidatus_Hepatincola	3-(1,2-dihydroxybutyl)-6-hydroxy-1H-isochromen-1-one	0.941323	0.000483085	0.037297
Ruminococcaceae	PI(O-18:0/14:0)	0.941266	0.000484472	0.0373354
Buchnera	1,8-Naphthyridine-3-carboxylic acid, 1-ethyl-1,4-dihydro-7-hydroxy-4-oxo- glucuronide	0.94114	0.000487567	0.0375052
Lachnospiraceae_UCG-004	Wyerol	0.940605	0.000500783	0.0384514
Mucinivorans	Phenethylamine glucuronide	0.939917	0.000518096	0.0397081
Lachnospiraceae_UCG-004	5-[6-hydroxy-2-(4-hydroxyphenyl)-4-[3-(4-hydroxyphenyl)oxiran-2-yl]-2,3-dihydro-1-benzofuran-3-yl]benzene-1,3-diol	0.939686	0.000524009	0.0400707
Aeromonas	Ethyl-L-NIO	0.939658	0.000524735	0.0400707
Ruminococcaceae	PI(15:1(9Z)/20:2(11Z,14Z))	0.939287	0.000534312	0.040728
Ruminococcaceae	3b,4b,7a,12a-Tetrahydroxy-5b-cholanoic acid	0.93923	0.000535796	0.0407671
Lachnospiraceae_UCG-004	6-(4-{2,3-dihydroxy-3-[4-hydroxy-3-(3-methylbut-2-en-1-yl)phenyl]propanoyl}-5-hydroxy-2-(3-methylbut-2-en-1-yl)phenoxy)-3,4,5-trihydroxyoxane-2-carboxylic acid	0.939172	0.000537306	0.0408081
Fluviicola	N-Ac-Asp-Glu-Val-Asp-CHO	0.93887	0.00054523	0.0412849
Candidatus_Hepatincola	1,3-PBIT	0.938858	0.00054555	0.0412849
Ruminiclostridium	Nor-beta-muricholic acid	0.938795	0.000547192	0.0413346
Ruminococcaceae	dIDP	0.938734	0.000548818	0.041383
Fluviicola	Austalide H	0.938098	0.000565811	0.042552
Ruminococcaceae	Oxacillin	0.938078	0.000566346	0.042552
Fluviicola	Tiopronin	0.937666	0.000577552	0.0433164
Ruminiclostridium	5-((5Z,8Z,11Z,14Z)-heptadeca-5,8,11,14-tetraen-1-yl)resorcinol	0.93739	0.00058513	0.0438065
Ruminiclostridium	Terretonin	0.937293	0.000587817	0.0438932
Ruminiclostridium	A 80987	0.937272	0.000588378	0.0438932
Bilophila	3-(1-Pyrrolidinyl)-2-pentanone	0.937213	0.000590024	0.043938
Bilophila	PKODiA-PI	0.937122	0.000592552	0.0440481
Lachnospiraceae_UCG-004	Isolariciresinol 9-O-beta-D-glucoside	0.937048	0.000594627	0.0441243
Sphingomonas	N-Pyruvoyl-5-methoxy-3-hydroxyanthranilate	0.936939	0.000597659	0.044271
Sphingomonas	PKODiA-PI	0.936655	0.000605629	0.0447824
Christensenella	gamma-Glutamylproline	0.936366	0.000613829	0.0452649
Mucinivorans	Temazepam glucuronide	0.936335	0.000614724	0.0452649
Aurantimicrobium	Erysodine	0.936293	0.000615914	0.0452649
Aeromonas	3-(Acetyloxy)-2-hydroxypropyl icosanoate	0.936274	0.000616465	0.0452649
Mucinivorans	HNHA	0.936035	0.000623301	0.045687
Pseudomonas	L-Hexanoylcarnitine	-0.935895	0.000627347	0.0459034
Hirschia	Phospho-L-serine	0.93551	0.000638528	0.0466403
Prevotella	3-(Acetyloxy)-2-hydroxypropyl icosanoate	0.93533	0.000643785	0.0469426
Ruminococcaceae	(R)-MHD	0.935244	0.000646324	0.0470461
Bilophila	Tricyclodehydroisohumulone	0.935004	0.000653405	0.0474792
Ruminococcaceae	PI(16:0/18:2(9Z,12Z))	0.934838	0.000658332	0.0477546
Bilophila	3,5-Diiodo-L-tyrosine	0.9347	0.000662458	0.0479711
Candidatus_Hepatincola	3-(Acetyloxy)-2-hydroxypropyl icosanoate	0.934573	0.000666277	0.0481646
Angelakisella	L-Hexanoylcarnitine	-0.934423	0.000670785	0.0484071
Herminiimonas	Tenovin-6	0.933973	0.000684467	0.0493098
Ruminiclostridium	PS(20:5(5Z,8Z,11Z,14Z,17Z)/0:0)	0.933895	0.000686844	0.0493963
Polynucleobacter	Soyasaponin A3	0.933587	0.000696323	0.0499924
Ruminiclostridium	3E,13Z-Octadecadienal	0.933433	0.000701093	0.050249
Ruminococcaceae	2-Methylacetophenone	0.933239	0.000707131	0.0505954
Aeromonas	Amidosulfuron	0.933026	0.000713827	0.0509232
Ruminiclostridium	Pristanal	0.933016	0.000714137	0.0509232
Alistipes	Temazepam glucuronide	-0.93286	0.000719036	0.0511856
Ruminococcaceae	PI(O-16:0/20:5(5Z,8Z,11Z,14Z,17Z))	0.932807	0.000720717	0.0512185
Candidatus_Hepatincola	Arginyl-Isoleucine	0.932757	0.000722315	0.0512453
Lachnospiraceae_UCG-004	Italidipyrone	0.932614	0.000726828	0.0514785
Candidatus_Hepatincola	3-Oxohexadecanoic acid	0.932414	0.000733206	0.0518428
Ruminiclostridium	12a-Hydroxy-3-oxocholadienic acid	0.932113	0.00074287	0.0524044
Aeromonas	Tyramine glucuronide	0.932089	0.000743643	0.0524044
Candidatus_Hepatincola	Asparaginyl-Glycine	0.931999	0.000746564	0.0525221
Ruminococcaceae	Dolastatin 16	0.931897	0.000749857	0.0526656
Bilophila	9-oxo-2E-decenoic acid	0.931844	0.000751599	0.0526998
Dielma	6,7-dihydro-12-epi-LTB4	0.931279	0.00077012	0.0538187
Yersinia	6,7-dihydro-12-epi-LTB4	0.931279	0.00077012	0.0538187
Dysgonomonas	Bacampicillin	0.931052	0.000777639	0.0540922
Nordella	Bacampicillin	0.931052	0.000777639	0.0540922
Lachnospiraceae_UCG-004	5,6,7,2',3',4',5'-Heptamethoxyflavanone	0.931033	0.000778251	0.0540922
Subgroup_7	6-{2-[3-(3,4-dihydroxyphenyl)propanoyl]-3,5-dihydroxy-6-[3,4,5-trihydroxy-6-(hydroxymethyl)oxan-2-yl]phenoxy}-3,4,5-trihydroxyoxane-2-carboxylic acid	0.931005	0.000779185	0.0540922
Ruminiclostridium	Z-Phe-Phe-CHN2	0.930925	0.000781845	0.0541873
Candidatus_Hepatincola	Glycerol 1-(5-hydroxydodecanoate)	0.930842	0.000784629	0.0542744
Candidatus_Hepatincola	Domesticoside	0.930786	0.000786513	0.0542744
[Anaerorhabdus]_furcosa_group	Temazepam glucuronide	0.930733	0.000788262	0.0542744
Lachnospiraceae_UCG-004	CDP-N-methylethanolamine	0.930733	0.000788271	0.0542744
Blautia	Cyanidin 3-(6''-malonyllaminaribioside)	0.930591	0.000793046	0.0544271
Lachnospiraceae_UCG-004	Stevioside	0.93059	0.000793081	0.0544271
Blautia	7-Hydroxypipotiazine glucuronide	0.930549	0.000794481	0.0544343
Caenimonas	3,16-dihydroxypalmitic acid	0.930451	0.000797766	0.0544431
Ruminococcaceae	1-(9Z-octadecenoyl)-2-(5Z,8Z,11Z,14Z-eicosatetraenoyl)-3-O-alpha-D-glucuronyl-sn-glycerol	0.930437	0.000798233	0.0544431
Fluviicola	EPOXYGEDUNIN	0.93043	0.000798499	0.0544431
Lachnospiraceae_UCG-004	Glaucarubin	0.930378	0.000800256	0.0544732
Caenimonas	6-(alpha-D-Glucosaminyl)-1D-myo-inositol 1,2-cyclic phosphate	0.93034	0.000801534	0.0544732
Alistipes	AM2201 N-(3-fluoropentyl) isomer	-0.930189	0.000806657	0.0547328
Angelakisella	10-keto tridecanoic acid	0.93014	0.000808344	0.0547588
Lachnospiraceae_ND3007_group	Dextrorphan glucuronide	0.930065	0.000810904	0.0548437
Caenimonas	4-(1-hydroxy-2-(methylamino)ethyl)phenol	0.92983	0.000818938	0.0552981
Candidatus_Hepatincola	PE-Cer(d14:1(4E)/20:0)	0.929787	0.000820424	0.0553095
Prevotella	Phenethylamine glucuronide	0.929617	0.000826295	0.055616
Ruminococcaceae	Chaksine	0.929436	0.000832547	0.0559217
TRA3-20	6-(4-{3-[2,4-dihydroxy-5-(3-methylbut-2-en-1-yl)phenyl]-2-hydroxy-3-oxopropyl}-2-(3-methylbut-2-en-1-yl)phenoxy)-3,4,5-trihydroxyoxane-2-carboxylic acid	0.9294	0.000833813	0.0559217
Lachnospiraceae_UCG-004	Diosbulbin B	0.92937	0.000834855	0.0559217
Caenimonas	Clovamide	0.92933	0.00083625	0.0559217
Aeromonas	Methionyl-Glycine	0.929279	0.000838024	0.0559217
Lachnospiraceae_UCG-004	4-Hydroxy-5-(3'-hydroxyphenyl)-valeric acid-3'-O-sulphate	0.929256	0.000838825	0.0559217
Bilophila	Arabinoside	0.929021	0.000847054	0.0562487
TRA3-20	Naphthalene-1,2-diol	0.928972	0.000848787	0.0562487
Massilia	Sulfadoxine suflate	0.928884	0.000851904	0.0562487
Aurantimicrobium	PS(20:5(5Z,8Z,11Z,14Z,17Z)/0:0)	0.928875	0.000852212	0.0562487
Dielma	1-Methoxypyrene-6,7-oxide	0.928854	0.000852969	0.0562487
Yersinia	1-Methoxypyrene-6,7-oxide	0.928854	0.000852969	0.0562487
Candidatus_Hepatincola	4-O-alpha-D-Galactopyranuronosyl-D-galacturonic acid	0.92885	0.000853106	0.0562487
Alloprevotella	Tyramine-O-sulfate	-0.9287	0.000858403	0.0564708
Aeromonas	Macaridine	0.928679	0.000859163	0.0564708
Candidatus_Hepatincola	13(S)-HODE methyl ester	0.928297	0.000872763	0.0572751
Candidatus_Hepatincola	Citrusin B	0.928256	0.000874236	0.0572822
Fluviicola	Portensterol	0.928019	0.000882756	0.0577504
Aeromonas	Naematolone	0.927947	0.000885383	0.0578322
Caenimonas	Xanthurenate-8-O-beta-D-glucoside	0.927797	0.000890794	0.0580953
Ruminococcaceae	PI(21:0/13:0)	0.927672	0.000895364	0.0583028
Caenimonas	PG(18:1(9Z)/0:0)[U]	0.92762	0.000897273	0.0583366
Prevotella	Gamma glutamyl ornithine	0.927467	0.000902858	0.058609
Blautia	Lacosamide-glucuronide	-0.927281	0.000909683	0.0589556
Pseudomonas	Flunisolide	-0.927245	0.000911005	0.0589556
Ruminococcaceae	6alpha-Methylprogesterone	0.926915	0.000923225	0.0596545
Ruminiclostridium	(R)-Marmin	0.926615	0.000934422	0.0602011
Prevotella	6-(alpha-D-Glucosaminyl)-1D-myo-inositol 1,2-cyclic phosphate	0.926612	0.00093455	0.0602011
Romboutsia	Terbutryn	0.926191	0.000950425	0.0611299
Aurantimicrobium	1-arachidonoyl-2-hydroxy-sn-glycero-3-phosphate	0.925726	0.000968142	0.0621743
Aurantimicrobium	Glycylserylprolylmethionylphenylalanylvalinamide	0.925441	0.000979104	0.0627822
Lachnospiraceae_UCG-004	6-hydroxy-7E,9E-Octadecadiene-11,13,15,17-tetraynoic acid	0.925327	0.000983538	0.0629512
Massilia	2,5-Dimethyl-4-(1-pyrrolidinyl)-3(2H)-furanone	0.925296	0.000984737	0.0629512
Lachnospiraceae_UCG-004	Isorhamnetin 3-gentiotrioside	0.925171	0.000989591	0.0631654
Rhodoluna	Fenitrothion	0.925069	0.000993563	0.0633227
Fluviicola	Rolitetracycline	0.925006	0.000996008	0.0633823
Candidatus_Hepatincola	Hyrtial	0.924966	0.000997574	0.0633859
Ruminiclostridium	1-arachidonoyl-2-hydroxy-sn-glycero-3-phosphate	0.924585	0.00101256	0.0642407
Massilia	{5-[3-(3,4-dihydroxy-2-methoxyphenyl)propanoyl]-2-hydroxyphenyl}oxidanesulfonic acid	0.924473	0.001017	0.064322
[Anaerorhabdus]_furcosa_group	Phospho-L-serine	0.924465	0.00101731	0.064322
Bilophila	(S)-2,3-Dihydro-3,5-dihydroxy-2-oxo-3-indoleacetic acid 5-[glucosyl-(1->4)-b-D-glucoside]	0.924437	0.00101843	0.064322
Nordella	4,4'-(Diphenylethenylidene)bis[N,N-dimethylbenzenamine]	0.923893	0.00104015	0.0654964
Dysgonomonas	4,4'-(Diphenylethenylidene)bis[N,N-dimethylbenzenamine]	0.923893	0.00104015	0.0654964
Ruminiclostridium	monodesmethyl chlorpheniramine	0.923785	0.00104446	0.0656699
Aeromonas	3,4,5-trihydroxy-6-[2-hydroxy-1-(1-oxo-1H-isochromen-3-yl)butoxy]oxane-2-carboxylic acid	0.923284	0.00106482	0.0668498
Bilophila	2-O-(beta-D-galactopyranosyl-(1->6)-beta-D-galactopyranosyl) 2S-hydroxynonanoic acid	0.923234	0.00106684	0.0668763
Prevotella	PG(18:1(9Z)/0:0)[U]	0.922908	0.00108022	0.0676142
Herminiimonas	beta-D-3-Ribofuranosyluric acid	0.92279	0.00108508	0.0677464
Candidatus_Hepatincola	6,7-dihydro-12-epi-LTB4	0.922769	0.00108595	0.0677464
Aurantimicrobium	N-Methyl-N,4-dinitrosoaniline	0.92274	0.00108717	0.0677464
Ruminococcaceae	Endomorphin-2	0.92254	0.00109547	0.0681628
Prevotella	2,4-DIHYDROXY-3,4-DIMETHOXY-4'-ETHOXYBENZOPHENONE	0.922375	0.00110232	0.0684309
Sphingomonas	Sulfadoxine suflate	0.922358	0.00110304	0.0684309
Lachnospiraceae_UCG-004	Ranitidine S-oxide	0.922123	0.00111288	0.0689395
Bilophila	PGP(16:1(9Z)/18:3(6Z,9Z,12Z))	0.922019	0.00111727	0.0691092
Aeromonas	1-Acetyl-3,14,20-trihydroxywitha-5,24-dienolide 3-glucoside	0.921939	0.00112063	0.0691185
Ruminiclostridium	PI(17:1(9Z)/20:5(5Z,8Z,11Z,14Z,17Z))	0.921937	0.00112071	0.0691185
Rhodoluna	Isopentenyl pyrophosphate	0.921739	0.00112909	0.0695332
Bilophila	N-Acetyl-9-O-acetylneuraminic acid	0.921665	0.00113222	0.0695659
Ruminococcaceae	PI(22:2(13Z,16Z)/14:1(9Z))	0.921649	0.00113293	0.0695659
Lachnospiraceae_UCG-004	Sarafloxacin	0.921576	0.00113602	0.0696538
Candidatus_Hepatincola	Fauronyl acetate	0.921525	0.0011382	0.0696855
Prevotella	HNHA	0.921388	0.00114403	0.0699285
Mucinivorans	UK-121,265	0.921354	0.0011455	0.0699285
Caenimonas	Macaridine	0.921192	0.00115245	0.0701647
Lachnospiraceae_UCG-004	Pterostilbene	0.921186	0.00115271	0.0701647
Candidatus_Hepatincola	[3-(2H-1,3-benzodioxol-5-yl)-1-(4-methoxy-1-benzofuran-5-yl)-3-oxopropoxy]sulfonic acid	0.920792	0.00116971	0.0709834
Bilophila	6-[3-(carboxymethyl)phenoxy]-3,4,5-trihydroxyoxane-2-carboxylic acid	0.92076	0.0011711	0.0709834
Polynucleobacter	Erysodine	0.920757	0.00117123	0.0709834
Dielma	Estrone-2,3-quinone	0.920671	0.00117499	0.0710067
Yersinia	Estrone-2,3-quinone	0.920671	0.00117499	0.0710067
Massilia	6-(alpha-D-Glucosaminyl)-1D-myo-inositol 1,2-cyclic phosphate	0.920608	0.00117773	0.0710696
Aurantimicrobium	24,25,26,27-Tetranor-23-oxo-hydroxyvitamin D3	0.920419	0.00118601	0.0714668
Lachnospiraceae_UCG-004	Alectrol	0.920324	0.00119016	0.0716144
Phycicoccus	1,8-Naphthyridine-3-carboxylic acid, 1-ethyl-1,4-dihydro-7-hydroxy-4-oxo- glucuronide	0.920202	0.0011955	0.0718326
Ruminococcaceae	trans-3-Hydroxycotinine glucuronide	0.919741	0.00121593	0.072911
Romboutsia	6-{[2-(2,4-dihydroxyphenyl)-3-(3,7-dimethylocta-2,6-dien-1-yl)-7-hydroxy-8-(3-methylbut-2-en-1-yl)-4-oxo-4H-chromen-6-yl]oxy}-3,4,5-trihydroxyoxane-2-carboxylic acid	0.919719	0.00121692	0.072911
Rhodoluna	Tyramine-O-sulfate	0.919543	0.00122476	0.0732762
[Anaerorhabdus]_furcosa_group	Naematolone	0.919485	0.00122734	0.0733263
Ruminiclostridium	Rigin	0.919322	0.00123468	0.0736598
Fluviicola	8-Butanoylneosolaniol	0.91916	0.00124197	0.0739894
Lachnospiraceae_ND3007_group	L-Serine O-sulfate	0.918953	0.00125133	0.0744419
Prevotella	Estrone-2,3-quinone	0.918812	0.00125772	0.0747158
Lachnospiraceae_UCG-004	Deacetylnomilinic acid	0.918505	0.00127176	0.0754436
Candidatus_Hepatincola	Glyceryl 5-hydroxydecanoate	0.918391	0.00127696	0.0756452
Mucinivorans	Hydroxyprolyl-Glutamine	-0.918329	0.00127983	0.075708
Phycicoccus	2-Ethyldihydro-3(2H)-thiophenone	0.918244	0.00128375	0.0757537
Sphingomonas	1-(p-Fluorophenyl) piperazine	0.918226	0.0012846	0.0757537
Ruminiclostridium	(1R*,3R*,3'S*)-1,2,3,4-Tetrahydro-1-(2-thio-3-pyrrolidinyl)-beta-carboline-3-carboxylic acid	0.918195	0.00128601	0.0757537
Rhodoluna	Morphinone	0.917811	0.0013038	0.0766943
Dielma	2,5-Dimethyl-4-(1-pyrrolidinyl)-3(2H)-furanone	0.917708	0.00130863	0.0767633
Yersinia	2,5-Dimethyl-4-(1-pyrrolidinyl)-3(2H)-furanone	0.917708	0.00130863	0.0767633
Lachnospiraceae_ND3007_group	Coproporphyrinogen III	0.917614	0.00131303	0.0768208
Ruminococcaceae	Pristanal	0.917609	0.00131327	0.0768208
Ruminococcaceae	Dihomoavicholic acid	0.917513	0.00131774	0.0768695
Lachnospiraceae_UCG-004	Cyanidin 3-glucosyl-(1->6)-[xylosyl-(1->2)-galactoside]	0.917513	0.00131776	0.0768695
Yersinia	N-Isopropylterephthalaldehydamide	0.917172	0.00133379	0.0775889
Dielma	N-Isopropylterephthalaldehydamide	0.917172	0.00133379	0.0775889
Bilophila	Dihydrofolic acid	0.917081	0.00133811	0.0777324
Subgroup_7	2,5-Dimethyl-4-(1-pyrrolidinyl)-3(2H)-furanone	0.91692	0.00134575	0.0780684
[Anaerorhabdus]_furcosa_group	2,4-DIHYDROXY-3,4-DIMETHOXY-4'-ETHOXYBENZOPHENONE	0.91685	0.00134907	0.0781414
Candidatus_Hepatincola	6-(alpha-D-Glucosaminyl)-1D-myo-inositol 1,2-cyclic phosphate	0.916789	0.001352	0.0781414
Aurantimicrobium	Terretonin	0.916777	0.00135259	0.0781414
Mucinivorans	Dibenzo[a,e]fluoranthene	0.916732	0.00135473	0.0781576
Mucinivorans	Xanthurenate-8-O-beta-D-glucoside	0.91648	0.00136678	0.0786573
Prevotella	Macaridine	0.916473	0.00136714	0.0786573
Rhodoluna	Fludioxonil	0.916116	0.00138437	0.079456
Subgroup_7	UNDEC-2-ENE-8,10-DIYNOIC ACID ISOBUTYLAMIDE	0.916107	0.00138481	0.079456
Candidatus_Hepatincola	1-Pentenyl glucosinolate	0.915971	0.0013914	0.0797033
Lachnospiraceae_UCG-004	PC(DiMe(11,5)/MonoMe(9,5))	0.91594	0.00139291	0.0797033
Romboutsia	Cincassiol B	0.915562	0.00141135	0.0806485
Lachnospiraceae_UCG-004	Grandiflorone	0.915486	0.00141507	0.0807514
Lachnospiraceae_UCG-004	Gancaonin V	0.915327	0.00142292	0.0810893
Ruminococcaceae	(-)-Pyrifolidine	0.915071	0.00143556	0.0816987
Coprococcus	L-glycyl-L-hydroxyproline	-0.914899	0.00144412	0.0820743
Lachnospiraceae_UCG-004	Chenodeoxycholic Acid	0.914803	0.00144889	0.0822342
Candidatus_Hepatincola	Pyridoxamine 5'-phosphate	0.914696	0.00145423	0.0824094
Aurantimicrobium	5-Hydroxy-7-(4-hydroxyphenyl)-1-phenyl-3-heptanone	0.914663	0.0014559	0.0824094
Mucinivorans	2,4-DIHYDROXY-3,4-DIMETHOXY-4'-ETHOXYBENZOPHENONE	0.914513	0.00146344	0.0827245
Aeromonas	3-hydroxypristanic acid	0.914322	0.00147305	0.083156
Lachnospiraceae_UCG-004	S-Methyl-1-thio-D-glycerate	0.914194	0.00147951	0.0834083
Pseudomonas	Terbutryn	0.914145	0.00148197	0.0834352
Hirschia	Lacosamide-glucuronide	-0.914091	0.0014847	0.0834773
Lachnospiraceae_UCG-004	Peonidin 3-sophoroside-5-glucoside	0.913859	0.00149651	0.0840287
Candidatus_Hepatincola	3,5-Dihydroxy-1,4-naphthoquinone	0.913518	0.00151398	0.0848962
Ruminiclostridium	Gibberellin A8-catabolite	0.913385	0.0015208	0.0851645
Pseudomonas	6-{[2-(2,4-dihydroxyphenyl)-3-(3,7-dimethylocta-2,6-dien-1-yl)-7-hydroxy-8-(3-methylbut-2-en-1-yl)-4-oxo-4H-chromen-6-yl]oxy}-3,4,5-trihydroxyoxane-2-carboxylic acid	0.913267	0.00152689	0.0853918
Ruminococcaceae	PI(16:0/18:1(11Z))	0.91302	0.00153966	0.0859914
Phycicoccus	Glucoheptonic acid	0.912925	0.00154462	0.0861542
Prevotella	Dibenzo[a,e]fluoranthene	0.912829	0.00154961	0.0863178
Ruminiclostridium	Cyanidin 3-xyloside	0.912745	0.00155397	0.0864196
Prevotella	3,16-dihydroxypalmitic acid	0.912693	0.00155669	0.0864196
Aeromonas	6-{[2-(2,4-dihydroxyphenyl)-3-(3,7-dimethylocta-2,6-dien-1-yl)-7-hydroxy-8-(3-methylbut-2-en-1-yl)-4-oxo-4H-chromen-6-yl]oxy}-3,4,5-trihydroxyoxane-2-carboxylic acid	0.912676	0.00155761	0.0864196
Aurantimicrobium	12a-Hydroxy-3-oxocholadienic acid	0.912607	0.00156119	0.086504
Caenimonas	UK-121,265	0.912345	0.00157498	0.0871529
Lachnospiraceae_UCG-004	5-Methyl-2-thiophenecarboxaldehyde	0.911748	0.00160665	0.0887886
Dongia	C.I. Natural Red 20	0.911683	0.0016101	0.0888622
Aeromonas	Linocinnamarin	0.911626	0.00161318	0.0889152
Candidatus_Hepatincola	2,5-Dibutyl-4-methyloxazole	0.91156	0.00161669	0.0889921
Pseudomonas	Resiniferatoxin	-0.911502	0.00161978	0.0890452
Prevotella	preclavulone lactone I	0.911406	0.00162494	0.0892126
Blautia	6-{4-[3-(3,7-dimethylocta-2,6-dien-1-yl)-5,7-dihydroxy-6-(4-hydroxy-3-methylbut-2-en-1-yl)-4-oxo-3,4-dihydro-2H-1-benzopyran-2-yl]-3-hydroxyphenoxy}-3,4,5-trihydroxyoxane-2-carboxylic acid	0.911174	0.00163748	0.0897834
Rikenella	Coronene	0.911129	0.00163988	0.0897977
Aurantimicrobium	Androechin	0.911017	0.00164597	0.0900142
Caenimonas	N-Isopropylterephthalaldehydamide	0.910846	0.00165523	0.0904027
Rhodoluna	Pelargonidin 3-robinobioside-5-glucoside	0.910631	0.00166695	0.0907646
Subgroup_7	N-(1-Deoxy-1-fructosyl)phenylalanine	0.910601	0.00166863	0.0907646
Phycicoccus	Cortisone	0.910595	0.00166891	0.0907646
Rikenella	Hydroxyprolyl-Glutamine	0.910527	0.00167264	0.0907646
Aeromonas	Simmondsin	0.910527	0.00167266	0.0907646
Christensenella	Anopterine	0.910276	0.00168643	0.0913937
Ruminococcaceae	PI(O-16:0/19:1(9Z))	0.910147	0.00169359	0.0915384
Ruminococcaceae	PI(P-16:0/16:1(9Z))	0.910143	0.00169378	0.0915384
Mucinivorans	Tyramine glucuronide	0.91009	0.00169669	0.0915384
Prevotella	Quinoline-4,8-diol	0.91007	0.00169782	0.0915384
Candidatus_Hepatincola	3-Hydroxy-palmitic acid methyl ester	0.909947	0.00170465	0.0917886
Angelakisella	Glutamyl-Gamma-glutamate	0.909649	0.00172122	0.0925569
Prevotella	HDOPA	0.909611	0.00172332	0.0925569
Nordella	(E,E)-N-4-Methoxystyrylcinnamide	0.909462	0.00173169	0.092769
Dysgonomonas	(E,E)-N-4-Methoxystyrylcinnamide	0.909462	0.00173169	0.092769
Candidatus_Hepatincola	4-Nitroquinoline-1-oxide	0.909204	0.00174618	0.0934263
Rhodoluna	(S)-2-Hydroxypropyl-CoM	0.909016	0.0017568	0.0938721
Alistipes	para-hydroxyrosiglitazone	-0.908942	0.00176095	0.0938721
Rhodoluna	Tiapride	0.908938	0.00176122	0.0938721
Aeromonas	Estrone-2,3-quinone	0.908875	0.00176476	0.0939414
Massilia	Gamma glutamyl ornithine	0.908765	0.00177101	0.0941552
Aeromonas	Clovamide	0.908549	0.00178332	0.0946895
Lachnospiraceae_ND3007_group	13-Deoxydaunorubicin	0.908334	0.00179566	0.0952245
Ruminococcaceae	Pelargonidin 3-glucoside-7-(6-(4-(glucosyl)-p-hydroxybenzoyl)glucoside)	0.908281	0.00179869	0.0952647
Alloprevotella	L-glycyl-L-hydroxyproline	-0.908125	0.00180766	0.0956191
Candidatus_Hepatincola	18-oxo-nonadecanoic acid	0.907996	0.00181508	0.0958908
Yersinia	UK-121,265	0.907914	0.00181982	0.0959004
Dielma	UK-121,265	0.907914	0.00181982	0.0959004
Candidatus_Hepatincola	2-Methoxy-3-methyl-9H-carbazole	0.907865	0.00182266	0.0959293
Ruminococcaceae	12a-Hydroxy-3-oxocholadienic acid	0.907795	0.00182675	0.0960246
Dongia	gamma-Glutamylproline	0.907748	0.00182948	0.0960478
Bilophila	UNDEC-2-ENE-8,10-DIYNOIC ACID ISOBUTYLAMIDE	0.907586	0.00183887	0.0964204
Polynucleobacter	N-Methyl-N,4-dinitrosoaniline	0.907309	0.0018551	0.0971498
Candidatus_Berkiella	[(16R)-5,6,7-trihydroxy-8,8,10,12,16-pentamethyl-3-[1-(2-methyl-1,3-thiazol-4-yl)prop-1-en-2-yl]-9-oxo-17-oxa-4-azabicyclo[14.1.0]heptadec-4-en-11-yl]oxidanesulfonic acid	0.907238	0.00185921	0.0972441
Alistipes	Naematolone	-0.907107	0.00186693	0.0973231
Candidatus_Hepatincola	7-(3-methyl-5-pentylfuran-2-yl)-heptanoic acid	0.907099	0.00186743	0.0973231
Prevotella	Methionyl-Glycine	0.907094	0.00186768	0.0973231
Lachnospiraceae_UCG-004	Graveolinine	0.907047	0.00187048	0.0973483
Herminiimonas	Bacampicillin	0.906872	0.0018808	0.09774
Ruminococcaceae	PI(14:1(9Z)/22:2(13Z,16Z))	0.906841	0.00188266	0.09774
Lachnospiraceae_ND3007_group	4-Hydroxy-3-nitrosobenzamide	0.906791	0.00188557	0.0977704
Phycicoccus	Glutamyl-Gamma-glutamate	0.906688	0.00189167	0.0979659
Bilophila	12-O-D-Glucuronoside-13-hydroxyoctadec-9Z-enoate	0.906504	0.00190266	0.0984135
Lachnospiraceae_UCG-004	7a-Ethynylestradiol 3-glucuronide	0.906273	0.00191646	0.0990051
Aeromonas	PG(18:1(9Z)/0:0)[U]	0.905943	0.00193625	0.0999049
Mucinivorans	N-Isopropylterephthalaldehydamide	0.905875	0.00194037	0.0999944
Caenimonas	7,8-Dihydroneopterin	0.905781	0.00194602	0.100163
Rhodoluna	7,8-Dihydroxykynurenate	0.905634	0.00195495	0.100499
Lachnospiraceae_UCG-004	1-Methoxy-1-(2,4,5-trimethoxyphenyl)-2-propanol	0.905427	0.00196752	0.100959
Blautia	3,4,5-trihydroxy-6-[(2-hydroxyacetyl)oxy]oxane-2-carboxylic acid	0.905376	0.00197061	0.100959
Dongia	3,5-Pyridinedicarboxylic acid, 2-(hydroxymethyl)-6-methyl-4-(2-nitrophenyl)-, 5-methyl ester	0.905345	0.00197248	0.100959
Lachnospiraceae_ND3007_group	4-Nitrophenyl phosphate	0.905303	0.00197505	0.100959
Caenimonas	3-Hydroxy-1H-quinolin-4-one	0.905266	0.00197735	0.100959
Alistipes	Xanthurenate-8-O-beta-D-glucoside	-0.90525	0.00197833	0.100959
Massilia	LY395153	0.905091	0.00198803	0.101332
Pseudomonas	6,8a-dihydroxy-1,1,4a,6-tetramethyl-5-{[(2-oxo-2H-chromen-7-yl)oxy]methyl}-decahydronaphthalen-2-yl acetate	-0.904977	0.00199503	0.101559
Candidatus_Berkiella	L-glycyl-L-hydroxyproline	0.90494	0.00199733	0.101559
Mucinivorans	Delavirdine	-0.904621	0.00201696	0.102433
Alistipes	Tyramine glucuronide	-0.904564	0.00202049	0.102489
Subgroup_7	LY395153	0.904348	0.00203392	0.103046
Dongia	Bargustanine	0.904301	0.00203682	0.103068
Coprococcus	Delavirdine	-0.904211	0.00204247	0.103104
Aurantimicrobium	PI(17:1(9Z)/20:5(5Z,8Z,11Z,14Z,17Z))	0.904187	0.00204396	0.103104
Ruminococcaceae	Artonin B	0.904172	0.00204489	0.103104
Candidatus_Hepatincola	MeIQ	0.904117	0.00204834	0.103154
Caenimonas	5-phosphonooxy-L-lysine	0.903863	0.00206424	0.10383
Prevotella	Naematolone	0.903503	0.00208693	0.104846
Candidatus_Hepatincola	12-Dehydrotetracycline	0.903437	0.00209112	0.104931
Subgroup_7	N-Pyruvoyl-5-methoxy-3-hydroxyanthranilate	0.903321	0.00209845	0.105173
Candidatus_Hepatincola	1,3-Glyceryl dinitrate glucuronide	0.903241	0.00210357	0.105304
Aeromonas	AM2201 N-(3-fluoropentyl) isomer	0.903117	0.00211142	0.105352
Prevotella	Temazepam glucuronide	0.903114	0.00211162	0.105352
Candidatus_Hepatincola	3,4,5-trihydroxy-6-({2,3,4-trihydroxy-6-oxo-3-[3,4,5-trihydroxy-6-(hydroxymethyl)oxan-2-yl]cyclohexa-1,4-dien-1-yl}(3,4,5-trihydroxyoxan-2-yl)methoxy)oxane-2-carboxylic acid	0.903107	0.00211206	0.105352
Lachnospiraceae_UCG-004	100-2	0.903056	0.00211536	0.105358
Rhodoluna	1-(2,5-dihydroxyphenyl)-3-hydroxy-3-phenylpropan-1-one	0.902999	0.00211899	0.105358
Candidatus_Hepatincola	Panaxynol	0.902988	0.0021197	0.105358
Lachnospiraceae_UCG-004	3-(2'-Methylthio)ethylmalic acid	0.902855	0.00212817	0.105654
Dielma	Ribothymidine	0.902582	0.00214572	0.106274
Yersinia	Ribothymidine	0.902582	0.00214572	0.106274
Candidatus_Hepatincola	5,6,7-Trihydroxyflavone 7-(6''-malonylglucoside)	0.902526	0.00214934	0.106328
Aurantimicrobium	6alpha-Methylprogesterone	0.902453	0.00215402	0.106434
Phycicoccus	(E,E)-N-4-Methoxystyrylcinnamide	0.902381	0.00215868	0.106539
Dysgonomonas	Glutarylcarnitine	0.90222	0.00216913	0.106779
Nordella	Glutarylcarnitine	0.90222	0.00216913	0.106779
Candidatus_Hepatincola	6-({3,5-dihydroxy-2-[hydroxy({2,3,4-trihydroxy-6-oxo-3-[3,4,5-trihydroxy-6-(hydroxymethyl)oxan-2-yl]cyclohexa-1,4-dien-1-yl})methyl]oxan-4-yl}oxy)-3,4,5-trihydroxyoxane-2-carboxylic acid	0.902188	0.00217118	0.106779
Herminiimonas	Codonopsine	0.902121	0.00217558	0.106871
Phycicoccus	z-Clausenamide	0.901987	0.00218427	0.107172
Aeromonas	5-phosphonooxy-L-lysine	0.901892	0.0021905	0.107338
Christensenella	Ophiopogonin A	0.901857	0.00219275	0.107338
Lachnospiraceae_UCG-004	Dolastatin 11	0.901603	0.00220941	0.107882
Nordella	z-Clausenamide	0.901553	0.00221268	0.107882
Dysgonomonas	z-Clausenamide	0.901553	0.00221268	0.107882
Dielma	LY395153	0.901491	0.00221672	0.107882
Yersinia	LY395153	0.901491	0.00221672	0.107882
Massilia	3-(Acetyloxy)-2-hydroxypropyl icosanoate	0.901443	0.00221992	0.107913
Aurantimicrobium	Cyanidin 3-xyloside	0.901362	0.00222526	0.108039
Polynucleobacter	(R)-Marmin	0.901325	0.00222767	0.108039
Aeromonas	3-Hydroxy-1H-quinolin-4-one	0.901259	0.00223201	0.108125
Aeromonas	5,6,7-Trihydroxyflavone 7-(6''-malonylglucoside)	0.901155	0.00223891	0.108334
Candidatus_Hepatincola	Linocinnamarin	0.900878	0.00225734	0.108986
Candidatus_Hepatincola	dimethyl 2-(3-oxocyclohexyl)propanedioate	0.900849	0.00225927	0.108986
Christensenella	PRISTIMEROL	0.900835	0.00226016	0.108986
Candidatus_Hepatincola	Armillarilin	0.900741	0.00226647	0.109165
[Anaerorhabdus]_furcosa_group	Quinoline-4,8-diol	0.900491	0.00228316	0.109843
[Anaerorhabdus]_furcosa_group	Lacosamide-glucuronide	-0.900447	0.00228609	0.109858
Christensenella	Monomethyl phenylphosphonate	0.900343	0.00229312	0.110066
Mucinivorans	4-(1-hydroxy-2-(methylamino)ethyl)phenol	0.900299	0.00229607	0.110066
Polynucleobacter	11b,21-Dihydroxy-3,20-oxo-5b-pregnan-18-al	0.900266	0.00229828	0.110066
Mucinivorans	6-(alpha-D-Glucosaminyl)-1D-myo-inositol 1,2-cyclic phosphate	0.900201	0.00230268	0.110116
Lachnospiraceae_UCG-004	Pseudoaconitine	0.900152	0.00230595	0.110116
Subgroup_7	PKODiA-PI	0.900134	0.00230719	0.110116
Aurantimicrobium	PIM1(18:2(9Z,12Z)/16:2(9Z,12Z))	0.900051	0.0023128	0.11023
Dielma	3-(1,2-dihydroxybutyl)-6-hydroxy-1H-isochromen-1-one	0.899982	0.00231746	0.11023
Yersinia	3-(1,2-dihydroxybutyl)-6-hydroxy-1H-isochromen-1-one	0.899982	0.00231746	0.11023
Lachnospiraceae_UCG-004	[(1S,16R)-5,7-dihydroxy-8,8,10,12,16-pentamethyl-3-[1-(2-methyl-1,3-thiazol-4-yl)prop-1-en-2-yl]-9-oxo-17-oxa-4-azabicyclo[14.1.0]heptadec-4-en-11-yl]oxidanesulfonic acid	0.89984	0.0023271	0.110563
Blautia	Sulfadoxine suflate	0.899742	0.00233378	0.110756
Aeromonas	para-hydroxyrosiglitazone	0.899694	0.00233703	0.110785
Pseudomonas	5,4'-Dihydroxy-6-C-prenylflavanone 4'-xylosyl-(1->2)-rhamnoside	-0.899629	0.00234142	0.110868
Pseudomonas	SU 6656	-0.899563	0.00234595	0.110948
Polynucleobacter	4-Nitrophenyl phosphate	0.899527	0.00234839	0.110948
Angelakisella	3-Hydroxymethyltriazolopthalazinone glucuronide	0.899404	0.00235679	0.111219
[Eubacterium]_ruminantium_group	Triuvaretin	0.899362	0.00235967	0.11123
Candidatus_Hepatincola	Isorhamnetin 3- (6''-p-coumarylglucoside)	0.899226	0.00236903	0.111546
Ruminococcaceae	Rigin	0.898741	0.00240251	0.112996
Caenimonas	Phenethylamine glucuronide	0.898624	0.00241058	0.113213
Candidatus_Hepatincola	N-Desmethylpromazine	0.898597	0.00241252	0.113213
Caenimonas	Anastrozole	0.898527	0.00241733	0.113312
Lachnospiraceae_ND3007_group	Diethylstilbestrol monosulfate monoglucuronide	0.898456	0.00242233	0.11342
Pseudomonas	AM2201 N-(3-fluoropentyl) isomer	0.898359	0.00242908	0.11361
Dielma	cis-3-Hexenyl b-primeveroside	0.898252	0.00243655	0.113706
Yersinia	cis-3-Hexenyl b-primeveroside	0.898252	0.00243655	0.113706
Aeromonas	HDOPA	0.898098	0.00244729	0.11408
Alistipes	Phenethylamine glucuronide	-0.897982	0.00245543	0.114333
Ruminococcaceae	PI(17:1(9Z)/20:5(5Z,8Z,11Z,14Z,17Z))	0.897592	0.00248302	0.115399
Prevotella	S-(Allylthio)-L-cysteine	0.89757	0.00248455	0.115399
Lachnospiraceae_UCG-004	Eupacunoxin	0.897541	0.00248658	0.115399
Rhodoluna	N-(3-Oxododecanoyl)homoserine lactone	0.897342	0.00250075	0.115845
Alistipes	N-Isopropylterephthalaldehydamide	-0.897328	0.0025017	0.115845
Candidatus_Hepatincola	8-Mercapto-p-menthan-3-one	0.897227	0.00250892	0.116051
Candidatus_Hepatincola	5,3',4',5'-Tetrahydroxy-6,7-dimethoxyflavone	0.897185	0.00251188	0.116052
Sphingomonas	N-Acetyl-9-O-acetylneuraminic acid	0.897149	0.00251446	0.116052
Lachnospiraceae_UCG-004	1H-Indole-3-acetic acid, 5-[[(methylamino)sulfonyl]methyl]-	0.897049	0.00252165	0.116256
Candidatus_Hepatincola	Leucyl-Leucine	0.896913	0.00253137	0.116554
Alloprevotella	N-(3-Oxododecanoyl)homoserine lactone	-0.896842	0.00253648	0.116554
Yersinia	Phenethylamine glucuronide	0.896732	0.00254439	0.116554
Dielma	Phenethylamine glucuronide	0.896732	0.00254439	0.116554
Lachnospiraceae_ND3007_group	Coronene	0.896702	0.00254655	0.116554
Caenimonas	Arabinopyranobiose	0.896695	0.00254702	0.116554
Lachnospiraceae_UCG-004	4,3'-Hydroxy-2',4',5',6'-methoxychalcone	0.896625	0.00255205	0.116554
Lachnospiraceae_UCG-004	DHBOA-Glc	0.8966	0.00255387	0.116554
Caenimonas	HDOPA	0.896573	0.00255585	0.116554
Massilia	Dibenzo[a,e]fluoranthene	0.896572	0.00255586	0.116554
Caenimonas	Naematolone	0.896425	0.00256652	0.116678
Rhodoluna	Fluorescein	0.896423	0.00256665	0.116678
Angelakisella	STS-135	0.896355	0.00257156	0.116678
Ruminococcaceae	1-arachidonoyl-2-hydroxy-sn-glycero-3-phosphate	0.896293	0.00257605	0.116678
Candidatus_Berkiella	PS(20:5(5Z,8Z,11Z,14Z,17Z)/0:0)	0.89628	0.00257705	0.116678
Fluviicola	2-{[hydroxy(6-hydroxy-2H-1,3-benzodioxol-5-yl)methylidene]amino}acetic acid	0.896248	0.00257935	0.116678
Aeromonas	Dolichotheline	0.896231	0.00258058	0.116678
Lachnospiraceae_ND3007_group	4,5-Dihydroorotic acid	0.896206	0.00258237	0.116678
Alloprevotella	6-{[2-(2,4-dihydroxyphenyl)-3-(3,7-dimethylocta-2,6-dien-1-yl)-7-hydroxy-8-(3-methylbut-2-en-1-yl)-4-oxo-4H-chromen-6-yl]oxy}-3,4,5-trihydroxyoxane-2-carboxylic acid	0.896189	0.00258359	0.116678
Fluviicola	Nootkatol	0.896014	0.00259637	0.11713
Alistipes	HNHA	-0.895926	0.00260274	0.117291
Ruminococcaceae	5-((5Z,8Z,11Z,14Z)-heptadeca-5,8,11,14-tetraen-1-yl)resorcinol	0.895702	0.00261917	0.117624
Alistipes	UK-121,265	-0.895684	0.00262051	0.117624
Buchnera	1-(p-Fluorophenyl) piperazine	0.895673	0.00262131	0.117624
Ruminococcaceae	PS(20:5(5Z,8Z,11Z,14Z,17Z)/0:0)	0.895672	0.00262135	0.117624
Rikenella	L-N-(3-Carboxypropyl)glutamine	0.895599	0.00262673	0.11774
Candidatus_Hepatincola	4-Hydroxyquinoline	0.895515	0.00263286	0.117889
Rhodoluna	Porric acid A	0.895364	0.00264399	0.118262
Sphingomonas	Dihydrofolic acid	0.895242	0.00265301	0.118539
Aurantimicrobium	2-Methylacetophenone	0.895038	0.0026681	0.119086
Aeromonas	Cincassiol B	0.894852	0.00268197	0.119541
Caenimonas	S-(Allylthio)-L-cysteine	0.894793	0.00268633	0.119541
Aeromonas	3,16-dihydroxypalmitic acid	0.894758	0.00268894	0.119541
Candidatus_Hepatincola	PG(18:1(9Z)/0:0)[U]	0.894748	0.00268967	0.119541
Romboutsia	Flunisolide	-0.894615	0.00269963	0.119857
Aeromonas	N-Isopropylterephthalaldehydamide	0.894493	0.00270872	0.120124
Rikenella	Methylhildgardtol B	0.894432	0.00271335	0.120124
Caenimonas	cis-3-Hexenyl b-primeveroside	0.894393	0.00271626	0.120124
Caenimonas	preclavulone lactone I	0.894382	0.00271709	0.120124
Candidatus_Hepatincola	Athamantin	0.894332	0.0027208	0.120148
Candidatus_Hepatincola	Melleolide H	0.894298	0.00272335	0.120148
Prevotella	Anastrozole	0.894157	0.00273398	0.12049
Mucinivorans	para-hydroxyrosiglitazone	0.893994	0.00274628	0.120834
Candidatus_Hepatincola	4-Aminostilbene	0.893978	0.00274753	0.120834
Rikenella	Bilobalide A	0.893847	0.00275739	0.12114
Ruminococcaceae	Cyanidin 3-xyloside	0.893774	0.00276294	0.121185
Lysobacter	5-Hydroxythiabendazole	0.893758	0.00276417	0.121185
Candidatus_Hepatincola	3beta,21-Dihydroxy-pregna-5,7,9(11)-trien-20-one diacetate	0.89358	0.00277773	0.121486
Nordella	Cortisone	0.893554	0.00277972	0.121486
Dysgonomonas	Cortisone	0.893554	0.00277972	0.121486
Candidatus_Hepatincola	Nigellidine	0.893368	0.00279385	0.121977
Rikenella	Methylhildgardtol A	0.893303	0.00279888	0.12207
Romboutsia	6,7-dihydro-12-epi-LTB4	0.893166	0.00280931	0.122079
Aurantimicrobium	Protobassic acid	0.893128	0.00281224	0.122079
Candidatus_Hepatincola	Levcromakalim	0.893127	0.0028123	0.122079
Rikenella	alpha-L-Rhamnopyranosyl-(1->3)-alpha-D-galactopyranosyl-(1->3)-L-fucose	0.893117	0.00281312	0.122079
Coprococcus	Hydroxyprolyl-Glutamine	-0.893085	0.00281556	0.122079
Ruminococcaceae	PI(15:0/19:0)	0.893072	0.00281654	0.122079
[Eubacterium]_hallii_group	Normorphine	0.892945	0.00282636	0.122161
Lachnospiraceae_UCG-004	Fluorescein	0.892936	0.00282703	0.122161
Candidatus_Berkiella	Cyanidin 3-xyloside	0.892933	0.00282722	0.122161
Candidatus_Hepatincola	4-hydroxy Nonenal-d3	0.892864	0.00283256	0.122161
Massilia	Tyramine glucuronide	0.892731	0.00284283	0.122161
Rhodoluna	4,3'-Hydroxy-2',4',5',6'-methoxychalcone	0.892714	0.00284419	0.122161
[Anaerorhabdus]_furcosa_group	Lipoic acid	0.892698	0.00284537	0.122161
Angelakisella	Sannamycin B	0.892624	0.00285109	0.122161
Dielma	Dolichotheline	0.892617	0.00285162	0.122161
Yersinia	Dolichotheline	0.892617	0.00285162	0.122161
Candidatus_Hepatincola	Alanyl-Phenylalanine	0.892569	0.0028554	0.122161
[Anaerorhabdus]_furcosa_group	6-HydroxyKetanserinol	0.892561	0.00285601	0.122161
Candidatus_Hepatincola	5-(3-Pyridyl)-2-hydroxytetrahydrofuran	0.892521	0.00285907	0.122161
Candidatus_Hepatincola	Leucyl-phenylalanine	0.89252	0.00285915	0.122161
Caenimonas	HNHA	0.892407	0.00286795	0.122413
Candidatus_Hepatincola	19-HOME(9Z)	0.892305	0.00287585	0.122625
Subgroup_7	N-Acetyl-9-O-acetylneuraminic acid	0.892209	0.00288334	0.122718
Candidatus_Hepatincola	Lactaroviolin	0.892202	0.00288388	0.122718
Candidatus_Hepatincola	6-octenoylglycine	0.892092	0.00289253	0.122776
Sphingomonas	N-(1-Deoxy-1-fructosyl)phenylalanine	0.891967	0.0029023	0.122776
[Eubacterium]_hallii_group	PRISTIMEROL	0.891922	0.00290584	0.122776
Lachnospiraceae_UCG-004	2'-deoxycytidine 3'-monophosphate	0.891832	0.00291291	0.122776
[Eubacterium]_ruminantium_group	2H-1-Benzopyran-2-one, 3-[1-(4-aminophenyl)-3-oxobutyl]-4-hydroxy-, (S)- (Acenocoumarol metabolite)	0.891804	0.00291509	0.122776
Rhodoluna	Hesperidin	0.891787	0.00291641	0.122776
Mucinivorans	Phospho-L-serine	0.89176	0.00291856	0.122776
[Anaerorhabdus]_furcosa_group	para-hydroxyrosiglitazone	0.891754	0.00291902	0.122776
Candidatus_Hepatincola	2,3-Dinor-TXB1	0.891725	0.00292132	0.122776
Phycicoccus	Mangostenone B	0.891703	0.00292303	0.122776
Lachnospiraceae_ND3007_group	Beta-D-Glucopyranuronic acid	0.891691	0.00292398	0.122776
Lachnospiraceae_ND3007_group	Methylphenobarbital	0.891654	0.00292687	0.122776
Hirschia	AM2201 N-(3-fluoropentyl) isomer	0.891644	0.00292762	0.122776
TRA3-20	2',7-Dihydroxy-4'-methoxy-8-prenylflavan 2',7-diglucoside	0.891636	0.00292826	0.122776
Lachnospiraceae_UCG-004	S-Octyl GSH	0.891626	0.00292909	0.122776
Candidatus_Hepatincola	Leucyl-Valine	0.891554	0.00293478	0.122855
[Eubacterium]_ruminantium_group	Coronatine	0.891528	0.00293681	0.122855
Lachnospiraceae_UCG-004	PG(O-16:0/20:2(11Z,14Z))	0.891434	0.00294425	0.123019
Rhodoluna	Cinosulfuron	0.891404	0.00294661	0.123019
Caenimonas	Citrusin B	0.891347	0.00295109	0.123033
Candidatus_Berkiella	1-arachidonoyl-2-hydroxy-sn-glycero-3-phosphate	0.891326	0.00295279	0.123033
Romboutsia	Amidosulfuron	0.891188	0.00296372	0.123366
Lachnospiraceae_ND3007_group	Sudan II	0.89114	0.00296753	0.123402
Candidatus_Hepatincola	Leucyl-Tryptophan	0.890988	0.00297963	0.123783
Rhodoluna	1H-Indole-3-acetic acid, 5-[[(methylamino)sulfonyl]methyl]-	0.890768	0.00299718	0.124199
Aeromonas	Anastrozole	0.890748	0.00299883	0.124199
Fluviicola	nuatigenin 3-beta-D-glucopyranoside	0.890707	0.00300206	0.124199
Candidatus_Hepatincola	14-Hydroxypergolide glucuronide	0.89069	0.00300346	0.124199
Candidatus_Hepatincola	Valyl-Phenylalanine	0.89065	0.00300661	0.124199
Rikenella	D-Lombricine	0.890641	0.00300739	0.124199
TRA3-20	N-Acetyl-b-neuraminic acid	0.890522	0.0030169	0.12447
Candidatus_Hepatincola	Isoleucyl-Leucine	0.890428	0.00302448	0.12466
Ruminococcaceae	Taurohyocholate	0.890336	0.00303187	0.124842
Romboutsia	{[(4E)-5-(4-methoxyphenyl)-3-oxopent-4-en-2-yl]oxy}sulfonic acid	0.890228	0.00304058	0.125019
Rhodoluna	Dihydrosanguinarine	0.890209	0.00304213	0.125019
Romboutsia	Argentine	0.89003	0.00305657	0.12549
Herminiimonas	Argentine	0.889958	0.00306239	0.125542
Lachnospiraceae_ND3007_group	{[3,4-dihydroxy-5-(hydroxymethyl)-5-{[3,4,5-trihydroxy-6-(hydroxymethyl)oxan-2-yl]oxy}oxolan-2-yl]methoxy}sulfonic acid	0.889941	0.00306382	0.125542
Massilia	Lacosamide-glucuronide	-0.889888	0.00306813	0.125596
Lachnospiraceae_UCG-004	16:3-Glc-Campesterol	0.889787	0.0030763	0.125775
Lachnospiraceae_UCG-004	PGP(16:0/22:6(4Z,7Z,10Z,13Z,16Z,19Z))	0.88976	0.0030785	0.125775
Candidatus_Hepatincola	pibutidine	0.889589	0.00309244	0.125937
Candidatus_Hepatincola	(S)-(E)-2'-(3,6-Dimethyl-2-heptenyl)-3',4',7-trihydroxyflavanone	0.889589	0.00309244	0.125937
Candidatus_Hepatincola	Isoorientin 6''-O-alpha-L-arabinoside	0.889589	0.00309244	0.125937
Candidatus_Hepatincola	Adenosine diphosphate ribose	0.889564	0.00309445	0.125937
Candidatus_Hepatincola	14-Hydroxypergolide	0.889482	0.0031012	0.125937
Ruminiclostridium	24,25,26,27-Tetranor-23-oxo-hydroxyvitamin D3	0.889452	0.00310361	0.125937
Pseudomonas	Tyramine-O-sulfate	-0.889449	0.00310393	0.125937
Alistipes	Lacosamide-glucuronide	0.889418	0.00310643	0.125937
Aurantimicrobium	dIDP	0.889333	0.00311337	0.126096
Rhodoluna	100-2	0.889163	0.00312732	0.126533
Candidatus_Hepatincola	Cochlearine	0.889127	0.00313027	0.126533
Candidatus_Hepatincola	N-(4-aminobutyl)-3-(2,4-dihydroxy-5-methoxyphenyl)prop-2-enimidic acid	0.889058	0.00313597	0.126533
Candidatus_Hepatincola	4-Ethyl-2-hexyl-5-methyloxazole	0.889046	0.003137	0.126533
Mucinivorans	3-(Acetyloxy)-2-hydroxypropyl icosanoate	0.889019	0.00313921	0.126533
Dielma	Domesticoside	0.888633	0.00317107	0.127572
Yersinia	Domesticoside	0.888633	0.00317107	0.127572
Massilia	Phenethylamine glucuronide	0.888554	0.00317769	0.127665
Rhodoluna	Diosbulbin D	0.888532	0.00317947	0.127665
Christensenella	Moxifloxacin	0.888465	0.00318509	0.127769
Dongia	Molinate	0.888342	0.00319534	0.12802
Prevotella	Arabinopyranobiose	0.888289	0.00319973	0.12802
Caenimonas	Dibenzo[a,e]fluoranthene	0.888235	0.0032042	0.12802
Aeromonas	6-(alpha-D-Glucosaminyl)-1D-myo-inositol 1,2-cyclic phosphate	0.888168	0.00320984	0.12802
Candidatus_Hepatincola	Valyl-Tyrosine	0.888156	0.00321084	0.12802
Lachnospiraceae_ND3007_group	2-{[hydroxy({3,4,8,9,10-pentahydroxy-6-oxo-7-[5,6,7-trihydroxy-1-oxo-3-(1,2,3,4-tetrahydroxybutyl)-1H-isochromen-8-yl]-6H-benzo[c]chromen-1-yl})methylidene]amino}acetic acid	0.888134	0.00321267	0.12802
Prevotella	5,6,7-Trihydroxyflavone 7-(6''-malonylglucoside)	0.888134	0.00321268	0.12802
Rhodoluna	6-methoxy Naphthalene Acetic Acid	0.887947	0.00322834	0.128522
Nordella	Flunisolide	-0.887811	0.00323976	0.128732
Dysgonomonas	Flunisolide	-0.887811	0.00323976	0.128732
Candidatus_Hepatincola	Karwinaphthol B	0.887765	0.00324362	0.128747
Candidatus_Hepatincola	MG(0:0/10:0/0:0)	0.887734	0.00324625	0.128747
Dysgonomonas	Angustine	0.88765	0.00325333	0.128784
Nordella	Angustine	0.88765	0.00325333	0.128784
Buchnera	(E,E)-N-4-Methoxystyrylcinnamide	0.887513	0.00326491	0.129033
Blautia	N-(1-Deoxy-1-fructosyl)phenylalanine	0.887503	0.00326575	0.129033
Candidatus_Hepatincola	Nigellicine	0.887363	0.00327756	0.129377
Ruminiclostridium	5-(10-Nonadecenyl)-1,3-benzenediol	0.88726	0.00328636	0.12956
Candidatus_Hepatincola	Diphenoxylic acid(DPA)	0.887236	0.00328835	0.12956
Lachnospiraceae_UCG-004	LPIM2(19:0/0:0)	0.887174	0.00329362	0.129646
Sphingomonas	6-{2-[3-(3,4-dihydroxyphenyl)propanoyl]-3,5-dihydroxy-6-[3,4,5-trihydroxy-6-(hydroxymethyl)oxan-2-yl]phenoxy}-3,4,5-trihydroxyoxane-2-carboxylic acid	0.887053	0.00330392	0.129901
Rhodoluna	5,4'-Dihydroxy-6-C-prenylflavanone 4'-xylosyl-(1->2)-rhamnoside	0.887025	0.0033063	0.129901
Candidatus_Hepatincola	Clovamide	0.886947	0.00331297	0.129913
Coprococcus	6-{[2-(2,4-dihydroxyphenyl)-3-(3,7-dimethylocta-2,6-dien-1-yl)-7-hydroxy-8-(3-methylbut-2-en-1-yl)-4-oxo-4H-chromen-6-yl]oxy}-3,4,5-trihydroxyoxane-2-carboxylic acid	0.886942	0.00331337	0.129913
Aeromonas	3,5-Dihydroxy-1,4-naphthoquinone	0.886913	0.00331586	0.129913
Alistipes	3-(Acetyloxy)-2-hydroxypropyl icosanoate	-0.886812	0.00332447	0.130129
Lachnospiraceae_UCG-004	Petunidin 3-rutinoside-5-glucoside	0.886514	0.00335004	0.130954
Candidatus_Hepatincola	Arginyl-Valine	0.886494	0.0033518	0.130954
Mucinivorans	6-Hydroxysandoricin	-0.886288	0.00336953	0.131524
Dielma	10-Deacetylbaccatin III	0.886199	0.00337715	0.131577
Yersinia	10-Deacetylbaccatin III	0.886199	0.00337715	0.131577
Massilia	Macaridine	0.886079	0.00338754	0.13186
Ruminiclostridium	11b,21-Dihydroxy-3,20-oxo-5b-pregnan-18-al	0.885995	0.00339479	0.131958
Herminiimonas	lithocholic acid sulfate	0.885977	0.00339635	0.131958
Candidatus_Hepatincola	Ibervirin	0.885803	0.0034115	0.132424
Candidatus_Hepatincola	2-Methoxyestrone 3-glucuronide	0.885632	0.00342638	0.132879
Candidatus_Hepatincola	Gö 6983	0.88535	0.00345108	0.133619
Subgroup_7	{5-[3-(3,4-dihydroxy-2-methoxyphenyl)propanoyl]-2-hydroxyphenyl}oxidanesulfonic acid	0.885341	0.00345181	0.133619
Prevotella	4-(1-hydroxy-2-(methylamino)ethyl)phenol	0.885164	0.00346734	0.134042
Ruminococcaceae	Nor-beta-muricholic acid	0.885144	0.00346914	0.134042
Candidatus_Hepatincola	cannogenin	0.885099	0.00347305	0.13407
Candidatus_Hepatincola	3-hydroxypristanic acid	0.884804	0.00349907	0.134867
Buchnera	Cortisone	0.884792	0.00350013	0.134867
Candidatus_Hepatincola	Scyphostatin A	0.884598	0.00351734	0.13528
Yersinia	HNHA	0.884562	0.00352051	0.13528
Dielma	HNHA	0.884562	0.00352051	0.13528
Sphingomonas	Naphthalene-1,2-diol	0.884512	0.00352493	0.135327
Candidatus_Hepatincola	Thiouracil	0.884443	0.00353113	0.135441
Candidatus_Hepatincola	Tyramine glucuronide	0.884359	0.00353855	0.135492
Rikenella	4-Methylpentyl glucosinolate	0.88434	0.00354027	0.135492
Ruminococcaceae	monodesmethyl chlorpheniramine	0.884312	0.00354271	0.135492
Rhodoluna	[(1S,16R)-5,7-dihydroxy-8,8,10,12,16-pentamethyl-3-[1-(2-methyl-1,3-thiazol-4-yl)prop-1-en-2-yl]-9-oxo-17-oxa-4-azabicyclo[14.1.0]heptadec-4-en-11-yl]oxidanesulfonic acid	0.884283	0.00354536	0.135492
Christensenella	PGP(16:1(9Z)/22:4(7Z,10Z,13Z,16Z))	0.884087	0.00356287	0.135898
Candidatus_Hepatincola	Darifenacin	0.884073	0.00356408	0.135898
Candidatus_Hepatincola	Benzhydrylpiperazine	0.884055	0.00356571	0.135898
Bilophila	6-({3-[(1E)-buta-1,3-dien-1-yl]-1-oxo-1H-isochromen-5-yl}oxy)-3,4,5-trihydroxyoxane-2-carboxylic acid	0.883935	0.00357648	0.136185
Mucinivorans	Terbutryn	0.88389	0.00358046	0.136213
Christensenella	N-(4-aminobutyl)-3-(4-hydroxyphenyl)propanimidic acid	0.883839	0.00358505	0.136264
Candidatus_Berkiella	12a-Hydroxy-3-oxocholadienic acid	0.883547	0.00361134	0.137063
Polynucleobacter	Androechin	0.883533	0.00361259	0.137063
Rhodoluna	Dihydroxyfumaric acid	0.883495	0.00361604	0.13707
Herminiimonas	6-{[2-(2,4-dihydroxyphenyl)-3-(3,7-dimethylocta-2,6-dien-1-yl)-7-hydroxy-8-(3-methylbut-2-en-1-yl)-4-oxo-4H-chromen-6-yl]oxy}-3,4,5-trihydroxyoxane-2-carboxylic acid	0.883416	0.00362316	0.137216
Phycicoccus	Angustine	0.883343	0.00362979	0.137343
Rikenella	Coproporphyrinogen III	0.883217	0.00364121	0.137652
Lachnospiraceae_UCG-004	PS(20:4(5Z,8Z,11Z,14Z)/22:6(4Z,7Z,10Z,13Z,16Z,19Z))	0.883174	0.00364509	0.137674
Mucinivorans	Macaridine	0.883076	0.00365399	0.137887
Prevotella	Dehydro-4-methoxycyclobrassinin	0.883013	0.00365975	0.13798
Candidatus_Hepatincola	7-(4-Hydroxyphenyl)-1-phenyl-4-hepten-3-one	0.882931	0.00366718	0.13813
Dielma	Gamma glutamyl ornithine	0.882861	0.00367359	0.13813
Yersinia	Gamma glutamyl ornithine	0.882861	0.00367359	0.13813
Caenimonas	Xanthosine	0.882795	0.00367959	0.138133
Hirschia	Temazepam glucuronide	0.882759	0.00368291	0.138133
Hirschia	PRISTIMEROL	0.882752	0.00368355	0.138133
Aeromonas	2-(2,5-dihydroxy-4-methoxyphenyl)-5,7-dihydroxy-6,8-bis[3,4,5-trihydroxy-6-(hydroxymethyl)oxan-2-yl]-4H-chromen-4-one	0.882707	0.00368767	0.138164
Christensenella	Glucoheptonic acid	0.882634	0.00369429	0.138289
Aurantimicrobium	PE(MonoMe(11,3)/MonoMe(11,5))	0.882542	0.0037027	0.13848
Candidatus_Hepatincola	Trospium	0.882372	0.00371837	0.138943
Candidatus_Hepatincola	Eucommin A	0.882308	0.0037242	0.139037
Lachnospiraceae_UCG-004	PI(15:0/20:3(8Z,11Z,14Z))	0.882221	0.00373228	0.139215
Candidatus_Hepatincola	Physalin D	0.882056	0.00374751	0.139659
Herminiimonas	C.I. Natural Red 20	0.881747	0.00377609	0.140534
Prevotella	Citrusin B	0.88173	0.0037777	0.140534
Blautia	Phospho-L-serine	0.881532	0.0037961	0.141054
Alloprevotella	Flunisolide	-0.881507	0.00379837	0.141054
Candidatus_Hepatincola	[(1,3-diphenylbut-3-en-2-yl)oxy]sulfonic acid	0.881438	0.00380482	0.141168
TRA3-20	D-1,5-Anhydrofructose	0.881327	0.00381525	0.14143
Pseudomonas	Lacosamide-glucuronide	-0.881152	0.00383158	0.141709
Massilia	6-Hydroxysandoricin	-0.881147	0.00383206	0.141709
Angelakisella	15-dimethylarsinoyl pentadecanoic acid	-0.881098	0.00383661	0.141709
Aurantimicrobium	EXALAMIDE	0.881083	0.00383801	0.141709
Lachnospiraceae_ND3007_group	Avermectin A1a aglycone	0.881066	0.00383965	0.141709
Pseudomonas	Ethyl-L-NIO	0.880981	0.00384764	0.14188
Prevotella	5-Hydroxy-3,4-dihydrocarbostyryl	0.880825	0.00386229	0.141942
Ruminiclostridium	1,7-DIDEACETOXY-1,7-DIOXOKHIVORIN	0.880825	0.00386232	0.141942
Rhodoluna	Oxymetholone	0.88082	0.00386278	0.141942
Rhodoluna	Eupacunoxin	0.880806	0.00386407	0.141942
Massilia	Domesticoside	0.880783	0.00386623	0.141942
Lachnospiraceae_UCG-004	2'-(E)-Feruloyl-3-(arabinosylxylose)	0.880738	0.0038705	0.141975
Aurantimicrobium	Stypoltrione	0.880662	0.00387769	0.14199
Lachnospiraceae_UCG-004	Nicotinamide adenine dinucleotide (NAD)	0.880662	0.00387769	0.14199
Rhodoluna	Pristanal	0.880581	0.0038853	0.142145
Lachnospiraceae_ND3007_group	Urolithin D	0.88042	0.00390059	0.14258
Aeromonas	3-(1,2-dihydroxybutyl)-6-hydroxy-1H-isochromen-1-one	0.880338	0.0039084	0.142741
Blautia	UNDEC-2-ENE-8,10-DIYNOIC ACID ISOBUTYLAMIDE	0.8803	0.00391194	0.142747
Hirschia	Naphthalene-1,2-diol	0.880214	0.00392017	0.142923
Dongia	Glutarylcarnitine	0.880048	0.00393593	0.143373
Candidatus_Berkiella	6alpha-Methylprogesterone	0.879959	0.00394441	0.143509
Romboutsia	3,5,6,7,2',3',4'-Heptahydroxyflavone	-0.879921	0.00394811	0.143509
[Anaerorhabdus]_furcosa_group	HNHA	0.879888	0.00395122	0.143509
Candidatus_Hepatincola	Cinnarizine-N-Oxide	0.879853	0.00395456	0.143509
Nordella	C.I. Natural Red 20	0.879795	0.00396017	0.143509
Dysgonomonas	C.I. Natural Red 20	0.879795	0.00396017	0.143509
Mucinivorans	Cyanidin 3-(6''-malonyllaminaribioside)	0.879705	0.00396873	0.143539
Buchnera	z-Clausenamide	0.879681	0.00397107	0.143539
Ruminococcaceae	Tauroursocholic acid	0.879668	0.00397225	0.143539
Rikenella	Mollicellin C	0.879643	0.00397465	0.143539
Aeromonas	2,4-DIHYDROXY-3,4-DIMETHOXY-4'-ETHOXYBENZOPHENONE	0.879508	0.00398771	0.143822
Mucinivorans	Isoeugenol phenylacetate	0.87949	0.00398936	0.143822
Herminiimonas	(10betaH,11xi)-11-Hydroxy-13-nor-6-eremophilen-8-one	0.879453	0.003993	0.14383
Candidatus_Hepatincola	N4-Acetylcytidine	0.879382	0.00399983	0.143953
Aurantimicrobium	Ethyl-(5R,12S)-diacetoxy-(6E,8E,10E,14Z)-eicosatetraenoate	0.879026	0.00403422	0.144882
Lachnospiraceae_UCG-004	Pelargonidin 3-robinobioside-5-glucoside	0.879025	0.00403425	0.144882
Ruminiclostridium	Myxochromide S1	0.879007	0.00403599	0.144882
Candidatus_Hepatincola	Staurosporine	0.878924	0.00404411	0.145048
Pseudomonas	3-Hydroxymethyltriazolopthalazinone glucuronide	0.878888	0.00404753	0.145048
Buchnera	Sannamycin B	0.878815	0.00405463	0.145129
Aeromonas	beta-D-3-Ribofuranosyluric acid	0.87876	0.00405996	0.145129
Candidatus_Hepatincola	9S,10S,11R-trihydroxy-12Z-octadecenoic acid	0.878758	0.00406017	0.145129
Massilia	UK-121,265	0.878563	0.00407921	0.145686
Lachnospiraceae_ND3007_group	3'-Demethoxypiplartine	0.878526	0.00408284	0.145692
Aurantimicrobium	PI(14:1(9Z)/22:2(13Z,16Z))	0.878414	0.00409377	0.145958
Lachnospiraceae_ND3007_group	2,3-Epoxyaflatoxin B1	0.878173	0.00411738	0.146656
Subgroup_7	4-(1-hydroxy-2-(methylamino)ethyl)phenol	0.878109	0.00412368	0.146656
Aeromonas	5-Hydroxy-3,4-dihydrocarbostyryl	0.878107	0.00412382	0.146656
Lachnospiraceae_UCG-004	Yayoisaponin C	0.877948	0.00413952	0.147089
Hirschia	Tyramine-O-sulfate	-0.877893	0.00414493	0.147157
Massilia	HNHA	0.877736	0.00416037	0.147581
Caenimonas	{5-[3-(3,4-dihydroxy-2-methoxyphenyl)propanoyl]-2-hydroxyphenyl}oxidanesulfonic acid	0.877545	0.00417934	0.147929
Aeromonas	4-(1-hydroxy-2-(methylamino)ethyl)phenol	0.877544	0.00417942	0.147929
Lachnospiraceae_UCG-004	Bakkenolide D	0.877465	0.00418728	0.147929
Rikenella	PC(DiMe(11,5)/MonoMe(11,3))	0.877452	0.00418852	0.147929
Aurantimicrobium	Artonin B	0.877435	0.00419023	0.147929
Candidatus_Berkiella	(1R*,3R*,3'S*)-1,2,3,4-Tetrahydro-1-(2-thio-3-pyrrolidinyl)-beta-carboline-3-carboxylic acid	0.877424	0.00419133	0.147929
Candidatus_Berkiella	24,25,26,27-Tetranor-23-oxo-hydroxyvitamin D3	0.877313	0.00420239	0.148184
[Eubacterium]_ruminantium_group	Normorphine	0.87728	0.00420561	0.148184
Caenimonas	Dehydro-4-methoxycyclobrassinin	0.877212	0.00421244	0.148301
Fluviicola	Gancaonin D	0.876849	0.00424868	0.149451
Lachnospiraceae_UCG-004	6-(4-ethyl-5-hydroxy-2-methoxyphenoxy)-3,4,5-trihydroxyoxane-2-carboxylic acid	0.876666	0.00426701	0.14997
Aeromonas	Guanadrel Sulfate	0.876606	0.0042731	0.150046
Candidatus_Hepatincola	Methionyl-Glycine	0.876574	0.00427632	0.150046
Alistipes	Anastrozole	-0.876415	0.00429228	0.150481
Herminiimonas	Cincassiol B	0.876122	0.00432188	0.151202
Aeromonas	Thiouracil	0.876115	0.00432263	0.151202
Rhodoluna	Gancaonin V	0.876105	0.00432365	0.151202
Aeromonas	N4-Acetylcytidine	0.876067	0.00432743	0.151208
Candidatus_Hepatincola	Allopregnanalone sulfate	0.875861	0.0043484	0.151739
Rhodoluna	Gibberellin A8-catabolite	0.875847	0.00434985	0.151739
Fluviicola	15-dimethylarsinoyl pentadecanoic acid	0.875694	0.0043654	0.152155
Aurantimicrobium	Soyasaponin A3	0.875641	0.00437083	0.152218
Candidatus_Hepatincola	4-Dedimethylamino-4-oxo-anhydrotetracycline	0.875473	0.00438798	0.152688
Lachnospiraceae_ND3007_group	4-Hydroxy-5-(3',4'-dihydroxyphenyl)-valeric acid-O-methyl-O-glucuronide	0.875209	0.00441496	0.1535
Aeromonas	preclavulone lactone I	0.874959	0.00444076	0.154193
Ruminococcaceae	PIM1(19:2(9Z,12Z)/16:2(9Z,12Z))	0.874944	0.00444222	0.154193
Coprococcus	Echitovenine	-0.87463	0.00447469	0.154905
Polynucleobacter	L-Serine O-sulfate	0.87462	0.00447572	0.154905
Alloprevotella	[(16R)-5,6,7-trihydroxy-8,8,10,12,16-pentamethyl-3-[1-(2-methyl-1,3-thiazol-4-yl)prop-1-en-2-yl]-9-oxo-17-oxa-4-azabicyclo[14.1.0]heptadec-4-en-11-yl]oxidanesulfonic acid	-0.874578	0.00448009	0.154905
Caenimonas	para-hydroxyrosiglitazone	0.874572	0.00448068	0.154905
Massilia	2,4-DIHYDROXY-3,4-DIMETHOXY-4'-ETHOXYBENZOPHENONE	0.874568	0.00448118	0.154905
[Eubacterium]_ruminantium_group	OHOHA-PI	0.874401	0.00449842	0.154916
Phycicoccus	4,4'-(Diphenylethenylidene)bis[N,N-dimethylbenzenamine]	0.874375	0.00450114	0.154916
Rhodoluna	7a-Ethynylestradiol 3-glucuronide	0.874331	0.0045057	0.154916
Ruminococcaceae	4-Piperidinemethanol, a,a-diphenyl-	0.874306	0.0045083	0.154916
Dongia	{[(4E)-5-(4-methoxyphenyl)-3-oxopent-4-en-2-yl]oxy}sulfonic acid	0.87423	0.00451622	0.154916
Dongia	2'-Hydroxynicotine	0.874181	0.00452137	0.154916
Ruminiclostridium	3-hydroxy-2-(2-hydroxypropan-2-yl)-6-(2-methylbut-3-en-2-yl)-2H,3H,7H-furo[3,2-g]chromen-7-one	0.874092	0.00453063	0.154916
Polynucleobacter	PGP(18:0/22:4(7Z,10Z,13Z,16Z))	0.874067	0.00453323	0.154916
Aurantimicrobium	3beta-Hydroxy-7,12-dioxo-5beta-cholan-24-oic Acid	0.874018	0.00453835	0.154916
Fluviicola	2-Phenylethyl butanoate	0.873964	0.00454402	0.154916
Rhodoluna	Flunisolide	0.873889	0.00455191	0.154916
Candidatus_Hepatincola	N-[[3-(b-D-Glucopyranosyloxy)-2,3-dihydro-2-oxo-1H-indol-3-yl]acetyl]aspartic acid	0.873885	0.0045523	0.154916
Mucinivorans	AM2201 N-(3-fluoropentyl) isomer	0.8738	0.0045612	0.154916
Dongia	beta-D-3-Ribofuranosyluric acid	0.873786	0.00456266	0.154916
Aeromonas	(4-{3-[2,4-dihydroxy-5-(3-methylbut-2-en-1-yl)phenyl]-2-hydroxy-3-oxopropyl}-2-(4-hydroxy-3-methylbut-2-en-1-yl)phenyl)oxidanesulfonic acid	0.87368	0.00457374	0.154916
Lachnospiraceae_UCG-004	Edulisin I	0.873663	0.00457562	0.154916
Bilophila	STS-135	0.873662	0.00457563	0.154916
Lachnospiraceae_UCG-004	6-[5-(carboxymethyl)-2-hydroxyphenoxy]-3,4,5-trihydroxyoxane-2-carboxylic acid	0.87366	0.0045759	0.154916
Lachnospiraceae_UCG-004	4-Prenylresveratrol	0.87366	0.0045759	0.154916
Lachnospiraceae_UCG-004	Magnolol	0.87366	0.0045759	0.154916
Lachnospiraceae_UCG-004	Ovalitenin A	0.87366	0.0045759	0.154916
Lachnospiraceae_UCG-004	1-Nitro-5-hydroxy-6-glutathionyl-5,6-dihydronaphthalene	0.87366	0.0045759	0.154916
Lachnospiraceae_UCG-004	[(5-oxo-1,7-diphenylheptan-3-yl)oxy]sulfonic acid	0.87366	0.0045759	0.154916
Lachnospiraceae_UCG-004	Limocitrol 3-glucoside	0.87366	0.0045759	0.154916
Lachnospiraceae_UCG-004	6-{[2-(3,4-dihydroxyphenyl)-3,7-dihydroxy-8aH-chromen-5-yl]oxy}-3,4,5-trihydroxyoxane-2-carboxylic acid	0.87366	0.0045759	0.154916
Blautia	Glycyl-Cysteine	0.873646	0.0045774	0.154916
Candidatus_Hepatincola	Euchrenone b4	0.873595	0.00458272	0.154971
[Anaerorhabdus]_furcosa_group	Phenethylamine glucuronide	0.87349	0.00459373	0.155088
Candidatus_Berkiella	dIDP	0.873446	0.00459842	0.155088
[Anaerorhabdus]_furcosa_group	Hydroxyprolyl-Glutamine	-0.873445	0.00459848	0.155088
Christensenella	PI(12:0/20:4(5Z,8Z,11Z,14Z))	0.873415	0.00460171	0.155088
Alistipes	5-phosphonooxy-L-lysine	-0.873387	0.00460462	0.155088
[Eubacterium]_ruminantium_group	Isoflupredone acetate	0.873308	0.00461295	0.155169
Lachnospiraceae_UCG-004	D-Urobilin	0.873294	0.00461442	0.155169
Ruminiclostridium	16,16-dimethyl-PGD2	0.873121	0.00463272	0.15566
Christensenella	28-Glucosylsiaresinolate 3-arabinoside	0.873032	0.00464222	0.155834
[Anaerorhabdus]_furcosa_group	Anastrozole	0.873002	0.00464534	0.155834
Christensenella	4,4'-Diapo-zeta-carotene	0.872843	0.00466227	0.156277
Aeromonas	UK-121,265	0.872787	0.00466825	0.156353
Buchnera	S-4-Hydroxymephenytoin	0.872751	0.00467208	0.156356
Christensenella	Saponin E	0.872695	0.00467804	0.156431
Yersinia	Lacosamide-glucuronide	-0.872441	0.00470508	0.157085
Dielma	Lacosamide-glucuronide	-0.872441	0.00470508	0.157085
Candidatus_Berkiella	Stypoltrione	0.872364	0.00471338	0.157238
Ruminiclostridium	Tetrahydrofolyl-[Glu](n)	0.87223	0.00472769	0.157514
Aurantimicrobium	PGP(18:0/22:4(7Z,10Z,13Z,16Z))	0.872217	0.00472918	0.157514
Lachnospiraceae_ND3007_group	2-{[hydroxy(4-methoxy-1-benzofuran-5-yl)methylidene]amino}acetic acid	0.872174	0.00473369	0.15754
Coprococcus	Flunisolide	-0.872132	0.00473822	0.157565
Candidatus_Hepatincola	Dihydrocoriandrin	0.871891	0.00476417	0.158186
Aeromonas	Karwinaphthol B	0.871889	0.00476442	0.158186
Subgroup_7	7-Hydroxypipotiazine glucuronide	0.871742	0.00478023	0.158562
Hirschia	Flunisolide	-0.871696	0.0047852	0.158562
Aurantimicrobium	PI(16:0/18:2(9Z,12Z))	0.871613	0.00479419	0.158562
Dielma	{4-hydroxy-17-methoxy-10-oxo-2-oxatricyclo[13.2.2.1³,⁷]icosa-1(17),3,5,7(20),15,18-hexaen-8-yl}oxidanesulfonic acid	0.871609	0.00479463	0.158562
Yersinia	{4-hydroxy-17-methoxy-10-oxo-2-oxatricyclo[13.2.2.1³,⁷]icosa-1(17),3,5,7(20),15,18-hexaen-8-yl}oxidanesulfonic acid	0.871609	0.00479463	0.158562
Caenimonas	10-Deacetylbaccatin III	0.871385	0.00481892	0.159241
Prevotella	P-Hydroxydesmethylgliquidone	0.871304	0.00482778	0.159327
Lachnospiraceae_UCG-004	1-Nitro-5-glutathionyl-6-hydroxy-5,6-dihydronaphthalene	0.871291	0.00482912	0.159327
Lachnospiraceae_UCG-004	Fenugreekine	0.871212	0.00483775	0.159407
Blautia	HNHA	0.871171	0.00484219	0.159407
Christensenella	bayogenin 3-O-cellobioside	0.871164	0.00484295	0.159407
Aeromonas	1-Methoxypyrene-6,7-oxide	0.871061	0.00485426	0.159501
Christensenella	Mabiogenin 3-[rhamnosyl-(1->6)-glucoside]	0.870972	0.00486389	0.159501
Rikenella	3-O-alpha-L-rhamnopyranosyl-3-hydroxydecanoyl-3-hydroxydecanoic acid	0.870967	0.00486444	0.159501
Lachnospiraceae_UCG-004	S-(2-Hydroxyethyl)glutathione	0.870924	0.00486922	0.159501
Caenimonas	Dolichotheline	0.870918	0.00486981	0.159501
Dielma	Pyridoxamine 5'-phosphate	0.870895	0.00487238	0.159501
Yersinia	Pyridoxamine 5'-phosphate	0.870895	0.00487238	0.159501
Candidatus_Berkiella	PI(17:1(9Z)/20:5(5Z,8Z,11Z,14Z,17Z))	0.87083	0.00487952	0.15961
Lachnospiraceae_UCG-004	S-(Formylmethyl)glutathione	0.870767	0.00488637	0.15971
Subgroup_7	Cyanidin 3-(6''-malonyllaminaribioside)	0.870646	0.00489962	0.160001
Ruminiclostridium	Macrocarpal D	0.870565	0.00490855	0.160001
Aeromonas	(10betaH,11xi)-11-Hydroxy-13-nor-6-eremophilen-8-one	0.870482	0.00491767	0.160001
Alistipes	Quinoline-4,8-diol	-0.870473	0.00491863	0.160001
Yersinia	para-hydroxyrosiglitazone	0.870463	0.00491972	0.160001
Dielma	para-hydroxyrosiglitazone	0.870463	0.00491972	0.160001
Lachnospiraceae_UCG-004	(3Z)-Phycoerythrobilin	0.870435	0.0049229	0.160001
Alistipes	2,4-DIHYDROXY-3,4-DIMETHOXY-4'-ETHOXYBENZOPHENONE	-0.870409	0.00492575	0.160001
Lachnospiraceae_ND3007_group	L-N-(3-Carboxypropyl)glutamine	0.870347	0.00493254	0.160098
Aeromonas	Citrusin B	0.870301	0.00493766	0.16014
Christensenella	10-keto tridecanoic acid	0.870248	0.00494351	0.160206
Prevotella	Xanthosine	0.869922	0.00497956	0.161196
Alloprevotella	Gibberellin A86	-0.869902	0.00498172	0.161196
Rhodoluna	15S-HETE	0.869813	0.00499166	0.161393
Blautia	6-Hydroxysandoricin	-0.869749	0.00499879	0.161499
TRA3-20	Validamycin B	0.869712	0.00500289	0.161507
Fluviicola	Flubenzimine	0.869655	0.00500918	0.161586
Rikenella	Sudan II	0.869595	0.00501596	0.161681
Candidatus_Berkiella	EXALAMIDE	0.86949	0.00502759	0.161932
Lachnospiraceae_UCG-004	Colchicoside	0.86936	0.00504219	0.162278
Dielma	N4-Acetylcytidine	0.869272	0.00505204	0.162345
Yersinia	N4-Acetylcytidine	0.869272	0.00505204	0.162345
Rikenella	2-{[hydroxy({3,4,8,9,10-pentahydroxy-6-oxo-7-[5,6,7-trihydroxy-1-oxo-3-(1,2,3,4-tetrahydroxybutyl)-1H-isochromen-8-yl]-6H-benzo[c]chromen-1-yl})methylidene]amino}acetic acid	0.86916	0.00506459	0.162624
Rikenella	5-Hydroxy-7-(4-hydroxyphenyl)-1-phenyl-3-heptanone	0.869026	0.00507961	0.162817
Lachnospiraceae_UCG-004	Bougainvillein-r-I	0.868986	0.00508411	0.162817
Aeromonas	Xanthosine	0.868981	0.0050846	0.162817
Candidatus_Berkiella	2-Methylacetophenone	0.868968	0.00508609	0.162817
Romboutsia	beta-D-3-Ribofuranosyluric acid	0.868833	0.00510128	0.163117
Massilia	N-Pyruvoyl-5-methoxy-3-hydroxyanthranilate	0.868816	0.00510323	0.163117
Candidatus_Berkiella	PE(MonoMe(11,3)/MonoMe(11,5))	0.8687	0.00511629	0.163319
Candidatus_Hepatincola	Petunidin 3-(4'''-p-coumarylrutinoside)	0.868691	0.00511732	0.163319
Christensenella	3,4-Methylenepimelic acid	0.868549	0.0051334	0.163708
Yersinia	2,4-DIHYDROXY-3,4-DIMETHOXY-4'-ETHOXYBENZOPHENONE	0.868466	0.00514277	0.163758
Dielma	2,4-DIHYDROXY-3,4-DIMETHOXY-4'-ETHOXYBENZOPHENONE	0.868466	0.00514277	0.163758
Rikenella	Beta-D-Glucopyranuronic acid	0.868429	0.00514697	0.163767
Ruminococcaceae	Chenodeoxyglycocholic acid	0.868208	0.00517208	0.164442
Ruminiclostridium	1-(2,5-dihydroxyphenyl)-3-hydroxy-3-phenylpropan-1-one	0.868075	0.00518715	0.164604
Candidatus_Hepatincola	Labriformin	0.868062	0.0051887	0.164604
Blautia	Phenethylamine glucuronide	0.868059	0.00518895	0.164604
Aeromonas	6-({3,5-dihydroxy-2-[hydroxy({2,3,4-trihydroxy-6-oxo-3-[3,4,5-trihydroxy-6-(hydroxymethyl)oxan-2-yl]cyclohexa-1,4-dien-1-yl})methyl]oxan-4-yl}oxy)-3,4,5-trihydroxyoxane-2-carboxylic acid	0.867979	0.00519813	0.164628
Christensenella	Caryophyllene epoxide	0.867924	0.00520435	0.164628
Rikenella	Avermectin A1a aglycone	0.867903	0.00520682	0.164628
Hirschia	Resiniferatoxin	-0.867799	0.00521869	0.164628
Mucinivorans	{5-[3-(3,4-dihydroxy-2-methoxyphenyl)propanoyl]-2-hydroxyphenyl}oxidanesulfonic acid	0.867787	0.00522007	0.164628
Angelakisella	2-hydroxyflutamide	-0.867785	0.00522023	0.164628
Dielma	Alanyl-Threonine	0.867778	0.00522106	0.164628
Yersinia	Alanyl-Threonine	0.867778	0.00522106	0.164628
Christensenella	16-Methoxy-2,3-dihydro-3-hydroxytabersonine	0.867717	0.00522806	0.164634
[Eubacterium]_ruminantium_group	Poriolide	0.867708	0.00522907	0.164634
Lysobacter	Cinosulfuron	-0.867667	0.00523377	0.164658
Romboutsia	6α-Glucuronosylhyodeoxycholate	0.867525	0.00525006	0.164929
Aeromonas	cis-3-Hexenyl b-primeveroside	0.867523	0.00525024	0.164929
Lachnospiraceae_ND3007_group	4'-Methylisoscutellarein 8-(2''-sulfoglucoside)	0.867481	0.00525507	0.164957
Lachnospiraceae_ND3007_group	9-(beta-D-Ribofuranosyl)zeatin	0.867266	0.00527979	0.165565
Rikenella	{[3,4-dihydroxy-5-(hydroxymethyl)-5-{[3,4,5-trihydroxy-6-(hydroxymethyl)oxan-2-yl]oxy}oxolan-2-yl]methoxy}sulfonic acid	0.867244	0.00528232	0.165565
Candidatus_Hepatincola	S1P Lyase Fluorogenic Substrate	0.867149	0.00529331	0.165786
Ruminiclostridium	Morphinone	0.867091	0.00529997	0.165871
Rikenella	Methylphenobarbital	0.86693	0.00531862	0.166237
Lachnospiraceae_ND3007_group	Nirurin	0.866915	0.00532031	0.166237
Rikenella	HC Blue No.1	0.866887	0.00532355	0.166237
Christensenella	Aspidospermatine	0.866763	0.00533799	0.166564
Hirschia	15S-HETE	-0.866727	0.0053421	0.166569
Christensenella	Hovenidulcioside A1	0.86662	0.00535457	0.166794
Ruminococcaceae	Pyrene-1,6-dione	0.866559	0.00536168	0.166794
Candidatus_Berkiella	1alpha-hydroxy-25,26,27-trinorvitamin D3 24-carboxylic acid	0.866553	0.00536234	0.166794
Lachnospiraceae_UCG-004	5-Hydroxy-6-methoxyindole glucuronide	0.866528	0.00536521	0.166794
Aeromonas	Isorhamnetin 3- (6''-p-coumarylglucoside)	0.866361	0.00538477	0.167113
Lachnospiraceae_UCG-004	6-methoxy Naphthalene Acetic Acid	0.866333	0.00538795	0.167113
Lachnospiraceae_UCG-004	10-phospho-2E-decenoic acid	0.866315	0.00539011	0.167113
Candidatus_Hepatincola	(4-{3-[2,4-dihydroxy-5-(3-methylbut-2-en-1-yl)phenyl]-2-hydroxy-3-oxopropyl}-2-(4-hydroxy-3-methylbut-2-en-1-yl)phenyl)oxidanesulfonic acid	0.866304	0.00539137	0.167113
Aeromonas	3beta,21-Dihydroxy-pregna-5,7,9(11)-trien-20-one diacetate	0.866193	0.00540436	0.167308
Romboutsia	6,8a-dihydroxy-1,1,4a,6-tetramethyl-5-{[(2-oxo-2H-chromen-7-yl)oxy]methyl}-decahydronaphthalen-2-yl acetate	-0.866156	0.00540861	0.167308
Lachnospiraceae_UCG-004	PI(O-18:0/16:0)	0.866148	0.00540961	0.167308
Fluviicola	Indole-3-acetic-acid-O-glucuronide	0.865988	0.00542828	0.167655
Candidatus_Berkiella	3beta-Hydroxy-7,12-dioxo-5beta-cholan-24-oic Acid	0.865984	0.00542884	0.167655
Prevotella	AM2201 N-(3-fluoropentyl) isomer	0.865897	0.00543903	0.167847
Christensenella	Epishyobunone	0.865749	0.00545639	0.167995
Candidatus_Hepatincola	Pyocyanin	0.865726	0.00545916	0.167995
Dielma	Pisumoside A	0.86572	0.00545985	0.167995
Yersinia	Pisumoside A	0.86572	0.00545985	0.167995
Dielma	Guanadrel Sulfate	0.865468	0.00548956	0.168434
Yersinia	Guanadrel Sulfate	0.865468	0.00548956	0.168434
Dielma	Xanthosine	0.865439	0.00549297	0.168434
Yersinia	Xanthosine	0.865439	0.00549297	0.168434
Rhodoluna	4-Hydroxy-5-(3'-hydroxyphenyl)-valeric acid-3'-O-sulphate	0.865426	0.0054945	0.168434
Aurantimicrobium	3-hydroxy-2-(2-hydroxypropan-2-yl)-6-(2-methylbut-3-en-2-yl)-2H,3H,7H-furo[3,2-g]chromen-7-one	0.865355	0.00550291	0.168434
Rikenella	Goyaglycoside f	0.865331	0.00550577	0.168434
Christensenella	Trandolaprilat lactam (RU 51057)	0.865327	0.0055062	0.168434
Candidatus_Hepatincola	MECYSTEINE	0.865239	0.00551656	0.168519
Aeromonas	{4-hydroxy-17-methoxy-10-oxo-2-oxatricyclo[13.2.2.1³,⁷]icosa-1(17),3,5,7(20),15,18-hexaen-8-yl}oxidanesulfonic acid	0.865236	0.005517	0.168519
Candidatus_Hepatincola	1-Acetyl-3,14,20-trihydroxywitha-5,24-dienolide 3-glucoside	0.865105	0.0055325	0.168812
Polynucleobacter	PC(DiMe(11,5)/MonoMe(11,3))	0.865087	0.00553463	0.168812
Prevotella	Karwinaphthol B	0.865	0.00554497	0.168874
Caenimonas	Quinoline-4,8-diol	0.864992	0.00554589	0.168874
Lachnospiraceae_ND3007_group	Cinncassiol D2 glucoside	0.864953	0.00555054	0.168874
Lachnospiraceae_UCG-004	Fludioxonil	0.864935	0.00555273	0.168874
Dielma	Clovamide	0.864846	0.00556332	0.168951
Yersinia	Clovamide	0.864846	0.00556332	0.168951
Lachnospiraceae_UCG-004	Myricatomentoside I	0.864624	0.00558975	0.169497
Pseudomonas	Temazepam glucuronide	0.864567	0.00559664	0.169497
Aeromonas	3-Hydroxy-palmitic acid methyl ester	0.864565	0.00559682	0.169497
Lachnospiraceae_UCG-004	Canin	0.864548	0.00559888	0.169497
[Eubacterium]_ruminantium_group	2-Succinyl-5-enolpyruvyl-6-hydroxy-3-cyclohexene-1-carboxylate	0.864494	0.00560529	0.169497
Massilia	N-(1-Deoxy-1-fructosyl)phenylalanine	0.864492	0.0056055	0.169497
Aeromonas	Dibenzo[a,e]fluoranthene	0.864431	0.00561287	0.169598
[Eubacterium]_ruminantium_group	Cucurbitacin I 2-glucoside	0.864369	0.0056203	0.169669
Caenimonas	Temazepam glucuronide	0.864343	0.0056234	0.169669
Romboutsia	3-hydroxypristanic acid	0.86431	0.00562737	0.169669
Lachnospiraceae_UCG-004	3,4,5-trihydroxy-6-(1H-indole-3-carbonyloxy)oxane-2-carboxylic acid	0.86425	0.00563462	0.169766
[Eubacterium]_ruminantium_group	BERGENIN	0.864108	0.0056516	0.170156
Candidatus_Berkiella	PI(16:0/18:2(9Z,12Z))	0.864005	0.00566405	0.170408
Rhodoluna	Echitovenine	0.863935	0.00567244	0.170539
Aurantimicrobium	[(16R)-5,6,7-trihydroxy-8,8,10,12,16-pentamethyl-3-[1-(2-methyl-1,3-thiazol-4-yl)prop-1-en-2-yl]-9-oxo-17-oxa-4-azabicyclo[14.1.0]heptadec-4-en-11-yl]oxidanesulfonic acid	0.863878	0.00567932	0.170623
Lachnospiraceae_UCG-004	XYLOCARPUS A	0.863817	0.00568676	0.170725
Lachnospiraceae_UCG-004	(3Z)-Phycocyanobilin	0.863572	0.00571632	0.171489
Rhodoluna	Phaseolus e	0.86342	0.00573486	0.17182
Fluviicola	18-Carboxy-dinor-LTE4	0.863403	0.0057369	0.17182
TRA3-20	Glutamyl-Gamma-glutamate	0.863132	0.00576987	0.17182
Prevotella	1,3-PBIT	0.863095	0.00577438	0.17182
Aurantimicrobium	PA(P-16:0/0:0)	0.863063	0.00577829	0.17182
Mucinivorans	Gamma glutamyl ornithine	0.863051	0.00577971	0.17182
Lachnospiraceae_ND3007_group	Soyasaponin A3	0.86302	0.00578357	0.17182
Lachnospiraceae_UCG-004	7,8-Dihydroxykynurenate	0.863008	0.00578498	0.17182
Ruminiclostridium	Enokipodin B	0.862992	0.00578693	0.17182
Aeromonas	4-Ethyl-2-hexyl-5-methyloxazole	0.862987	0.00578749	0.17182
Romboutsia	1-Acetyl-3,14,20-trihydroxywitha-5,24-dienolide 3-glucoside	0.862973	0.00578926	0.17182
Rikenella	Urolithin D	0.862944	0.00579283	0.17182
Pseudomonas	Phospho-L-serine	0.862917	0.00579606	0.17182
Aeromonas	Fauronyl acetate	0.862917	0.00579613	0.17182
Nordella	Terbutryn	0.86289	0.00579941	0.17182
Dysgonomonas	Terbutryn	0.86289	0.00579941	0.17182
Nordella	3-Hydroxymethyltriazolopthalazinone glucuronide	0.862877	0.00580097	0.17182
Dysgonomonas	3-Hydroxymethyltriazolopthalazinone glucuronide	0.862877	0.00580097	0.17182
Prevotella	{4-hydroxy-17-methoxy-10-oxo-2-oxatricyclo[13.2.2.1³,⁷]icosa-1(17),3,5,7(20),15,18-hexaen-8-yl}oxidanesulfonic acid	0.862832	0.00580654	0.17184
Aeromonas	Gamma glutamyl ornithine	0.862805	0.00580982	0.17184
Aeromonas	4-O-alpha-D-Galactopyranuronosyl-D-galacturonic acid	0.862671	0.00582626	0.172124
Aurantimicrobium	1alpha-hydroxy-25,26,27-trinorvitamin D3 24-carboxylic acid	0.862614	0.0058332	0.172124
Aeromonas	Arabinopyranobiose	0.862597	0.00583538	0.172124
Buchnera	Dihydrofolic acid	0.862593	0.00583583	0.172124
Lachnospiraceae_UCG-004	PG(17:0/22:1(11Z))	0.862497	0.00584756	0.172265
[Eubacterium]_ruminantium_group	JWH175	0.862471	0.00585087	0.172265
Alistipes	3-Hydroxy-1H-quinolin-4-one	-0.862454	0.00585291	0.172265
Christensenella	2'-Hydroxynicotine	0.862142	0.00589133	0.173263
Prevotella	Thiouracil	0.862112	0.00589508	0.173263
Massilia	N-Isopropylterephthalaldehydamide	0.861926	0.00591815	0.17382
Candidatus_Hepatincola	Tyrosyl-Tryptophan	0.861546	0.00596537	0.175084
Rikenella	L-1-Pyrroline-3-hydroxy-5-carboxylate	0.861472	0.00597458	0.175232
Angelakisella	Resiniferatoxin	-0.861413	0.00598186	0.175323
Lachnospiraceae_UCG-004	Pteroic acid	0.861332	0.00599199	0.175466
Dongia	17-phenyl trinor Prostaglandin D2	0.861307	0.00599508	0.175466
Rikenella	3-Hydroxymethyltriazolopthalazinone glucuronide	-0.861176	0.00601152	0.175581
Rikenella	Flonicamid	0.861149	0.00601491	0.175581
Dysgonomonas	OA-6129 B1	0.861142	0.00601575	0.175581
Nordella	OA-6129 B1	0.861142	0.00601575	0.175581
Mucinivorans	7-Hydroxypipotiazine glucuronide	0.861096	0.00602157	0.175629
Alloprevotella	6,8a-dihydroxy-1,1,4a,6-tetramethyl-5-{[(2-oxo-2H-chromen-7-yl)oxy]methyl}-decahydronaphthalen-2-yl acetate	-0.860893	0.00604697	0.176027
Aurantimicrobium	Pelargonidin 3-glucoside-7-(6-(4-(glucosyl)-p-hydroxybenzoyl)glucoside)	0.860864	0.00605061	0.176027
Rikenella	3-Hydroxy-4-butanolide	0.860861	0.00605104	0.176027
Candidatus_Hepatincola	Gamma glutamyl ornithine	0.860853	0.00605199	0.176027
Candidatus_Berkiella	Protobassic acid	0.860764	0.00606327	0.176233
Christensenella	6alpha,9alpha-Difluoroprednisolone-17-butyrate	0.86071	0.00606998	0.176238
Rikenella	1-methyl-N-(9-methyl-9-azabicyclo[3.3.1]non-3-yl)-7-(sulfooxy)-, endo-	0.86069	0.00607259	0.176238
Christensenella	Spinasaponin A	0.860581	0.00608629	0.176238
Rhodoluna	Leucadenone C	0.860544	0.00609093	0.176238
Caenimonas	{4-hydroxy-17-methoxy-10-oxo-2-oxatricyclo[13.2.2.1³,⁷]icosa-1(17),3,5,7(20),15,18-hexaen-8-yl}oxidanesulfonic acid	0.860543	0.00609108	0.176238
Yersinia	Ethyl-L-NIO	0.860529	0.0060928	0.176238
Dielma	Ethyl-L-NIO	0.860529	0.0060928	0.176238
Fluviicola	Delavirdine	0.860461	0.00610143	0.17632
[Anaerorhabdus]_furcosa_group	Delavirdine	-0.860402	0.00610885	0.17632
Caenimonas	5-Hydroxy-3,4-dihydrocarbostyryl	0.860391	0.00611035	0.17632
Massilia	Cyanidin 3-(6''-malonyllaminaribioside)	0.86037	0.00611291	0.17632
Candidatus_Hepatincola	Biotin sulfone	0.860329	0.00611817	0.17632
Dielma	Arabinopyranobiose	0.860275	0.00612503	0.17632
Yersinia	Arabinopyranobiose	0.860275	0.00612503	0.17632
Alistipes	Gamma glutamyl ornithine	-0.860198	0.00613471	0.176478
Lachnospiraceae_UCG-004	(S)-2-Hydroxypropyl-CoM	0.860163	0.00613923	0.176487
Lachnospiraceae_UCG-004	PI(17:0/14:1(9Z))	0.860063	0.00615183	0.176584
Candidatus_Hepatincola	Xanthurenate-8-O-beta-D-glucoside	0.860025	0.00615669	0.176584
Candidatus_Berkiella	N-Stearoyl tyrosine	0.860013	0.00615825	0.176584
Blautia	3-Fluoroethcathinone	-0.860003	0.00615943	0.176584
TRA3-20	1,8-Naphthyridine-3-carboxylic acid, 1-ethyl-1,4-dihydro-7-hydroxy-4-oxo- glucuronide	0.859891	0.00617367	0.176872
Lachnospiraceae_UCG-004	4,4',6,6'-Tetranitro-2,2'-azoxytoluene	0.859755	0.00619107	0.17725
Lachnospiraceae_UCG-004	LysoPE(0:0/18:3(6Z,9Z,12Z))	0.859646	0.00620502	0.177323
Ruminococcaceae	24,25,26,27-Tetranor-23-oxo-hydroxyvitamin D3	0.859644	0.00620524	0.177323
[Anaerorhabdus]_furcosa_group	m-Trifluoromethylhippuric acid	0.859599	0.00621103	0.177323
Rikenella	Nirurin	0.859542	0.00621825	0.177323
Lachnospiraceae_ND3007_group	Cysteinyl-Hydroxyproline	0.85952	0.00622111	0.177323
Christensenella	PHORBOL MYRISTATE ACETATE	0.859514	0.00622187	0.177323
Pseudomonas	3,5,6,7,2',3',4'-Heptahydroxyflavone	-0.859486	0.00622546	0.177323
Massilia	Estrone-2,3-quinone	0.859457	0.00622912	0.177323
Aeromonas	1,3-PBIT	0.859438	0.00623165	0.177323
Phycicoccus	10-keto tridecanoic acid	0.859345	0.0062435	0.177449
Christensenella	31-Hydroxy rifabutin	0.859306	0.00624852	0.177449
Aeromonas	MeIQ	0.859226	0.00625876	0.177449
Yersinia	N-Pyruvoyl-5-methoxy-3-hydroxyanthranilate	0.859188	0.00626364	0.177449
Dielma	N-Pyruvoyl-5-methoxy-3-hydroxyanthranilate	0.859188	0.00626364	0.177449
Pseudomonas	Graveoline	-0.85914	0.00626977	0.177449
Dielma	3-hydroxypristanic acid	0.85914	0.00626987	0.177449
Yersinia	3-hydroxypristanic acid	0.85914	0.00626987	0.177449
Dongia	3-O-(alpha-L-rhamnopyranosyl-(1-2)-alpha-L-rhamnopyranosyl)-3-hydroxydecanoic acid	0.859005	0.00628718	0.177819
Sphingomonas	6-({3-[(1E)-buta-1,3-dien-1-yl]-1-oxo-1H-isochromen-5-yl}oxy)-3,4,5-trihydroxyoxane-2-carboxylic acid	0.858874	0.00630413	0.178091
Hirschia	Furfuryl octanoate	-0.858833	0.00630944	0.178091
Lachnospiraceae_UCG-004	PI(18:0/12:0)	0.858832	0.0063095	0.178091
Christensenella	repaglinide aromatic amine	0.858728	0.00632301	0.178352
Caenimonas	Methionyl-Glycine	0.858652	0.00633276	0.178507
Christensenella	Lucyoside Q	0.858481	0.00635493	0.17895
Paraprevotella	L-glycyl-L-hydroxyproline	0.858465	0.006357	0.17895
Caenimonas	1,3-PBIT	0.858284	0.00638058	0.179494
Polynucleobacter	4-Hydroxy-3-nitrosobenzamide	0.858148	0.00639819	0.179673
Romboutsia	Methionyl-Glycine	0.858117	0.0064023	0.179673
Aeromonas	Glycerol 1-(5-hydroxydodecanoate)	0.858083	0.00640666	0.179673
Dongia	6-{[2-(2,4-dihydroxyphenyl)-3-(3,7-dimethylocta-2,6-dien-1-yl)-7-hydroxy-8-(3-methylbut-2-en-1-yl)-4-oxo-4H-chromen-6-yl]oxy}-3,4,5-trihydroxyoxane-2-carboxylic acid	0.858081	0.00640698	0.179673
Ruminococcaceae	PI(20:5(5Z,8Z,11Z,14Z,17Z)/0:0)	0.857994	0.00641825	0.179673
Lachnospiraceae_UCG-004	6-(2-{2,6-dihydroxy-4-[6-hydroxy-7-(3-methylbut-2-en-1-yl)-1-benzofuran-2-yl]phenyl}-6-(2,4-dihydroxyphenyl)-4-methylcyclohex-3-ene-1-carbonyloxy)-3,4,5-trihydroxyoxane-2-carboxylic acid	0.857846	0.0064377	0.179673
Lachnospiraceae_UCG-004	PC(DiMe(9,3)/MonoMe(13,5))	0.857621	0.00646714	0.179673
Christensenella	Licoagroside B	0.857583	0.00647214	0.179673
Christensenella	SC-58125	0.857583	0.00647214	0.179673
Christensenella	3-(2,4,5-trihydroxyphenyl)propanoic acid	0.857583	0.00647214	0.179673
Christensenella	(-)-Tylocrebrine	0.857583	0.00647214	0.179673
Christensenella	Methyl cellulose	0.857583	0.00647214	0.179673
Christensenella	all-trans-pentaprenyl diphosphate	0.857583	0.00647214	0.179673
Christensenella	Mytilitol	0.857583	0.00647214	0.179673
Christensenella	OKOOA-PS	0.857583	0.00647214	0.179673
Christensenella	7-hydroxy-6-methoxy-3-(1,2,5-trihydroxy-4-oxocyclohexa-2,5-dien-1-yl)-4H-chromen-4-one	0.857583	0.00647214	0.179673
Christensenella	Isosakuranetin	0.857583	0.00647214	0.179673
Christensenella	1-(4-hydroxy-3-methoxyphenyl)-3-(5-methoxy-2,2-dimethyl-2H-chromen-6-yl)propan-1-one	0.857583	0.00647214	0.179673
Christensenella	2-(2,5-dihydroxy-4-methoxyphenyl)-3,5,6,7-tetrahydroxy-3,4-dihydro-2H-1-benzopyran-4-one	0.857583	0.00647214	0.179673
Aurantimicrobium	Dihomoavicholic acid	0.85758	0.0064725	0.179673
Prevotella	4-Ethyl-2-hexyl-5-methyloxazole	0.857539	0.00647789	0.179704
Angelakisella	Delavirdine	-0.857471	0.00648685	0.179833
Dielma	7,8-Dihydroneopterin	0.857382	0.00649854	0.17992
Yersinia	7,8-Dihydroneopterin	0.857382	0.00649854	0.17992
[Anaerorhabdus]_furcosa_group	UK-121,265	0.857318	0.00650699	0.179992
Prevotella	3,4,5-trihydroxy-6-[2-hydroxy-1-(1-oxo-1H-isochromen-3-yl)butoxy]oxane-2-carboxylic acid	0.857297	0.0065097	0.179992
Ruminococcaceae	Dihydroergotamine	0.85721	0.0065212	0.180079
Dongia	6α-Glucuronosylhyodeoxycholate	0.857208	0.00652144	0.180079
Candidatus_Berkiella	3beta,9alpha-Dihydroxy-11-oxo-5beta-cholan-24-oic Acid	0.857136	0.00653088	0.180221
Alistipes	Artoindonesianin B	0.857068	0.00653991	0.180225
Aurantimicrobium	PI(20:0/12:0)	0.857063	0.0065405	0.180225
Christensenella	N3'-Acetylneomycin	0.857037	0.00654394	0.180225
Ruminiclostridium	PI(17:2(9Z,12Z)/20:1(11Z))	0.857005	0.00654817	0.180225
Ruminococcaceae	Dide-O-methyl-4-O-alpha-D-glucopyranosylsimmondsin	0.856949	0.00655569	0.180314
Hirschia	6,8a-dihydroxy-1,1,4a,6-tetramethyl-5-{[(2-oxo-2H-chromen-7-yl)oxy]methyl}-decahydronaphthalen-2-yl acetate	-0.856743	0.00658294	0.180843
Sphingomonas	Aloesol	0.856724	0.00658546	0.180843
Candidatus_Berkiella	Sodium glycocholate	0.856706	0.00658786	0.180843
Lachnospiraceae_UCG-004	(3b,5b,22a,25R)-Furostane-22-methoxy-3,26-diol 3-[glucosyl-(1->2)-glucoside] 26-glucoside	0.856664	0.00659347	0.180879
Aeromonas	4-Hydroxyquinoline	0.85662	0.0065992	0.180899
Sphingomonas	2-Ethyldihydro-3(2H)-thiophenone	0.856593	0.00660281	0.180899
Christensenella	Ethyl 4-(acetylthio)butyrate	0.856381	0.00663105	0.181414
TRA3-20	STS-135	0.856357	0.00663432	0.181414
Aeromonas	7,8-Dihydroneopterin	0.856355	0.00663456	0.181414
Rikenella	2-{[hydroxy(4-methoxy-1-benzofuran-5-yl)methylidene]amino}acetic acid	0.856319	0.00663934	0.181426
Mucinivorans	Sulfadoxine suflate	0.856207	0.0066543	0.181717
Candidatus_Berkiella	Latanoprost ethyl amide	0.856012	0.00668035	0.18231
Angelakisella	Hydroxyprolyl-Glutamine	-0.855975	0.00668527	0.182325
Hirschia	SU 6656	-0.855915	0.00669329	0.182397
Caenimonas	Lacosamide-glucuronide	-0.855891	0.00669658	0.182397
Aeromonas	1-Pentenyl glucosinolate	0.855786	0.00671068	0.18259
Aurantimicrobium	Latanoprost ethyl amide	0.855774	0.00671234	0.18259
Aurantimicrobium	Sodium glycocholate	0.855687	0.00672403	0.182611
Aeromonas	Glyceryl 5-hydroxydecanoate	0.855644	0.00672979	0.182611
Dongia	Bacampicillin	0.855638	0.00673056	0.182611
Caenimonas	Karwinaphthol B	0.855628	0.00673191	0.182611
Aeromonas	2,5-Dibutyl-4-methyloxazole	0.855606	0.00673487	0.182611
Alistipes	preclavulone lactone I	-0.855535	0.00674439	0.182751
Aurantimicrobium	A 80987	0.855353	0.00676897	0.18329
Herminiimonas	Amidosulfuron	0.855297	0.00677648	0.18329
Pseudomonas	Xanthurenate-8-O-beta-D-glucoside	0.855238	0.00678453	0.18329
Lachnospiraceae_ND3007_group	Durupcoside B	0.855219	0.00678705	0.18329
Pseudomonas	(6R)-6-(L-Erythro-1,2-Dihydroxypropyl)-5,6,7,8-tetrahydro-4a-hydroxypterin	-0.855205	0.00678892	0.18329
Rikenella	Spongipregnoloside A	0.855194	0.00679046	0.18329
TRA3-20	1-(p-Fluorophenyl) piperazine	0.855001	0.00681667	0.18361
[Anaerorhabdus]_furcosa_group	5-phosphonooxy-L-lysine	0.854999	0.00681687	0.18361
Christensenella	Piperonyl butoxide	0.854983	0.00681903	0.18361
Coprococcus	L-Hexanoylcarnitine	-0.854932	0.00682592	0.18361
Christensenella	2-Methoxyestradiol-17β 3-sulfate	0.854911	0.00682881	0.18361
Christensenella	Glutarylglycine	0.854864	0.00683528	0.18361
Candidatus_Berkiella	Tetrahydropteroyltri-L-glutamate	0.854828	0.00684009	0.18361
Massilia	Xanthurenate-8-O-beta-D-glucoside	0.854804	0.00684341	0.18361
Aurantimicrobium	Cadalene	0.854786	0.00684577	0.18361
Lachnospiraceae_UCG-004	Dihydrohydroxy-O-methylsterigmatocystin	0.854785	0.00684602	0.18361
Massilia	Ribothymidine	0.854436	0.00689356	0.184767
Mucinivorans	3-Fluoroethcathinone	-0.854347	0.00690568	0.184973
Ruminococcaceae	6β-Hydroxytriamcinolone acetonide	0.854207	0.00692492	0.185371
Blautia	2,4-DIHYDROXY-3,4-DIMETHOXY-4'-ETHOXYBENZOPHENONE	0.85393	0.00696289	0.186198
Aeromonas	3,4,5-trihydroxy-6-({2,3,4-trihydroxy-6-oxo-3-[3,4,5-trihydroxy-6-(hydroxymethyl)oxan-2-yl]cyclohexa-1,4-dien-1-yl}(3,4,5-trihydroxyoxan-2-yl)methoxy)oxane-2-carboxylic acid	0.853917	0.00696471	0.186198
[Eubacterium]_ruminantium_group	N-Acetyl desmethyl frovatriptan	0.853758	0.0069866	0.186618
Candidatus_Berkiella	PI(20:0/12:0)	0.853738	0.00698928	0.186618
TRA3-20	15S-HETE	-0.853627	0.00700459	0.186908
[Anaerorhabdus]_furcosa_group	Xanthurenate-8-O-beta-D-glucoside	0.853585	0.00701041	0.186944
Caenimonas	Pisumoside A	0.853535	0.00701728	0.186984
Rhodoluna	20-hydroxy-LTE4	0.85351	0.00702082	0.186984
Lachnospiraceae_UCG-004	Oxymetholone	0.853233	0.0070592	0.187734
Lysobacter	Naphthalene-1,2-diol	0.853189	0.00706532	0.187734
Lachnospiraceae_UCG-004	Lethedoside B	0.853164	0.00706878	0.187734
Lachnospiraceae_UCG-004	Alpha-Ketooctanoic acid	0.853163	0.0070689	0.187734
Dielma	Linocinnamarin	0.853109	0.00707636	0.187734
Yersinia	Linocinnamarin	0.853109	0.00707636	0.187734
Aurantimicrobium	N-Desthienylethyl-rotigotine	0.853043	0.0070855	0.187734
Pseudomonas	20-hydroxy-LTE4	-0.853015	0.00708945	0.187734
Christensenella	Cynarasaponin C	0.852957	0.0070975	0.187734
[Eubacterium]_ruminantium_group	Sativanine B	0.852867	0.00711005	0.187734
Aurantimicrobium	Chaksine	0.852866	0.00711016	0.187734
Alistipes	3,16-dihydroxypalmitic acid	-0.85286	0.00711097	0.187734
Rikenella	9-(beta-D-Ribofuranosyl)zeatin	0.852832	0.00711489	0.187734
Fluviicola	Endothion	0.852828	0.00711545	0.187734
Sphingomonas	N-Methylpelletierine	0.852799	0.00711954	0.187734
Aeromonas	4-Dedimethylamino-4-oxo-anhydrotetracycline	0.852792	0.00712048	0.187734
Sphingomonas	9-oxo-2E-decenoic acid	0.852658	0.00713915	0.188108
Christensenella	Flucythrinate	0.852608	0.00714616	0.188175
Coprococcus	15-dimethylarsinoyl pentadecanoic acid	-0.852564	0.00715239	0.188184
Romboutsia	Graveoline	-0.852542	0.00715546	0.188184
Romboutsia	2-(2,5-dihydroxy-4-methoxyphenyl)-5,7-dihydroxy-6,8-bis[3,4,5-trihydroxy-6-(hydroxymethyl)oxan-2-yl]-4H-chromen-4-one	0.852454	0.00716772	0.188306
Aeromonas	P-Hydroxydesmethylgliquidone	0.852432	0.00717089	0.188306
Buchnera	2-Hydroxyiminostilbene	0.852347	0.00718278	0.188306
Aeromonas	S-(Allylthio)-L-cysteine	0.852339	0.0071839	0.188306
Dongia	Glycinoeclepin A	0.852322	0.0071863	0.188306
Hirschia	6-{[2-(2,4-dihydroxyphenyl)-3-(3,7-dimethylocta-2,6-dien-1-yl)-7-hydroxy-8-(3-methylbut-2-en-1-yl)-4-oxo-4H-chromen-6-yl]oxy}-3,4,5-trihydroxyoxane-2-carboxylic acid	0.852297	0.00718974	0.188306
Candidatus_Hepatincola	4-Methyl-2,4-bis-(p-hydroxyphenyl)pent-1-ene	0.852235	0.00719849	0.188306
Alloprevotella	Echitovenine	-0.852183	0.00720581	0.188306
Prevotella	cis-3-Hexenyl b-primeveroside	0.852182	0.00720594	0.188306
Blautia	Hydroxyprolyl-Glutamine	-0.852165	0.00720834	0.188306
Prevotella	Dolichotheline	0.852157	0.00720942	0.188306
Hirschia	3-Hydroxymethyltriazolopthalazinone glucuronide	0.852015	0.00722935	0.188703
Caenimonas	3,4,5-trihydroxy-6-[2-hydroxy-1-(1-oxo-1H-isochromen-3-yl)butoxy]oxane-2-carboxylic acid	0.851975	0.00723504	0.188703
Rikenella	2,3-Epoxyaflatoxin B1	0.851953	0.00723811	0.188703
Aeromonas	Tyrosyl-Tryptophan	0.851799	0.0072599	0.18907
Rhodoluna	Nor-beta-muricholic acid	0.851776	0.00726315	0.18907
Fluviicola	Cyanuric acid	0.851758	0.0072657	0.18907
Sphingomonas	UNDEC-2-ENE-8,10-DIYNOIC ACID ISOBUTYLAMIDE	0.851715	0.00727179	0.189111
Pseudomonas	Gibberellin A32	-0.851504	0.0073016	0.189769
Prevotella	2,5-Dibutyl-4-methyloxazole	0.851355	0.0073228	0.190106
Prevotella	Isorhamnetin 3- (6''-p-coumarylglucoside)	0.851349	0.0073236	0.190106
TRA3-20	1-Oleoylglycerophosphoinositol	0.851211	0.00734315	0.190404
Blautia	Temazepam glucuronide	0.851161	0.00735036	0.190404
Aurantimicrobium	3beta,9alpha-Dihydroxy-11-oxo-5beta-cholan-24-oic Acid	0.851156	0.00735108	0.190404
Christensenella	3,5-Pyridinedicarboxylic acid, 2-(hydroxymethyl)-6-methyl-4-(2-nitrophenyl)-, 5-methyl ester	0.851141	0.00735321	0.190404
Dielma	PG(18:1(9Z)/0:0)[U]	0.851019	0.00737051	0.190617
Yersinia	PG(18:1(9Z)/0:0)[U]	0.851019	0.00737051	0.190617
Prevotella	6-Hydroxysandoricin	-0.850916	0.00738527	0.19077
Alloprevotella	Terbutryn	0.850902	0.00738723	0.19077
Fluviicola	PA(14:0/0:0)[U]	0.850882	0.00739005	0.19077
Aeromonas	10-Deacetylbaccatin III	0.850549	0.0074378	0.191875
Aeromonas	Ibervirin	0.850518	0.00744221	0.191875
Rikenella	Raltitrexed	0.850459	0.00745066	0.191875
Angelakisella	SU 6656	-0.850426	0.00745544	0.191875
Caenimonas	5,6,7-Trihydroxyflavone 7-(6''-malonylglucoside)	0.850424	0.0074557	0.191875
Phycicoccus	Lamioside	0.850359	0.00746499	0.191996
Subgroup_7	6-{4-[3-(3,7-dimethylocta-2,6-dien-1-yl)-5,7-dihydroxy-6-(4-hydroxy-3-methylbut-2-en-1-yl)-4-oxo-3,4-dihydro-2H-1-benzopyran-2-yl]-3-hydroxyphenoxy}-3,4,5-trihydroxyoxane-2-carboxylic acid	0.850289	0.00747516	0.19214
Prevotella	7,8-Dihydroneopterin	0.850225	0.00748427	0.192171
Sphingomonas	6-[3-(carboxymethyl)phenoxy]-3,4,5-trihydroxyoxane-2-carboxylic acid	0.850204	0.00748738	0.192171
Caenimonas	6,7-dihydro-12-epi-LTB4	0.850185	0.00749009	0.192171
Mucinivorans	L-Hexanoylcarnitine	-0.850109	0.00750102	0.192194
Fluviicola	(Z)-Resveratrol 4'-glucoside	0.850095	0.00750308	0.192194
Hirschia	Terbutryn	0.850083	0.00750473	0.192194
Hirschia	15-dimethylarsinoyl pentadecanoic acid	-0.850047	0.00751	0.192212
Rhodoluna	1-Methoxy-1-(2,4,5-trimethoxyphenyl)-2-propanol	0.849854	0.00753788	0.192808
Christensenella	Aspartyl-L-proline	0.849764	0.00755092	0.192885
Lachnospiraceae_UCG-004	Estradiol valerate	0.84975	0.00755296	0.192885
Alloprevotella	PS(20:5(5Z,8Z,11Z,14Z,17Z)/0:0)	-0.849738	0.00755466	0.192885
Massilia	7-Hydroxypipotiazine glucuronide	0.849623	0.00757128	0.193082
Aurantimicrobium	PI(16:0/16:0)	0.849621	0.00757158	0.193082
Rhodoluna	Bufotenine O-glucoside	0.849535	0.00758413	0.193285
Lachnospiraceae_UCG-004	Diosbulbin D	0.849492	0.00759036	0.193326
Aurantimicrobium	(9Z,12Z)-3-hydroxyhexadecadienoylcarnitine	0.849394	0.00760451	0.193569
Rhodoluna	monodesmethyl chlorpheniramine	0.84924	0.007627	0.194024
Ruminococcaceae	Gibberellin A86	0.849174	0.00763667	0.194026
Sphingomonas	OA-6129 B1	0.849164	0.00763814	0.194026
Lachnospiraceae_UCG-004	5,7,3',5'-Tetrahydroxy-3,6,8,4'-tetramethoxyflavone 3'-glucoside	0.849053	0.0076543	0.194026
Christensenella	5-Hydroxythiabendazole	0.849051	0.00765462	0.194026
Rikenella	2,3-Naphthalenedicarboxylic acid	0.849036	0.00765681	0.194026
Buchnera	Angustine	0.848941	0.00767062	0.194026
Dielma	S-(Allylthio)-L-cysteine	0.848893	0.00767761	0.194026
Yersinia	S-(Allylthio)-L-cysteine	0.848893	0.00767761	0.194026
Aurantimicrobium	Cholic acid	0.848885	0.00767881	0.194026
TRA3-20	2-Ethyldihydro-3(2H)-thiophenone	0.848878	0.00767994	0.194026
Dielma	Methionyl-Glycine	0.84886	0.0076825	0.194026
Yersinia	Methionyl-Glycine	0.84886	0.0076825	0.194026
Mucinivorans	3,4,5-trihydroxy-6-[(2-hydroxyacetyl)oxy]oxane-2-carboxylic acid	0.848822	0.00768807	0.19405
Aeromonas	[3-(2H-1,3-benzodioxol-5-yl)-1-(4-methoxy-1-benzofuran-5-yl)-3-oxopropoxy]sulfonic acid	0.848629	0.00771632	0.194646
Fluviicola	D-Glucuronic acid 1-phosphate	0.848524	0.00773178	0.194765
Christensenella	12-nitro-9Z,12Z-octadecadienoic acid	0.848506	0.00773442	0.194765
[Eubacterium]_ruminantium_group	(5'-(but-3-en-1-yn-1-yl)-[2,2'-bithiophen]-5-yl)methyl acetate	0.848502	0.00773497	0.194765
Romboutsia	Linocinnamarin	0.848287	0.00776674	0.195448
Herminiimonas	Glycinoeclepin A	0.848241	0.00777348	0.195471
Caenimonas	Isorhamnetin 3- (6''-p-coumarylglucoside)	0.848217	0.00777695	0.195471
Candidatus_Berkiella	Ethyl-(5R,12S)-diacetoxy-(6E,8E,10E,14Z)-eicosatetraenoate	0.848041	0.00780305	0.195932
Alistipes	(S)-N-[3-(3,4-Methylenedioxyphenyl)-2-(mercaptomethyl)-1-oxoprolyl]glycine	0.84803	0.00780461	0.195932
Ruminococcaceae	beta-muricholic acid	0.847847	0.00783168	0.196494
Dongia	3,4-Methylenepimelic acid	0.847743	0.0078471	0.196561
Dielma	5,6,7-Trihydroxyflavone 7-(6''-malonylglucoside)	0.847674	0.00785736	0.196561
Yersinia	5,6,7-Trihydroxyflavone 7-(6''-malonylglucoside)	0.847674	0.00785736	0.196561
[Eubacterium]_ruminantium_group	Phorbol 12-tiglate 13-decanoate	0.847644	0.0078619	0.196561
Aeromonas	Pisumoside A	0.847596	0.00786904	0.196561
Caenimonas	Glycerol 1-(5-hydroxydodecanoate)	0.847593	0.0078694	0.196561
Christensenella	gitoxin	0.847548	0.00787608	0.196561
Aeromonas	Arginyl-Valine	0.847495	0.00788404	0.196561
Alistipes	BUSSEIN	0.847495	0.00788404	0.196561
Caenimonas	6-Hydroxysandoricin	-0.847484	0.00788564	0.196561
Aeromonas	Nigellidine	0.847483	0.00788582	0.196561
Rhodoluna	Dihydrohydroxy-O-methylsterigmatocystin	0.84734	0.00790711	0.196974
Dielma	Citrusin B	0.847211	0.00792636	0.197048
Yersinia	Citrusin B	0.847211	0.00792636	0.197048
Aeromonas	Dehydro-4-methoxycyclobrassinin	0.847206	0.00792708	0.197048
Romboutsia	5,4'-Dihydroxy-6-C-prenylflavanone 4'-xylosyl-(1->2)-rhamnoside	-0.847194	0.00792897	0.197048
Pseudomonas	Phenethylamine glucuronide	0.847163	0.00793352	0.197048
Pseudomonas	Grandiflorone	-0.847082	0.00794563	0.197232
Alloprevotella	3,5,6,7,2',3',4'-Heptahydroxyflavone	-0.847012	0.00795607	0.197375
Aeromonas	Azoxystrobin	0.846963	0.00796352	0.197443
Fluviicola	Laccaic acid D	0.846855	0.00797965	0.19748
Sphingomonas	Panaquinquecol 2	0.846828	0.00798368	0.19748
Herminiimonas	Glutarylcarnitine	0.846779	0.00799106	0.19748
Aeromonas	Panaxynol	0.846747	0.00799588	0.19748
Aurantimicrobium	N-(3-Oxododecanoyl)homoserine lactone	0.846737	0.00799731	0.19748
Rhodoluna	3b,4b,7a,12a-Tetrahydroxy-5b-cholanoic acid	0.84673	0.00799848	0.19748
Rhodoluna	5-((5Z,8Z,11Z,14Z)-heptadeca-5,8,11,14-tetraen-1-yl)resorcinol	0.846717	0.00800032	0.19748
Dielma	18-hydroxy-9R,10S-epoxy-stearic acid	0.846649	0.00801059	0.19748
Yersinia	18-hydroxy-9R,10S-epoxy-stearic acid	0.846649	0.00801059	0.19748
Ruminiclostridium	N-(3-Oxododecanoyl)homoserine lactone	0.846614	0.00801585	0.19748
Sphingomonas	2-(1-Pyrrolidinyl)-3-pentanone	0.846608	0.00801674	0.19748
Christensenella	17-phenyl trinor Prostaglandin D2	0.846542	0.00802665	0.197584
Caenimonas	Alanyl-Threonine	0.846499	0.00803317	0.197584
Rikenella	L-Hexanoylcarnitine	0.846486	0.00803506	0.197584
Blautia	Delavirdine	-0.846393	0.00804918	0.197815
Aeromonas	9S,10S,11R-trihydroxy-12Z-octadecenoic acid	0.846272	0.00806745	0.198034
Dielma	7-Aminodesacetoxycephalosporanic acid	0.846191	0.00807962	0.198034
Yersinia	7-Aminodesacetoxycephalosporanic acid	0.846191	0.00807962	0.198034
Yersinia	6-{[2-(2,4-dihydroxyphenyl)-3-(3,7-dimethylocta-2,6-dien-1-yl)-7-hydroxy-8-(3-methylbut-2-en-1-yl)-4-oxo-4H-chromen-6-yl]oxy}-3,4,5-trihydroxyoxane-2-carboxylic acid	0.846178	0.00808166	0.198034
Dielma	6-{[2-(2,4-dihydroxyphenyl)-3-(3,7-dimethylocta-2,6-dien-1-yl)-7-hydroxy-8-(3-methylbut-2-en-1-yl)-4-oxo-4H-chromen-6-yl]oxy}-3,4,5-trihydroxyoxane-2-carboxylic acid	0.846178	0.00808166	0.198034
[Anaerorhabdus]_furcosa_group	8-Hydroxythioguanine	0.845916	0.00812122	0.198784
Romboutsia	Bacampicillin	0.845913	0.00812174	0.198784
Buchnera	Depdecin	0.845823	0.00813543	0.199003
Bilophila	Naphthalene-1,2-diol	0.845689	0.00815573	0.199384
Pseudomonas	N-(3-Oxododecanoyl)homoserine lactone	-0.845522	0.00818116	0.199678
Rhodoluna	5-(10-Nonadecenyl)-1,3-benzenediol	0.845516	0.00818214	0.199678
Aeromonas	Phenethylamine glucuronide	0.845481	0.00818749	0.199678
Aurantimicrobium	PA(17:2(9Z,12Z)/0:0)	0.845409	0.00819844	0.199678
Rhodoluna	Rigin	0.84539	0.00820137	0.199678
Rhodoluna	Alectrol	0.845378	0.00820318	0.199678
Pseudomonas	para-hydroxyrosiglitazone	0.845365	0.00820521	0.199678
Herminiimonas	Ethyl-L-NIO	0.845361	0.00820582	0.199678
Aeromonas	8-Mercapto-p-menthan-3-one	0.845307	0.008214	0.199761
Candidatus_Berkiella	Medicagol	0.845261	0.00822109	0.199784
Aeromonas	1,4-DPCA	0.845239	0.00822444	0.199784
Lachnospiraceae_UCG-004	Phaseolus e	0.845141	0.00823933	0.19998
Rhodoluna	Myxochromide S1	0.845124	0.00824202	0.19998
Christensenella	Formylmethionyl-leucyl-phenylalanine methyl ester	0.845061	0.00825171	0.200099
Aeromonas	Scyphostatin A	0.844776	0.00829542	0.200952
Lachnospiraceae_ND3007_group	L-1-Pyrroline-3-hydroxy-5-carboxylate	0.844763	0.00829734	0.200952
Subgroup_7	Lacosamide-glucuronide	-0.844738	0.00830125	0.200952
Massilia	N4-Acetylcytidine	0.844624	0.00831871	0.201259
Aeromonas	13(S)-HODE methyl ester	0.844516	0.00833537	0.201546
Christensenella	Corymboside	0.844478	0.00834125	0.201572
Sphingomonas	Phosphoribosyl pyrophosphate	0.844222	0.0083808	0.202411
Candidatus_Hepatincola	Azoxystrobin	0.844154	0.00839134	0.202473
Aeromonas	5-(3-Pyridyl)-2-hydroxytetrahydrofuran	0.844144	0.00839297	0.202473
Aurantimicrobium	3,7,23-Trioxo-5beta-cholan-24-oic Acid	0.844093	0.00840074	0.202496
Yersinia	Temazepam glucuronide	0.844044	0.00840839	0.202496
Dielma	Temazepam glucuronide	0.844044	0.00840839	0.202496
Lachnospiraceae_ND3007_group	4,6,7-trihydroxy-2H-chromen-2-one	0.843905	0.00843003	0.202688
Aurantimicrobium	Ethisterone	0.843891	0.00843223	0.202688
Hirschia	N-(3-Oxododecanoyl)homoserine lactone	-0.84388	0.00843388	0.202688
Aeromonas	Arginyl-Isoleucine	0.843856	0.00843759	0.202688
Subgroup_7	6-(alpha-D-Glucosaminyl)-1D-myo-inositol 1,2-cyclic phosphate	0.843837	0.00844052	0.202688
Aeromonas	N-Desmethylpromazine	0.843713	0.00845986	0.203037
Aeromonas	14-Hydroxypergolide glucuronide	0.843667	0.00846696	0.203091
Candidatus_Berkiella	3,7,23-Trioxo-5beta-cholan-24-oic Acid	0.843609	0.00847598	0.203191
Aeromonas	PE-Cer(d14:1(4E)/20:0)	0.84345	0.00850087	0.203672
Aeromonas	Benzhydrylpiperazine	0.843416	0.00850609	0.203681
Rikenella	BUSSEIN	0.843356	0.00851555	0.203695
Rikenella	3'-Demethoxypiplartine	0.843351	0.00851638	0.203695
Candidatus_Berkiella	1,7-DIDEACETOXY-1,7-DIOXOKHIVORIN	0.843281	0.0085272	0.203837
Aeromonas	2-Methoxy-3-methyl-9H-carbazole	0.843225	0.00853595	0.203931
Caenimonas	Guanadrel Sulfate	0.84319	0.0085415	0.203947
Rikenella	4,6,7-trihydroxy-2H-chromen-2-one	0.84315	0.0085478	0.203981
Rikenella	Lacosamide-glucuronide	0.843117	0.00855292	0.203981
Mucinivorans	6-{4-[3-(3,7-dimethylocta-2,6-dien-1-yl)-5,7-dihydroxy-6-(4-hydroxy-3-methylbut-2-en-1-yl)-4-oxo-3,4-dihydro-2H-1-benzopyran-2-yl]-3-hydroxyphenoxy}-3,4,5-trihydroxyoxane-2-carboxylic acid	0.843088	0.00855751	0.203981
Aeromonas	Alanyl-Phenylalanine	0.84297	0.00857597	0.204306
Prevotella	Lacosamide-glucuronide	-0.842881	0.00858997	0.204523
Candidatus_Hepatincola	5-Hydroxy-3,4-dihydrocarbostyryl	0.842815	0.00860034	0.204557
Lachnospiraceae_UCG-004	6-[4-(2-carboxy-2-oxoethyl)phenoxy]-3,4,5-trihydroxyoxane-2-carboxylic acid	0.84281	0.00860115	0.204557
Aurantimicrobium	Pyrene-1,6-dione	0.842635	0.00862867	0.205096
Ruminococcaceae	Dihydrosanguinarine	0.842579	0.00863755	0.205191
Lysobacter	Ginkgolide A	-0.842464	0.00865565	0.205504
[Anaerorhabdus]_furcosa_group	(6R)-6-(L-Erythro-1,2-Dihydroxypropyl)-5,6,7,8-tetrahydro-4a-hydroxypterin	-0.84206	0.00871968	0.206908
Aeromonas	2,3-Dinor-TXB1	0.841737	0.00877097	0.207925
Caenimonas	2,5-Dibutyl-4-methyloxazole	0.841704	0.00877626	0.207925
Paraprevotella	PC(DiMe(11,5)/MonoMe(11,3))	0.841696	0.00877758	0.207925
Pseudomonas	PRISTIMEROL	0.841614	0.00879072	0.207925
Nordella	6-{[2-(2,4-dihydroxyphenyl)-3-(3,7-dimethylocta-2,6-dien-1-yl)-7-hydroxy-8-(3-methylbut-2-en-1-yl)-4-oxo-4H-chromen-6-yl]oxy}-3,4,5-trihydroxyoxane-2-carboxylic acid	0.841589	0.0087946	0.207925
Dysgonomonas	6-{[2-(2,4-dihydroxyphenyl)-3-(3,7-dimethylocta-2,6-dien-1-yl)-7-hydroxy-8-(3-methylbut-2-en-1-yl)-4-oxo-4H-chromen-6-yl]oxy}-3,4,5-trihydroxyoxane-2-carboxylic acid	0.841589	0.0087946	0.207925
Dysgonomonas	Dihydrocoriandrin	0.841512	0.00880687	0.207925
Nordella	Dihydrocoriandrin	0.841512	0.00880687	0.207925
Aeromonas	Adenosine diphosphate ribose	0.841511	0.0088071	0.207925
Hirschia	6-({3-[(1E)-buta-1,3-dien-1-yl]-1-oxo-1H-isochromen-5-yl}oxy)-3,4,5-trihydroxyoxane-2-carboxylic acid	0.841459	0.00881539	0.208004
[Anaerorhabdus]_furcosa_group	N-Isopropylterephthalaldehydamide	0.841364	0.00883053	0.208098
Fluviicola	7-Hydroxymethyl-12-methylbenz[a]anthracene sulfate	0.841349	0.00883291	0.208098
Hirschia	HNHA	0.84133	0.00883602	0.208098
Prevotella	4-O-alpha-D-Galactopyranuronosyl-D-galacturonic acid	0.841309	0.00883935	0.208098
TRA3-20	Arabinoside	0.841279	0.00884417	0.208098
[Eubacterium]_ruminantium_group	N,N-diethyl-3-hydroxybut-2-enamide	0.841157	0.00886374	0.208442
Blautia	6-({3-[(1E)-buta-1,3-dien-1-yl]-1-oxo-1H-isochromen-5-yl}oxy)-3,4,5-trihydroxyoxane-2-carboxylic acid	0.841056	0.00887996	0.208581
Christensenella	9alpha-Fluoro-6alpha-methylprednisolone 21-acetate	0.841033	0.00888359	0.208581
Christensenella	14(15)-EpETrE-EA	0.840974	0.00889311	0.208581
Caenimonas	4-O-alpha-D-Galactopyranuronosyl-D-galacturonic acid	0.84097	0.0088938	0.208581
Romboutsia	Simmondsin	0.840965	0.0088945	0.208581
Rhodoluna	Doxorubicinol	0.840931	0.00889998	0.208593
Sphingomonas	Isoeugenol phenylacetate	0.840812	0.00891918	0.208832
Dielma	Dehydro-4-methoxycyclobrassinin	0.840748	0.00892945	0.208832
Yersinia	Dehydro-4-methoxycyclobrassinin	0.840748	0.00892945	0.208832
Lachnospiraceae_UCG-004	Sch 59884	0.840733	0.00893183	0.208832
Rhodoluna	S-(2-Aminoethyl)-L-cysteine	0.840714	0.00893501	0.208832
Rikenella	Capsianoside I	0.840599	0.0089535	0.209147
Pseudomonas	HNHA	0.840546	0.00896203	0.20923
Aeromonas	Asparaginyl-Glycine	0.840514	0.00896718	0.209234
Christensenella	Camelliagenin C	0.840418	0.00898282	0.209479
Rikenella	Sandosaponin A	0.840374	0.00898991	0.209479
Dongia	Glutarylglycine	0.840357	0.00899264	0.209479
Subgroup_7	dimethyl 2-(3-oxocyclohexyl)propanedioate	0.840305	0.0090011	0.20956
Dongia	Epishyobunone	0.84027	0.00900666	0.209573
Aeromonas	Lactaroviolin	0.840124	0.00903034	0.209694
Aeromonas	Leucyl-Leucine	0.840111	0.00903246	0.209694
Aeromonas	N-(4-aminobutyl)-3-(2,4-dihydroxy-5-methoxyphenyl)prop-2-enimidic acid	0.8401	0.00903428	0.209694
Candidatus_Berkiella	PA(P-16:0/0:0)	0.840099	0.00903448	0.209694
Alistipes	Dibenzo[a,e]fluoranthene	-0.840084	0.00903681	0.209694
Fluviicola	{4-[1-oxo-1-(2,3,4,6-tetrahydroxyphenyl)propan-2-yl]phenyl}oxidanesulfonic acid	0.840034	0.00904501	0.209768
Aeromonas	HNHA	0.839925	0.00906276	0.210032
Candidatus_Berkiella	Erysodine	0.839902	0.0090664	0.210032
Aeromonas	Valyl-Tyrosine	0.839815	0.00908059	0.210204
Aurantimicrobium	5,8,11-Heptadecatriynoic acid	0.839795	0.0090838	0.210204
Hirschia	Phenethylamine glucuronide	0.839676	0.00910329	0.210539
Aeromonas	Valyl-Phenylalanine	0.839642	0.00910877	0.210549
Aeromonas	Domesticoside	0.839506	0.00913102	0.210911
Rhodoluna	Ranitidine S-oxide	0.83946	0.00913856	0.210911
Rhodoluna	3-(2'-Methylthio)ethylmalic acid	0.839454	0.0091396	0.210911
Angelakisella	Cortisone	0.839393	0.00914944	0.210911
Caenimonas	P-Hydroxydesmethylgliquidone	0.839393	0.00914951	0.210911
Aeromonas	MG(0:0/10:0/0:0)	0.83936	0.00915485	0.210918
Aeromonas	6-octenoylglycine	0.839319	0.00916167	0.210959
Aeromonas	{5-[3-(3,4-dihydroxy-2-methoxyphenyl)propanoyl]-2-hydroxyphenyl}oxidanesulfonic acid	0.83923	0.0091762	0.211178
Romboutsia	(10betaH,11xi)-11-Hydroxy-13-nor-6-eremophilen-8-one	0.83919	0.00918271	0.211212
Dongia	repaglinide aromatic amine	0.839157	0.00918825	0.211224
Aeromonas	Leucyl-Valine	0.839064	0.0092035	0.211385
Aeromonas	3-Oxohexadecanoic acid	0.839053	0.00920529	0.211385
Rikenella	4-Hydroxy-5-(3',4'-dihydroxyphenyl)-valeric acid-O-methyl-O-glucuronide	0.83884	0.00924023	0.211826
Dongia	Piperonyl butoxide	0.838793	0.0092481	0.211826
Buchnera	6-[3-(carboxymethyl)phenoxy]-3,4,5-trihydroxyoxane-2-carboxylic acid	0.838773	0.00925137	0.211826
Candidatus_Berkiella	Hypaphorine	0.838756	0.00925409	0.211826
Christensenella	JWH 015-d7	0.838754	0.00925443	0.211826
Pseudomonas	Dibenzo[a,e]fluoranthene	0.838752	0.0092548	0.211826
Fluviicola	Niaziminin A	0.838709	0.00926181	0.211871
Polynucleobacter	Methylhildgardtol A	0.838553	0.00928767	0.212242
Aeromonas	(S)-(E)-2'-(3,6-Dimethyl-2-heptenyl)-3',4',7-trihydroxyflavanone	0.838489	0.00929823	0.212242
Aeromonas	Isoorientin 6''-O-alpha-L-arabinoside	0.838489	0.00929823	0.212242
Aeromonas	pibutidine	0.838489	0.00929823	0.212242
Alistipes	6-HydroxyKetanserinol	-0.838357	0.00932003	0.212624
Sphingomonas	3-(1-Pyrrolidinyl)-2-pentanone	0.838248	0.00933809	0.212921
Christensenella	LPIM3(19:1(9Z)/0:0)	0.838135	0.00935689	0.213186
Blautia	15-dimethylarsinoyl pentadecanoic acid	-0.838117	0.00935986	0.213186
Fluviicola	SU 6656	0.837945	0.00938836	0.213719
Bilophila	6-{2-[3-(3,4-dihydroxyphenyl)propanoyl]-3,5-dihydroxy-6-[3,4,5-trihydroxy-6-(hydroxymethyl)oxan-2-yl]phenoxy}-3,4,5-trihydroxyoxane-2-carboxylic acid	0.837871	0.0094007	0.213782
[Anaerorhabdus]_furcosa_group	3-Hydroxy-1H-quinolin-4-one	0.837868	0.0094013	0.213782
Christensenella	Cynarasaponin F	0.837779	0.00941597	0.213983
Lachnospiraceae_UCG-004	PI(17:2(9Z,12Z)/20:1(11Z))	0.837753	0.00942035	0.213983
Rikenella	3'-N-Debenzoyl-2'-deoxytaxol	0.8377	0.0094292	0.214068
Fluviicola	Resiniferatoxin	0.837572	0.00945059	0.214438
Sphingomonas	Capryloylglycine	0.837485	0.00946517	0.214653
Rhodoluna	PI(12:0/21:0)	0.837435	0.0094735	0.214726
Candidatus_Berkiella	3alpha,11alpha-Dihydroxy-12-oxo-5beta-cholan-24-oic Acid	0.837352	0.00948732	0.214923
Christensenella	Bargustanine	0.837226	0.00950847	0.215231
Ruminiclostridium	Androechin	0.83713	0.00952457	0.215231
Coprococcus	15S-HETE	-0.837101	0.00952945	0.215231
Aurantimicrobium	Medicagol	0.837051	0.0095378	0.215231
Candidatus_Hepatincola	Amidosulfuron	0.837042	0.00953943	0.215231
Candidatus_Hepatincola	2-(2,5-dihydroxy-4-methoxyphenyl)-5,7-dihydroxy-6,8-bis[3,4,5-trihydroxy-6-(hydroxymethyl)oxan-2-yl]-4H-chromen-4-one	0.837001	0.00954622	0.215231
Aurantimicrobium	6E,8E,12E,14E-Hexadecatetraen-10-ynoic acid	0.836996	0.0095471	0.215231
Rikenella	Nudicauline	0.836995	0.00954721	0.215231
Lachnospiraceae_UCG-004	3-hydroxy-2-(2-hydroxypropan-2-yl)-6-(2-methylbut-3-en-2-yl)-2H,3H,7H-furo[3,2-g]chromen-7-one	0.836968	0.00955184	0.215231
Aeromonas	4-Aminostilbene	0.836966	0.00955215	0.215231
TRA3-20	Panaquinquecol 2	0.836841	0.00957313	0.215588
Dielma	Dihydrocoriandrin	0.836711	0.00959514	0.215782
Yersinia	Dihydrocoriandrin	0.836711	0.00959514	0.215782
Aurantimicrobium	5β-Chola-3,8(14),11-trien-24-oic Acid	0.836695	0.00959781	0.215782
Aeromonas	Isoleucyl-Leucine	0.836658	0.00960408	0.215782
Rikenella	4-Nitrophenyl phosphate	0.836638	0.00960742	0.215782
Aeromonas	Melleolide H	0.836547	0.00962284	0.215932
Alistipes	Glycylserylprolylmethionylphenylalanylvalinamide	0.836537	0.00962441	0.215932
Subgroup_7	6-Hydroxysandoricin	-0.836441	0.00964078	0.216184
Alistipes	Pelargonidin 3-sophoroside 5-glucoside	0.836256	0.00967208	0.216283
Subgroup_7	Ribothymidine	0.836233	0.00967586	0.216283
Rhodoluna	2-Hydroxy-4-(1-oxo-1,3-dihydro-2H-inden-2-ylidene)-but-2-enoic acid	0.836176	0.00968556	0.216283
Nordella	1-Methoxypyrene-6,7-oxide	0.836174	0.00968601	0.216283
Dysgonomonas	1-Methoxypyrene-6,7-oxide	0.836174	0.00968601	0.216283
Fluviicola	L-Hexanoylcarnitine	0.836142	0.00969134	0.216283
Angelakisella	Mangostenone B	0.836116	0.00969576	0.216283
Dielma	Amidosulfuron	0.836112	0.00969649	0.216283
Yersinia	Amidosulfuron	0.836112	0.00969649	0.216283
Aeromonas	Levcromakalim	0.836111	0.00969667	0.216283
Fluviicola	Diethyl (2R,3R)-2-methyl-3-hydroxysuccinate	0.836061	0.00970506	0.216355
Dielma	1-Acetyl-3,14,20-trihydroxywitha-5,24-dienolide 3-glucoside	0.835935	0.00972651	0.216449
Yersinia	1-Acetyl-3,14,20-trihydroxywitha-5,24-dienolide 3-glucoside	0.835935	0.00972651	0.216449
Rikenella	Colubrinoside	0.835917	0.00972956	0.216449
Christensenella	Sericoside	0.835863	0.00973876	0.216449
Aurantimicrobium	11-chloro-12-hydroxy-octadecanoic acid	0.835858	0.00973959	0.216449
Rikenella	Stachyose	0.835855	0.00974022	0.216449
Aeromonas	Hyrtial	0.835706	0.00976546	0.216866
Aeromonas	14-Hydroxypergolide	0.835684	0.00976932	0.216866
Blautia	UK-121,265	0.83558	0.00978697	0.217144
Phycicoccus	5-Hydroxythiabendazole	0.83553	0.00979562	0.217221
Aurantimicrobium	3alpha,11alpha-Dihydroxy-12-oxo-5beta-cholan-24-oic Acid	0.835355	0.00982552	0.217681
Blautia	Dibenzo[a,e]fluoranthene	0.835325	0.00983066	0.217681
Prevotella	Linocinnamarin	0.835318	0.00983192	0.217681
Aeromonas	Temazepam glucuronide	0.83527	0.00984017	0.217749
Aeromonas	19-HOME(9Z)	0.835237	0.00984577	0.217758
Candidatus_Berkiella	PI(18:0/14:0)	0.835165	0.00985801	0.217814
Rhodoluna	3-hydroxy-2-(2-hydroxypropan-2-yl)-6-(2-methylbut-3-en-2-yl)-2H,3H,7H-furo[3,2-g]chromen-7-one	0.835142	0.009862	0.217814
Massilia	6-{2-[3-(3,4-dihydroxyphenyl)propanoyl]-3,5-dihydroxy-6-[3,4,5-trihydroxy-6-(hydroxymethyl)oxan-2-yl]phenoxy}-3,4,5-trihydroxyoxane-2-carboxylic acid	0.835131	0.00986386	0.217814
Aeromonas	Leucyl-Tryptophan	0.835051	0.00987771	0.218005
Alloprevotella	Hypaphorine	-0.834999	0.00988653	0.218085
Rikenella	4'-Methylisoscutellarein 8-(2''-sulfoglucoside)	0.834933	0.00989791	0.21822
Christensenella	Molinate	0.83488	0.00990714	0.21822
[Eubacterium]_ruminantium_group	methyl 9-hydroperoxy-10,12-epidioxy-13,15-octadecadienoate	0.834873	0.00990821	0.21822
Candidatus_Hepatincola	Dibenzo[a,e]fluoranthene	0.834831	0.00991541	0.218264
Rikenella	Propylene glycol alginate	0.834797	0.00992139	0.218281
Hirschia	5-Hydroxy-7-(4-hydroxyphenyl)-1-phenyl-3-heptanone	-0.834766	0.00992672	0.218284
Prevotella	Ibervirin	0.834675	0.00994239	0.218514
Christensenella	Lamioside	0.834561	0.00996203	0.218831
TRA3-20	Triuvaretin	0.834527	0.00996802	0.218848
Lachnospiraceae_ND3007_group	Stachyose	0.834334	0.0100012	0.219463
Lysobacter	Graveoline	-0.834259	0.0100143	0.219524
Alistipes	Terbutryn	-0.834258	0.0100145	0.219524
Lachnospiraceae_ND3007_group	Etamiphylline	0.834199	0.0100247	0.219634
Rikenella	4-Hydroxy-3-nitrosobenzamide	0.834145	0.0100341	0.219651
Lysobacter	Dide-O-methyl-4-O-alpha-D-glucopyranosylsimmondsin	-0.834056	0.0100496	0.219651
Lachnospiraceae_ND3007_group	Raltitrexed	0.834044	0.0100517	0.219651
[Eubacterium]_ruminantium_group	Tetronasin	0.833991	0.0100608	0.219651
Caenimonas	18-hydroxy-9R,10S-epoxy-stearic acid	0.833991	0.0100608	0.219651
Alistipes	HDOPA	-0.833952	0.0100675	0.219651
[Eubacterium]_ruminantium_group	13'-Carboxy-gamma-tocotrienol	0.833914	0.0100742	0.219651
Ruminiclostridium	PI(18:0/12:0)	0.833911	0.0100747	0.219651
Ruminiclostridium	Prostaglandin E2 isopropyl ester	0.833901	0.0100765	0.219651
Polynucleobacter	Terretonin	0.833893	0.0100778	0.219651
TRA3-20	Dermatan	0.833821	0.0100905	0.219813
Subgroup_7	Dibenzo[a,e]fluoranthene	0.833733	0.0101057	0.220031
Aurantimicrobium	Endomorphin-2	0.833574	0.0101334	0.220519
Aeromonas	Leucyl-phenylalanine	0.833544	0.0101386	0.220519
Prevotella	10-Deacetylbaccatin III	0.833409	0.0101623	0.220744
Dielma	1,3-PBIT	0.833395	0.0101647	0.220744
Yersinia	1,3-PBIT	0.833395	0.0101647	0.220744
Candidatus_Berkiella	Morphiceptin	0.833365	0.0101701	0.220746
Buchnera	PKODiA-PI	0.833293	0.0101826	0.220904
Lachnospiraceae_UCG-004	Prostaglandin E2 isopropyl ester	0.833218	0.0101958	0.220942
Aurantimicrobium	3beta-hydroxy-estra-5,7,9-trien-17-one	0.833199	0.0101991	0.220942
Aeromonas	cannogenin	0.833193	0.0102002	0.220942
Romboutsia	Macaridine	0.83313	0.0102112	0.221067
Aurantimicrobium	PI(20:0/14:0)	0.832937	0.0102451	0.221686
[Anaerorhabdus]_furcosa_group	Tyramine glucuronide	0.832765	0.0102754	0.222194
Lysobacter	Glucoheptonic acid	0.832744	0.0102791	0.222194
Romboutsia	Xanthurenate-8-O-beta-D-glucoside	0.832698	0.0102871	0.222217
Caenimonas	4-Ethyl-2-hexyl-5-methyloxazole	0.832678	0.0102908	0.222217
Yersinia	Argentine	0.832566	0.0103104	0.222278
Dielma	Argentine	0.832566	0.0103104	0.222278
Prevotella	7-Aminodesacetoxycephalosporanic acid	0.832555	0.0103124	0.222278
Prevotella	Glycerol 1-(5-hydroxydodecanoate)	0.83253	0.0103167	0.222278
Coprococcus	Terbutryn	0.832512	0.0103201	0.222278
Massilia	dimethyl 2-(3-oxocyclohexyl)propanedioate	0.832459	0.0103293	0.222364
Dongia	Anopterine	0.832404	0.010339	0.222388
Coprococcus	N-(3-Oxododecanoyl)homoserine lactone	-0.832393	0.010341	0.222388
Caenimonas	2,5-Dimethyl-4-(1-pyrrolidinyl)-3(2H)-furanone	0.832336	0.0103512	0.222492
Dongia	Trandolaprilat lactam (RU 51057)	0.832305	0.0103566	0.222496
Caenimonas	Fauronyl acetate	0.83219	0.010377	0.222819
Christensenella	3-O-(alpha-L-rhamnopyranosyl-(1-2)-alpha-L-rhamnopyranosyl)-3-hydroxydecanoic acid	0.832107	0.0103916	0.222926
Pseudomonas	15S-HETE	-0.832102	0.0103926	0.222926
Aeromonas	Gö 6983	0.832005	0.0104097	0.223179
Dongia	PGP(16:1(9Z)/22:4(7Z,10Z,13Z,16Z))	0.831974	0.0104153	0.223186
Aeromonas	7-(4-Hydroxyphenyl)-1-phenyl-4-hepten-3-one	0.83187	0.0104338	0.223467
Alistipes	4-(1-hydroxy-2-(methylamino)ethyl)phenol	-0.831765	0.0104525	0.223754
Rikenella	Durupcoside B	0.831369	0.0105231	0.224344
Aurantimicrobium	Tridecanol	0.831358	0.0105252	0.224344
Polynucleobacter	PS(20:5(5Z,8Z,11Z,14Z,17Z)/0:0)	0.831246	0.0105452	0.224344
Dongia	Mytilitol	0.831161	0.0105604	0.224344
Dongia	Licoagroside B	0.831161	0.0105604	0.224344
Dongia	SC-58125	0.831161	0.0105604	0.224344
Dongia	(-)-Tylocrebrine	0.831161	0.0105604	0.224344
Dongia	1-(4-hydroxy-3-methoxyphenyl)-3-(5-methoxy-2,2-dimethyl-2H-chromen-6-yl)propan-1-one	0.831161	0.0105604	0.224344
Dongia	7-hydroxy-6-methoxy-3-(1,2,5-trihydroxy-4-oxocyclohexa-2,5-dien-1-yl)-4H-chromen-4-one	0.831161	0.0105604	0.224344
Dongia	2-(2,5-dihydroxy-4-methoxyphenyl)-3,5,6,7-tetrahydroxy-3,4-dihydro-2H-1-benzopyran-4-one	0.831161	0.0105604	0.224344
Dongia	Isosakuranetin	0.831161	0.0105604	0.224344
Dongia	3-(2,4,5-trihydroxyphenyl)propanoic acid	0.831161	0.0105604	0.224344
Dongia	Methyl cellulose	0.831161	0.0105604	0.224344
Dongia	all-trans-pentaprenyl diphosphate	0.831161	0.0105604	0.224344
Dongia	OKOOA-PS	0.831161	0.0105604	0.224344
Lachnospiraceae_ND3007_group	HC Blue No.1	0.831132	0.0105655	0.224344
Sphingomonas	Tricyclodehydroisohumulone	0.83105	0.0105802	0.224526
Lachnospiraceae_UCG-004	I-Urobilin	0.830976	0.0105935	0.224526
TRA3-20	Epithienamycin E	0.830976	0.0105935	0.224526
Mucinivorans	Colchicoside	-0.830965	0.0105955	0.224526
Lachnospiraceae_UCG-004	5-[3-(4-hydroxyphenyl)oxiran-2-yl]-2-[(1E)-3-methylbut-1-en-1-yl]benzene-1,3-diol	0.830917	0.0106042	0.224551
Candidatus_Berkiella	PI(16:0/16:0)	0.830899	0.0106074	0.224551
[Eubacterium]_ruminantium_group	BOX B	0.830843	0.0106174	0.224614
Dongia	Aspidospermatine	0.830818	0.0106219	0.224614
Rhodoluna	5,5-Diisopropyl-2,2'-dimethylbiphenyl-3,3',4,4'-tetrone	0.830788	0.0106274	0.224614
Lachnospiraceae_UCG-004	Pelargonidin 3-glucoside-5-(6'''-malonylglucoside)	0.830741	0.0106358	0.224614
Pseudomonas	Arachidonyl Trifluoromethyl Ketone	-0.830711	0.0106412	0.224614
Rikenella	L-Serine O-sulfate	0.83069	0.010645	0.224614
Aurantimicrobium	20-Hydroxyrutacridone epoxide	0.830674	0.0106478	0.224614
Aeromonas	18-oxo-nonadecanoic acid	0.83062	0.0106576	0.224658
Candidatus_Berkiella	3beta-hydroxy-estra-5,7,9-trien-17-one	0.830552	0.0106699	0.224658
Angelakisella	Glucoheptonic acid	0.830546	0.0106708	0.224658
Christensenella	Elatoside H	0.830544	0.0106712	0.224658
Aurantimicrobium	2,6-Diisopropylnaphthalene	0.830445	0.0106891	0.224912
Lachnospiraceae_ND3007_group	Lepidiumsesterterpenol	0.830395	0.0106982	0.224912
Massilia	6-{4-[3-(3,7-dimethylocta-2,6-dien-1-yl)-5,7-dihydroxy-6-(4-hydroxy-3-methylbut-2-en-1-yl)-4-oxo-3,4-dihydro-2H-1-benzopyran-2-yl]-3-hydroxyphenoxy}-3,4,5-trihydroxyoxane-2-carboxylic acid	0.830385	0.0106999	0.224912
Pseudomonas	gamma-tocotrienol	-0.830359	0.0107047	0.224912
[truncated: 40,001 more rows]

## Sheet: NZ9000_16_control_16
Microbe	Metablite	Correlation	Pvalue	AdjPvalue
Lachnospiraceae_UCG-004	PE-Cer(d16:1(4E)/24:1(15Z))	0.998786	4.47044e-09	7.17225e-05
Bryobacter	Mycinamicin VIII	0.998501	8.41614e-09	7.17225e-05
Lachnospiraceae_UCG-004	Goyaglycoside f	0.998447	9.35511e-09	7.17225e-05
Methylobacillus	PI(15:0/20:3(8Z,11Z,14Z))	0.997976	2.07087e-08	0.000119075
Flavisolibacter	1-methylpropyl-tridecanolide	0.997653	3.22478e-08	0.00014834
Devosia	N-(2-Hydroxyisobutyl)-2,4,8,10,12-tetradecapentaenamide	0.995729	1.94108e-07	0.000728914
Lachnospiraceae_UCG-004	5-Phenyl-1,3-pentadiyne	0.995535	2.21843e-07	0.000728914
Bryobacter	PI(12:0/21:0)	0.994067	5.19697e-07	0.00149413
Lachnospiraceae_UCG-004	PI(20:0/14:0)	0.993803	5.92199e-07	0.0015134
Devosia	O6-Methyl-2'-deoxyguanosine	0.993013	8.48162e-07	0.00195077
Lachnospiraceae_UCG-004	PI(16:0/18:0)	0.991995	1.27467e-06	0.0024779
Lachnospiraceae_UCG-004	3a,4b,12a-Trihydroxy-5b-cholanoic acid	0.991957	1.29282e-06	0.0024779
Lachnospiraceae_UCG-004	Tridecanol	0.991327	1.62066e-06	0.00286732
Bryobacter	LysoPA(22:6(4Z,7Z,10Z,13Z,16Z,19Z)/0:0)	0.990885	1.88031e-06	0.00308908
Lachnospiraceae_UCG-004	(23R)-1α-hydroxy-25,27-didehydrovitamin D3 26,23-lactone	0.990496	2.13089e-06	0.00326737
Bryobacter	3b,4b,7a,12a-Tetrahydroxy-5b-cholanoic acid	0.989763	2.66123e-06	0.00382552
Bryobacter	PI(O-16:0/17:1(9Z))	0.989348	2.99768e-06	0.00405568
Devosia	Phenylethylamine	0.988442	3.82689e-06	0.00488991
Lachnospiraceae_UCG-004	PI(14:1(9Z)/22:2(13Z,16Z))	0.987609	4.71201e-06	0.00570401
Bryobacter	LysoPA(20:3(8Z,11Z,14Z)/0:0)	0.986188	6.51869e-06	0.00749649
Devosia	m-Trifluoromethylhippuric acid	0.98559	7.40005e-06	0.00804245
Bryobacter	PI(16:1(9Z)/18:1(9Z))	0.985402	7.69278e-06	0.00804245
Lachnospiraceae_UCG-004	5β-Chola-3,8(14),11-trien-24-oic Acid	0.984728	8.80261e-06	0.00880261
Lachnospiraceae_UCG-004	Cadalene	0.984207	9.73216e-06	0.00928215
Lachnospiraceae_UCG-004	Prostaglandin D2 serinol amide	0.983642	1.08084e-05	0.00928215
Lachnospiraceae_UCG-004	N-Desthienylethyl-rotigotine	0.98362	1.08518e-05	0.00928215
Bacillus	S-4-Hydroxymephenytoin	0.983598	1.08964e-05	0.00928215
Methylobacillus	(S)-malyl N-acetyl-alpha-D-glucosaminide	0.982729	1.27134e-05	0.00930644
Muribaculum	6-{2-[5-(2,4-dihydroxyphenyl)-6-(5-hydroxy-2,2-dimethyl-2H-chromene-6-carbonyl)-3-methylcyclohex-2-en-1-yl]-6-[3-(2,4-dihydroxyphenyl)propanoyl]-3-hydroxyphenoxy}-3,4,5-trihydroxyoxane-2-carboxylic acid	0.982419	1.34065e-05	0.00930644
Lachnospiraceae_NK4B4_group	6-[6-hydroxy-2-(4-hydroxyphenyl)-4-(2-phenylethenyl)-2,3-dihydro-1-benzofuran-3-yl]benzene-1,2,4-triol	0.982266	1.37573e-05	0.00930644
Lachnospiraceae_NK4B4_group	Sarafloxacin	0.982266	1.37573e-05	0.00930644
Lachnospiraceae_NK4B4_group	Ovalitenin A	0.982266	1.37573e-05	0.00930644
Lachnospiraceae_NK4B4_group	6-{[2-(3,4-dihydroxyphenyl)-3,7-dihydroxy-8aH-chromen-5-yl]oxy}-3,4,5-trihydroxyoxane-2-carboxylic acid	0.982266	1.37573e-05	0.00930644
Lachnospiraceae_NK4B4_group	3,3',4'5-Tetrahydroxystilbene	0.982266	1.37573e-05	0.00930644
Lachnospiraceae_UCG-004	Ethisterone	0.981581	1.54078e-05	0.00989936
Lachnospiraceae_UCG-004	2,6-Diisopropylnaphthalene	0.981546	1.54947e-05	0.00989936
Muribaculum	PI(15:0/20:3(8Z,11Z,14Z))	0.981339	1.60205e-05	0.0099587
Bryobacter	7-hydroxy-6-methoxy-3-(1,3,6-trihydroxy-4-oxocyclohex-2-en-1-yl)-4H-chromen-4-one	0.981125	1.65751e-05	0.0100323
Lachnospiraceae_UCG-004	Azulene	0.980838	1.73386e-05	0.0102253
Devosia	BUTACAINE	0.978949	2.29561e-05	0.0130501
Intestinimonas	Dibenzo[a,e]pyrene	0.978855	2.32632e-05	0.0130501
Lachnospiraceae_NK4B4_group	7-Hydroxymethyl-12-methylbenz[a]anthracene sulfate	0.978249	2.53085e-05	0.0135428
Muribaculum	(S)-malyl N-acetyl-alpha-D-glucosaminide	0.978246	2.53192e-05	0.0135428
Bryobacter	PI(15:1(9Z)/20:2(11Z,14Z))	0.977411	2.83303e-05	0.014809
Lachnospiraceae_UCG-004	PG(17:2(9Z,12Z)/22:4(7Z,10Z,13Z,16Z))	0.977039	2.97456e-05	0.0150099
Lachnospiraceae_UCG-004	3α-Hydroxy-5β-chola-7,9(11)-dien-24-oic Acid	0.976968	3.00198e-05	0.0150099
Bryobacter	(3'-sulfo)Galbeta-Cer(d18:1/16:0(2OH))	0.976776	3.0771e-05	0.0150582
Lachnospiraceae_UCG-004	Cholic acid	0.976606	3.1448e-05	0.0150688
Muribaculum	7-{3-[(6-carboxy-3,4,5-trihydroxyoxan-2-yl)oxy]-4,5-dihydroxyphenyl}-11-hydroxy-3-methyl-6-{[3,4,5-trihydroxy-6-(hydroxymethyl)oxan-2-yl]oxy}-2λ⁴,8-dioxatricyclo[7.3.1.0⁵,¹³]trideca-1,3,5(13),6,9,11-hexaen-2-ylium	0.976127	3.34066e-05	0.0156806
Lachnospiraceae_NK4B4_group	1-methylpropyl-tridecanolide	0.974537	4.04888e-05	0.0186248
Bryobacter	{[(2Z)-6-hydroxy-2-(phenylmethylidene)heptyl]oxy}sulfonic acid	0.974363	4.13181e-05	0.0186336
Bryobacter	3beta-Acetoxy-19alpha-hydroxy-12-ursene	0.973786	4.4151e-05	0.0195283
Bacillus	Depdecin	0.972334	5.18474e-05	0.0224998
Lachnospiraceae_UCG-004	Dihomoavicholic acid	0.972058	5.34014e-05	0.0227451
Staphylococcus	{[(4E)-5-(4-methoxyphenyl)-3-oxopent-4-en-2-yl]oxy}sulfonic acid	0.971374	5.739e-05	0.0239995
Lachnospiraceae_UCG-004	5,8,11-Heptadecatriynoic acid	0.971098	5.90572e-05	0.0242556
Bryobacter	Lethedoside B	0.969624	6.84846e-05	0.0276341
Muribaculum	Isolariciresinol 9-O-beta-D-glucoside	0.969275	7.08496e-05	0.0280955
Devosia	2,6-Dimethylaniline	0.968276	7.79343e-05	0.0303812
Bryobacter	Simvastatin	0.967134	8.65818e-05	0.0331897
Bryobacter	Serinyl-Gamma-glutamate	0.966073	9.51571e-05	0.0358789
Bilophila	1,8-Naphthyridine-3-carboxylic acid, 1-ethyl-1,4-dihydro-7-hydroxy-4-oxo- glucuronide	0.962637	0.000126765	0.0470257
Bacillus	6-(1,2,3,4-Tetrahydro-6-hydroxy-2-naphthyl)-2(1H)-pyridone	0.962007	0.00013323	0.0480377
Lachnospiraceae_UCG-004	(1R*,3R*,3'S*)-1,2,3,4-Tetrahydro-1-(2-thio-3-pyrrolidinyl)-beta-carboline-3-carboxylic acid	0.961965	0.00013367	0.0480377
Muribaculaceae	(2S)-5,7,3',4'-Tetrahydroxyflavanone 3'-(6-p-coumaroylglucoside)	-0.961672	0.000136752	0.0483892
Bacillus	Arabinoside	0.961175	0.000142082	0.0485966
Bryobacter	LysoPA(i-24:0/0:0)	0.961113	0.000142755	0.0485966
Bilophila	2-Ethyldihydro-3(2H)-thiophenone	0.960858	0.000145555	0.0485966
Nordella	Argentine	0.960837	0.00014579	0.0485966
Bilophila	alpha-L-Rhamnopyranosyl-(1->2)-beta-D-galactopyranosyl-(1->2)-beta-D-glucuronopyranoside	0.96049	0.000149655	0.0491724
Flavisolibacter	PE(17:1(9Z)/0:0)	0.96002	0.000155005	0.0500787
Methylobacillus	N-acetyl-2-carboxy Benzenesulfonamide	0.959811	0.000157432	0.0500787
Lachnospiraceae_UCG-004	PA(10:0/i-12:0)	0.959681	0.000158945	0.0500787
Lachnospiraceae_UCG-004	PIM1(18:2(9Z,12Z)/16:2(9Z,12Z))	0.959337	0.000163007	0.0506644
[Eubacterium]_oxidoreducens_group	Dibenzo[a,e]pyrene	0.95877	0.000169845	0.0520857
Bryobacter	20-Hydroxyrutacridone epoxide	0.957506	0.000185767	0.056219
Lachnospiraceae_UCG-004	Chaksine	0.957069	0.000191495	0.0570932
Lachnospiraceae_UCG-004	Artonin B	0.956909	0.00019362	0.0570932
Methylobacillus	7-{3-[(6-carboxy-3,4,5-trihydroxyoxan-2-yl)oxy]-4,5-dihydroxyphenyl}-11-hydroxy-3-methyl-6-{[3,4,5-trihydroxy-6-(hydroxymethyl)oxan-2-yl]oxy}-2λ⁴,8-dioxatricyclo[7.3.1.0⁵,¹³]trideca-1,3,5(13),6,9,11-hexaen-2-ylium	0.956583	0.000198003	0.0576465
Methylobacillus	5beta-Cholestane-3alpha,7alpha,12alpha,25-tetrol	0.954585	0.000226273	0.064849
Methylobacillus	6-{2-[5-(2,4-dihydroxyphenyl)-6-(5-hydroxy-2,2-dimethyl-2H-chromene-6-carbonyl)-3-methylcyclohex-2-en-1-yl]-6-[3-(2,4-dihydroxyphenyl)propanoyl]-3-hydroxyphenoxy}-3,4,5-trihydroxyoxane-2-carboxylic acid	0.954366	0.000229521	0.064849
Muribaculum	N-acetyl-2-carboxy Benzenesulfonamide	0.954196	0.00023206	0.064849
Muribaculum	6-(2-{6-[2,4-dihydroxy-3-(3-methylbut-2-en-1-yl)benzoyl]-5-{4-[2-(2,4-dihydroxyphenyl)ethenyl]-2,6-dihydroxyphenyl}-3-methylcyclohex-3-en-1-yl}-5-hydroxyphenoxy)-3,4,5-trihydroxyoxane-2-carboxylic acid	0.954066	0.00023402	0.064849
Candidatus_Koribacter	UNDEC-2-ENE-8,10-DIYNOIC ACID ISOBUTYLAMIDE	0.952959	0.000251136	0.0687633
Bryobacter	PI(18:0/12:0)	0.952556	0.000257568	0.069695
Muribaculum	5-[6-hydroxy-2-(4-hydroxyphenyl)-4-[3-(4-hydroxyphenyl)oxiran-2-yl]-2,3-dihydro-1-benzofuran-3-yl]benzene-1,3-diol	0.952227	0.000262904	0.0699935
Bilophila	(7alpha,10beta)-1(10->19)-Abeo-7-acetoxyisoobacun-3,10-olide	0.952114	0.000264758	0.0699935
Bryobacter	16,16-dimethyl-PGD2	0.951561	0.000273912	0.0708614
Bacillus	2-Hydroxyiminostilbene	0.951455	0.000275693	0.0708614
Muribaculum	2-Methoxyestradiol-17beta 3-sulfate	0.951361	0.000277284	0.0708614
Bilophila	Pyrene-1,6-dione	0.950382	0.000294133	0.0727425
Bilophila	Sorafenib	0.950382	0.000294133	0.0727425
Bilophila	2'-(E)-Feruloyl-3-(arabinosylxylose)	0.950382	0.000294133	0.0727425
Lachnospiraceae_UCG-004	10-Hydroxycarbazepine	0.950159	0.000298065	0.0729307
Candidatus_Koribacter	3,4,5-trihydroxy-6-{[19-hydroxy-7,7-dimethyl-15-(2-methylprop-1-en-1-yl)-13-oxo-2,8,16-trioxapentacyclo[12.8.0.0³,¹².0⁴,⁹.0¹⁷,²²]docosa-1(14),3,5,9,11,17(22),18,20-octaen-11-yl]oxy}oxane-2-carboxylic acid	0.94969	0.000306453	0.0735271
Bryobacter	2-hydroxyflutamide	0.949541	0.000309157	0.0735271
Muribaculum	Hydramethylnon	0.949489	0.000310092	0.0735271
Methylobacillus	Hydramethylnon	0.949075	0.000317694	0.0745608
Bacillus	Hexobarbital	0.948514	0.000328157	0.0759542
Bilophila	Kinetensin 4-7	0.948404	0.000330236	0.0759542
Flavisolibacter	Wyerol	0.948178	0.00033454	0.0761825
Muribaculum	7,8-Dihydroxykynurenate	0.947806	0.000341702	0.0767898
Bilophila	(-)-11-hydroxy-9,10-dihydrojasmonic acid 11-beta-D-glucoside	0.947693	0.000343885	0.0767898
Bryobacter	SERICETIN DIACETATE	0.947176	0.000354054	0.0777759
Muribaculum	5beta-Cholestane-3alpha,7alpha,12alpha,25-tetrol	0.947125	0.000355064	0.0777759
Lachnospiraceae_UCG-004	Terretonin	0.94615	0.000374795	0.0813235
Muribaculum	Jasmolone glucoside	0.944465	0.000410567	0.0882528
Lachnospiraceae_NK4B4_group	PE(17:1(9Z)/0:0)	0.943969	0.000421492	0.0897622
Muribaculum	6-[4-(3-{3-[5-(2,4-dihydroxyphenyl)-6-(5-hydroxy-2,2-dimethyl-2H-chromene-6-carbonyl)-3-methylcyclohex-2-en-1-yl]-2,4-dihydroxyphenyl}-3-oxopropyl)-3-hydroxyphenoxy]-3,4,5-trihydroxyoxane-2-carboxylic acid	0.943637	0.000428923	0.0905067
Muribaculum	2,4-Pentadienal	0.942983	0.000443815	0.0913847
Lachnospiraceae_UCG-004	Tyramine-O-sulfate	0.942934	0.000444939	0.0913847
Nordella	Glycinoeclepin A	0.942839	0.000447135	0.0913847
Bilophila	N2-Monodes-methylnizatidine	0.942759	0.000448977	0.0913847
Devosia	6-O-Methylguanine	0.941796	0.000471686	0.0951647
Muribaculum	Pelargonidin 3-(6''-malonylglucoside)-5-glucoside	0.94107	0.000489272	0.0975198
Devosia	Beta-Glycerophosphoric acid	0.94089	0.000493717	0.0975198
Lachnospiraceae_NK4B4_group	Sorbitan oleate	0.940794	0.000496079	0.0975198
Muribaculum	Brusatol	0.940324	0.000507806	0.0977544
Bryobacter	3alpha,7beta-Dihydroxy-12-oxo-5beta-cholan-24-oic Acid	0.94028	0.000508904	0.0977544
Muribaculum	(±)-Conen	0.940129	0.000512719	0.0977544
Muribaculum	Artoindonesianin B	0.940068	0.000514273	0.0977544
Devosia	12alpha-Hydroxy-3-oxochola-1,4-dien-24-oic Acid	0.939507	0.000528616	0.099657
Lachnospiraceae_UCG-004	1-Nitro-5-glutathionyl-6-hydroxy-5,6-dihydronaphthalene	0.939195	0.000536707	0.10036
Methylobacillus	Wyerol	0.938666	0.000550624	0.102132
Muribaculum	Perilloside A	0.938339	0.000559326	0.102916
Muribaculum	Dihydroxyfumaric acid	0.937814	0.000573513	0.1044
Nordella	{[(1E)-5-oxo-1,7-diphenylhept-1-en-3-yl]oxy}sulfonic acid	0.937658	0.00057776	0.1044
Muribaculum	5-Hydroxyomeprazole	0.93754	0.00058101	0.1044
Mycoplasma	Raucaffricine	0.936621	0.000606594	0.107453
Lachnospiraceae_NK4B4_group	cis- and trans-5-Ethyl-4-methyl-2-(2-butyl)-thiazoline	0.936499	0.000610042	0.107453
Bryobacter	Deferasirox	0.936387	0.000613236	0.107453
Achromobacter	Corchoionol C 9-glucoside	0.936266	0.000616688	0.107453
Methylobacillus	Gastrodin	0.935631	0.00063498	0.109809
Muribaculum	5',8,8''-Trihydroxy-3',3''',4',4''',5''',7',7''-heptamethoxy-5,5''-biflavan	0.935454	0.000640156	0.109878
Muribaculum	Pelargonidin 3-glucoside-7-(6-(4-(glucosyl)-p-hydroxybenzoyl)glucoside)	0.934638	0.000664312	0.113179
Devosia	3,5,7-trihydroxy-2-(4-hydroxy-3-methoxyphenyl)-5H-chromen-5-yl	0.93229	0.000737196	0.124673
Muribaculum	1-Hydroxypyrene	0.931926	0.000748939	0.125734
Bryobacter	PG(17:1(9Z)/22:6(4Z,7Z,10Z,13Z,16Z,19Z))	0.930456	0.000797601	0.132538
Muribaculum	Catalposide	0.930356	0.000800992	0.132538
Muribaculum	Fenitrothion	0.930129	0.000808693	0.132742
Methylobacillus	15S-HETE	0.929981	0.000813768	0.132742
Muribaculum	6-(2,4-dihydroxyphenyl)-2-{3-[3-(2,4-dihydroxyphenyl)propanoyl]-2,6-dihydroxyphenyl}-4-methylcyclohex-3-ene-1-carboxylic acid	0.929793	0.000820231	0.132854
Muribaculum	13-Acetyl-9-Dihydrobaccatin III	0.928842	0.000853368	0.136763
Mycoplasma	Deferasirox	0.928761	0.000856256	0.136763
Methylobacillus	2-Methoxyestradiol-17beta 3-sulfate	0.927963	0.000884784	0.140345
Achromobacter	8-Hydroxyquercetagetin	0.926778	0.000928331	0.146244
Bilophila	Avermectin A2b aglycone	0.926385	0.000943067	0.146362
Devosia	Angelicin	0.926362	0.000943956	0.146362
Bilophila	Arabinoside	0.92625	0.00094817	0.146362
Mycoplasma	20-Hydroxyrutacridone epoxide	0.925829	0.000964205	0.147845
Muribaculum	Malvidin 3-O-(6-O-(4-O-malonyl-alpha-rhamnopyranosyl)-beta-glucopyranoside	0.924819	0.00100336	0.152153
Bryobacter	Cevadine	0.924763	0.00100553	0.152153
Muribaculum	Cyanidin 3-O-beta-rutinoside-7-O-beta-glucoside	0.923045	0.00107459	0.161472
Muribaculum	PRIEURIANIN	0.922885	0.00108116	0.161472
Staphylococcus	5(6)-Pentyl-1,4-dioxan-2-one	0.922623	0.00109201	0.16204
Muribaculum	5,6,7,3',4',5'-Hexamethoxyflavanone	0.922129	0.00111262	0.163996
Flavisolibacter	Sorbitan oleate	0.921924	0.00112126	0.163996
Nordella	N-Acetylhistamine	0.921798	0.00112658	0.163996
Bryobacter	Durupcoside A	0.921445	0.00114163	0.165141
Lachnospiraceae_UCG-004	Furfuryl octanoate	0.920976	0.00116175	0.166274
Bryobacter	PI(O-18:0/18:2(9Z,12Z))	0.920793	0.00116966	0.166274
Muribaculum	Baccatin III	0.920599	0.00117813	0.166274
Nordella	3-Hydroxy-N-methylpyridinium glucuronide	0.920593	0.00117838	0.166274
Bacillus	1,8-Naphthyridine-3-carboxylic acid, 1-ethyl-1,4-dihydro-7-hydroxy-4-oxo- glucuronide	0.920202	0.0011955	0.167662
Methylobacillus	2,4-Pentadienal	0.919848	0.00121116	0.168154
Bryobacter	11-chloro-12-hydroxy-octadecanoic acid	0.919792	0.00121364	0.168154
Bryobacter	Dolastatin 16	0.919479	0.00122764	0.169076
Devosia	Hyoscyamine	0.918638	0.00126565	0.170018
Bacillus	2-Ethyldihydro-3(2H)-thiophenone	0.918169	0.0012872	0.170018
Muribaculum	Malvidin 3-glucoside-5-(6''-malonylglucoside)	0.918085	0.00129109	0.170018
Methylobacillus	7,8-Dihydroxykynurenate	0.918073	0.00129166	0.170018
Muribaculum	6-(2,4-dihydroxyphenyl)-2-{4-[(E)-2-(2,4-dihydroxyphenyl)ethenyl]-2,6-dihydroxyphenyl}-4-methylcyclohex-3-ene-1-carboxylic acid	0.917601	0.00131363	0.170018
Methylobacillus	Isolariciresinol 9-O-beta-D-glucoside	0.917394	0.00132335	0.170018
Muribaculum	4,7-Didehydroneophysalin B	0.917369	0.0013245	0.170018
Bryobacter	Avenanthramide A2	0.917356	0.00132511	0.170018
Devosia	Ethiofencarb	0.917052	0.00133949	0.170018
Devosia	PMEG	0.916982	0.0013428	0.170018
Muribaculum	Sanguinarine	0.916883	0.00134752	0.170018
Mycoplasma	Endomorphin-2	0.9167	0.00135626	0.170018
Muribaculum	Pelargonidin 3-glucoside-5-(6'''-malonylglucoside)	0.916603	0.00136088	0.170018
Devosia	Pimelic acid	0.915907	0.00139449	0.170018
Muribaculum	Omeprazole sulfide	0.915035	0.00143736	0.170018
Sphingomonas	UNDEC-2-ENE-8,10-DIYNOIC ACID ISOBUTYLAMIDE	0.914852	0.00144645	0.170018
Mycoplasma	11-chloro-12-hydroxy-octadecanoic acid	0.914643	0.00145691	0.170018
Muribaculum	8-Isobutanoylneosolaniol	0.913578	0.00151089	0.170018
Muribaculum	6-{2-[6-carboxy-5-(2,4-dihydroxyphenyl)-3-methylcyclohex-2-en-1-yl]-3-hydroxy-5-[6-hydroxy-7-(3-methylbut-2-en-1-yl)-1-benzofuran-2-yl]phenoxy}-3,4,5-trihydroxyoxane-2-carboxylic acid	0.912972	0.00154216	0.170018
Intestinimonas	Monomethyl phenylphosphonate	0.912763	0.00155306	0.170018
Sphingomonas	3,4,5-trihydroxy-6-{[19-hydroxy-7,7-dimethyl-15-(2-methylprop-1-en-1-yl)-13-oxo-2,8,16-trioxapentacyclo[12.8.0.0³,¹².0⁴,⁹.0¹⁷,²²]docosa-1(14),3,5,9,11,17(22),18,20-octaen-11-yl]oxy}oxane-2-carboxylic acid	0.912372	0.00157354	0.170018
Devosia	Benzyl 2-methyl-3-oxobutanoate	0.912351	0.00157466	0.170018
Muribaculum	5,10-Methenyltetrahydromethanopterin	0.912132	0.0015862	0.170018
[Anaerorhabdus]_furcosa_group	2,6-Dimethylaniline	0.911817	0.00160293	0.170018
Candidatus_Koribacter	N2-Monodes-methylnizatidine	0.911401	0.0016252	0.170018
Muribaculum	2-Keto-glutaramic acid	0.911361	0.00162735	0.170018
Muribaculum	2-Aminomuconic acid semialdehyde	0.911149	0.00163881	0.170018
Muribaculum	Palargonidin 3-(6''-malonylsophoroside)	0.911107	0.0016411	0.170018
Muribaculum	6-Phosphogluconic acid	0.910386	0.00168038	0.170018
Bacillus	Cortisone	0.910268	0.00168687	0.170018
Achromobacter	DG(8:0/16:0/0:0)	0.909655	0.00172088	0.170018
Methylobacillus	Dihydroxyfumaric acid	0.909603	0.00172376	0.170018
Nordella	(E,E)-N-4-Methoxystyrylcinnamide	0.909402	0.00173505	0.170018
Devosia	Gemcitabine (dFdCTP)	0.90872	0.00177357	0.170018
Muribaculum	KN-62	0.908633	0.00177855	0.170018
Muribaculum	Cyanidin 3-glucosyl-(1->6)-[xylosyl-(1->2)-galactoside]	0.908175	0.00180475	0.170018
Methylobacillus	5-[6-hydroxy-2-(4-hydroxyphenyl)-4-[3-(4-hydroxyphenyl)oxiran-2-yl]-2,3-dihydro-1-benzofuran-3-yl]benzene-1,3-diol	0.908076	0.00181045	0.170018
[Anaerorhabdus]_furcosa_group	Quinoline-4,8-diol	0.907585	0.00183896	0.170018
Muribaculum	Labriformidin	0.907244	0.00185889	0.170018
Bryobacter	3beta-hydroxy-estra-5,7,9-trien-17-one	0.907169	0.00186329	0.170018
Muribaculum	6-[(2-{4-[6-carboxy-5-(2,4-dihydroxyphenyl)-3-methylcyclohex-2-en-1-yl]-3,5-dihydroxyphenyl}-7-(3-methylbut-2-en-1-yl)-1-benzofuran-6-yl)oxy]-3,4,5-trihydroxyoxane-2-carboxylic acid	0.907148	0.00186453	0.170018
Muribaculum	5,6,7,8-Tetrahydromethanopterin	0.906932	0.00187723	0.170018
Mycoplasma	{[(2Z)-6-hydroxy-2-(phenylmethylidene)heptyl]oxy}sulfonic acid	0.906648	0.00189405	0.170018
Muribaculum	5'-Hydroxysulfapyridine glucuronide	0.90639	0.00190942	0.170018
Devosia	7-Methylinosine	0.905849	0.00194192	0.170018
Devosia	[3-oxo-2-(phenylmethylidene)butoxy]sulfonic acid	0.905489	0.00196377	0.170018
Muribaculum	DG(8:0/16:0/0:0)	0.905229	0.00197956	0.170018
Devosia	hydrogen trioxo[3-(1λ⁴-chromen-1-ylium-2-yl)phenoxy]-λ⁶-sulfanuide	0.905136	0.0019853	0.170018
Devosia	2-(Ethylsulfinylmethyl)phenyl methylcarbamate	0.905044	0.0019909	0.170018
Muribaculum	Gastrodin	0.905013	0.00199284	0.170018
Methylobacillus	1-Hydroxypyrene	0.904947	0.0019969	0.170018
Muribaculum	6-(2,4-dihydroxyphenyl)-2-{3-[(2E)-3-(2,4-dihydroxyphenyl)prop-2-enoyl]-2,6-dihydroxyphenyl}-4-methylcyclohex-3-ene-1-carboxylic acid	0.90474	0.00200966	0.170018
Devosia	2-Methylhippuric acid	0.90456	0.00202074	0.170018
Flavisolibacter	3,3',4'5-Tetrahydroxystilbene	0.90424	0.00204066	0.170018
Flavisolibacter	Ovalitenin A	0.90424	0.00204066	0.170018
Flavisolibacter	Sarafloxacin	0.90424	0.00204066	0.170018
Flavisolibacter	6-{[2-(3,4-dihydroxyphenyl)-3,7-dihydroxy-8aH-chromen-5-yl]oxy}-3,4,5-trihydroxyoxane-2-carboxylic acid	0.90424	0.00204066	0.170018
Flavisolibacter	6-[6-hydroxy-2-(4-hydroxyphenyl)-4-(2-phenylethenyl)-2,3-dihydro-1-benzofuran-3-yl]benzene-1,2,4-triol	0.90424	0.00204066	0.170018
Muribaculum	Isolariciresinol 9'-O-alpha-L-arabinofuranoside	0.904222	0.00204174	0.170018
Devosia	Indolylacryloylglycine	0.903908	0.0020614	0.170018
Devosia	Isoelemicin	0.903468	0.00208913	0.170018
Devosia	Nicotine imine	0.903289	0.00210049	0.170018
Muribaculum	Hexadecanoic acid, 16-iodo-; omega-Iodohexadecanoic acid; 16-Iodohexadecanoic acid	0.902949	0.00212217	0.170018
Muribaculum	Licorice glycoside E	0.902837	0.00212933	0.170018
Bryobacter	6E,8E,12E,14E-Hexadecatetraen-10-ynoic acid	0.902769	0.00213372	0.170018
Bacillus	Glucoheptonic acid	0.902649	0.0021414	0.170018
Devosia	Australine	0.902532	0.00214895	0.170018
Devosia	Biuret	0.902488	0.00215181	0.170018
Devosia	KAPA	0.902488	0.00215181	0.170018
Devosia	Phosphoribosyl carboxyaminoimidazole	0.902453	0.00215406	0.170018
Devosia	Oxamyl	0.902438	0.00215505	0.170018
Bacillus	(E,E)-N-4-Methoxystyrylcinnamide	0.902403	0.00215728	0.170018
Devosia	Trifloxystrobin	0.90227	0.00216587	0.170018
Devosia	N-Acetyldemethylphosphinothricin	0.902145	0.00217399	0.170018
Devosia	4-Dedimethyl-6-dehydro-anhydrotetracycline	0.902077	0.00217839	0.170018
Candidatus_Koribacter	(-)-11-hydroxy-9,10-dihydrojasmonic acid 11-beta-D-glucoside	0.902031	0.00218138	0.170018
Bacillus	z-Clausenamide	0.901993	0.00218385	0.170018
Muribaculum	2'-Hydroxy-3,4,5,4',6'-pentamethoxychalcone	0.901904	0.00218971	0.170018
Devosia	L-Dopa	0.90177	0.00219845	0.170018
Devosia	4-methoxyphenylethanol sulfate	0.901761	0.002199	0.170018
Devosia	7-Ethyl-2,3,4,5,6,7-hexahydrocyclopent[b]azepin-8(1H)-one	0.901756	0.00219933	0.170018
Devosia	Racemethionine	0.901756	0.00219934	0.170018
Muribaculum	5-Hydroxy-7,8-dimethoxyflavanone	0.901719	0.00220179	0.170018
Devosia	11-Hydroxycanthin-6-one	0.901636	0.00220725	0.170018
Devosia	ACECLIDINE	0.901569	0.00221163	0.170018
Nordella	z-Clausenamide	0.901559	0.00221225	0.170018
Devosia	2,3,4,5,6,7-Hexahydro-6,7-dimethylcyclopent[b]azepin-8(1H)-one	0.90146	0.00221881	0.170018
Devosia	1,2,3,4-Tetrahydro-6-propanoylpyridine	0.901325	0.0022277	0.170018
Muribaculum	Gnidicin	0.901302	0.00222921	0.170018
Devosia	Adenosine triphosphate	0.901266	0.0022316	0.170018
Methylobacillus	6-(2-{6-[2,4-dihydroxy-3-(3-methylbut-2-en-1-yl)benzoyl]-5-{4-[2-(2,4-dihydroxyphenyl)ethenyl]-2,6-dihydroxyphenyl}-3-methylcyclohex-3-en-1-yl}-5-hydroxyphenoxy)-3,4,5-trihydroxyoxane-2-carboxylic acid	0.901264	0.00223174	0.170018
Devosia	3-O-Methylisoproterenol	0.901134	0.00224034	0.170018
Nordella	2,4-Diamino-6-hydroxylaminotoluene	0.90111	0.00224193	0.170018
Devosia	2-hydroxy-3-[4-hydroxy-3-(sulfooxy)phenyl]propanoic acid	0.901105	0.00224224	0.170018
Bryobacter	1-Nitro-5-glutathionyl-6-hydroxy-5,6-dihydronaphthalene	0.900972	0.00225109	0.170018
Devosia	2-octenoylglycine	0.900844	0.00225959	0.170018
Devosia	psi-Pelletierine	0.900842	0.00225971	0.170018
Devosia	7-Ethyl-2,3,6,7-tetrahydrocyclopent[b]azepin-8(1H)-one	0.900826	0.00226075	0.170018
Devosia	Elaeocarpidine	0.900466	0.00228484	0.170018
Devosia	N-Heptanoylglycine	0.900448	0.00228604	0.170018
Devosia	2,8-Dihydroxyquinoline-beta-D-glucuronide	0.900322	0.00229452	0.170018
Muribaculum	Pelargonidin 3-sophoroside 5-glucoside	0.900274	0.00229777	0.170018
Bryobacter	Furfuryl octanoate	0.900242	0.00229989	0.170018
Devosia	4-Methoxy potassium salicylate	0.900242	0.0022999	0.170018
Devosia	4-ethylphenylsulfate	0.900212	0.00230196	0.170018
Lachnospiraceae_UCG-004	PG(18:0/18:1(11Z))	0.900184	0.00230379	0.170018
Candidatus_Koribacter	2'-(E)-Feruloyl-3-(arabinosylxylose)	0.900093	0.00230998	0.170018
Candidatus_Koribacter	Sorafenib	0.900093	0.00230998	0.170018
Candidatus_Koribacter	Pyrene-1,6-dione	0.900093	0.00230998	0.170018
Devosia	Isovalerylcarnitine	0.900086	0.00231042	0.170018
Devosia	2-Methyl-4-pentyloxazole	0.900055	0.00231253	0.170018
Devosia	3,4-DMMA	0.900055	0.00231254	0.170018
Flavisolibacter	7-Hydroxymethyl-12-methylbenz[a]anthracene sulfate	0.900051	0.00231281	0.170018
Devosia	Cymorcin monoglucoside	0.899971	0.0023182	0.170018
Muribaculum	Cyanidin 3-(2G-xylosylrutinoside)	0.899818	0.00232861	0.170018
Devosia	1-Acetylcyclohexyl acetate	0.899583	0.00234455	0.170018
Devosia	5-Hydroxyxanthotoxin	0.89958	0.00234481	0.170018
Devosia	1-hydroxyhexanoylglycine	0.899517	0.00234907	0.170018
Candidatus_Koribacter	(7alpha,10beta)-1(10->19)-Abeo-7-acetoxyisoobacun-3,10-olide	0.899436	0.00235462	0.170018
Devosia	3-Hydroxysuberic acid	0.899338	0.00236133	0.170018
Devosia	Saccharin	0.899296	0.00236422	0.170018
Muribaculum	Musk xylene	0.899213	0.00236989	0.170018
Devosia	Dehydrochorismic acid	0.89916	0.00237355	0.170018
Devosia	dUDP	0.899106	0.00237725	0.170018
Devosia	Setarin	0.898966	0.00238694	0.170018
Devosia	(Z)-13-Oxo-9-octadecenoic acid	0.898862	0.00239413	0.170018
Devosia	Valproylglycine	0.89886	0.00239427	0.170018
Devosia	ACEPHATE	0.898848	0.0023951	0.170018
Nordella	Albafuran A	0.898731	0.00240321	0.170018
Mycoplasma	3alpha,7beta-Dihydroxy-12-oxo-5beta-cholan-24-oic Acid	0.898604	0.00241198	0.170018
Devosia	Hexanoylglycine	0.898534	0.00241685	0.170018
Devosia	2,3-Dihydro-5-(3-hydroxypropanoyl)-1H-pyrrolizine	0.898439	0.00242346	0.170018
Candidatus_Koribacter	Kinetensin 4-7	0.898399	0.00242625	0.170018
Devosia	5'-Guanylylmethylenebisphosphonate	0.898316	0.00243208	0.170018
Devosia	Resorufin	0.898307	0.00243272	0.170018
Achromobacter	EXALAMIDE	0.898255	0.00243634	0.170018
Devosia	Cyometrinil	0.898214	0.00243916	0.170018
Muribaculaceae	6-O-Methylguanine	-0.89799	0.00245489	0.170018
Devosia	N-Nonanoylglycine	0.897958	0.00245718	0.170018
Devosia	4-octenoylglycine	0.897794	0.00246871	0.170018
Devosia	all-trans-4-hydroxyretinoic acid	0.89777	0.00247037	0.170018
Devosia	2,3,6,7-Tetrahydro-6,7-dimethylcyclopent[b]azepin-8(1H)-one	0.897684	0.00247648	0.170018
Muribaculum	6-methoxy Naphthalene Acetic Acid	0.897597	0.00248266	0.170018
Devosia	Chloramphenicol alcohol	0.897584	0.00248354	0.170018
Muribaculum	5,7-Dihydroxy-8-C-(gamma-methyl-gamma-formylallyl)flavanone	0.897574	0.00248426	0.170018
Devosia	2-Methyl-4-amino-5-hydroxymethylpyrimidine diphosphate	0.897558	0.00248541	0.170018
Bilophila	UNDEC-2-ENE-8,10-DIYNOIC ACID ISOBUTYLAMIDE	0.897523	0.00248786	0.170018
Staphylococcus	Simmondsin	0.897521	0.00248805	0.170018
Devosia	3-octenoylglycine	0.897434	0.00249417	0.170018
Devosia	DL-Glyceraldehyde 2-Phosphate	0.897386	0.0024976	0.170018
Devosia	(6-(but-3-en-1-yn-1-yl)-1,2-dithiin-3-yl)methanol	0.89735	0.00250013	0.170018
Devosia	Hexanethioic acid S-propyl ester	0.897228	0.00250887	0.170018
Devosia	Nalidixic acid	0.897173	0.00251274	0.170018
Muribaculum	Pelargonidin 3-sambubioside-5-glucoside	0.897121	0.00251645	0.170018
Devosia	2-(2H-1,3-benzodioxol-5-yl)-2-oxoacetic acid	0.897023	0.00252352	0.170018
Devosia	p-Cresol sulfate	0.896965	0.00252761	0.170018
Devosia	5-(3',4',5'-Trihydroxyphenyl)-gamma-valerolactone-3'-O-sulphate	0.896955	0.00252834	0.170018
Devosia	2-[(6-carboxy-3,4,5-trihydroxyoxan-2-yl)oxy]-3-hydroxybutanedioic acid	0.896921	0.00253077	0.170018
Devosia	CGP 52608	0.896796	0.00253977	0.170018
Devosia	2-amino-8-oxo-9,10-epoxy-decanoic acid	0.896707	0.00254616	0.170018
Devosia	Benzoic acid	0.896685	0.00254774	0.170018
Devosia	ACEXAMIC ACID	0.896547	0.00255769	0.170018
Devosia	Hydroxynicorandil	0.896486	0.00256212	0.170018
Devosia	2-Acetyl-4-methylpyridine	0.896378	0.00256992	0.170018
Devosia	O-methoxycatechol-O-sulphate	0.896368	0.00257065	0.170018
Muribaculum	S-(2-Aminoethyl)-L-cysteine	0.896341	0.00257261	0.170018
Devosia	Epinephrine sulfate	0.896226	0.00258093	0.170018
Devosia	2-Methylbutyrylglycine	0.896212	0.00258198	0.170018
Flavisolibacter	18:2(5Z,9Z)(16Me)	0.896138	0.00258733	0.170018
Methylobacillus	Omeprazole sulfide	0.895913	0.00260369	0.170018
Devosia	Hippuric acid	0.895878	0.00260629	0.170018
Devosia	1-hydroxyoct-2-enoylglycine	0.895771	0.00261409	0.170018
Devosia	2,3-Dihydrobenzofuran	0.895691	0.00261997	0.170018
Bryobacter	PA(10:0/8:0)	0.89562	0.00262517	0.170018
Devosia	Caproleic acid	0.895603	0.00262645	0.170018
Methylobacillus	Brusatol	0.895599	0.00262674	0.170018
Devosia	3-(but-3-en-1-yn-1-yl)-6-methyl-1,2-dithiine	0.895565	0.00262923	0.170018
Muribaculum	Eupatoroxin	0.895484	0.0026352	0.170018
[Eubacterium]_oxidoreducens_group	Monomethyl phenylphosphonate	0.895457	0.00263715	0.170018
Devosia	(5'-(but-3-en-1-yn-1-yl)-[2,2'-bithiophen]-5-yl)methyl acetate	0.89542	0.00263987	0.170018
Devosia	[5,7-dihydroxy-2-(3-hydroxyphenyl)-4-oxo-3,4-dihydro-2H-1-benzopyran-3-yl]oxidanesulfonic acid	0.895335	0.00264613	0.170018
Devosia	(±)-Sulfobutanedioic acid	0.895192	0.00265674	0.170018
Muribaculum	Dukunolide D	0.895191	0.00265679	0.170018
Muribaculum	Pilosanol B	0.895169	0.00265843	0.170018
Devosia	Herbacetin 8-acetate	0.895062	0.00266633	0.170018
Muribaculum	1H-Indole-3-acetic acid, 5-[[(methylamino)sulfonyl]methyl]-	0.89504	0.002668	0.170018
Devosia	3,4-Dihydro-4-[(5-methyl-2-furanyl)methylene]-2H-pyrrole	0.894925	0.00267651	0.170018
Muribaculaceae	BAEOMYCESIC ACID	-0.894902	0.00267823	0.170018
Devosia	N-FORMYLMETHIONYLALANINE	0.894884	0.00267955	0.170018
Muribaculum	Peonidin 3-sophoroside-5-glucoside	0.894688	0.00269413	0.170018
Muribaculum	6-(2-{2,6-dihydroxy-4-[6-hydroxy-7-(3-methylbut-2-en-1-yl)-1-benzofuran-2-yl]phenyl}-6-(2,4-dihydroxyphenyl)-4-methylcyclohex-3-ene-1-carbonyloxy)-3,4,5-trihydroxyoxane-2-carboxylic acid	0.894525	0.00270636	0.170018
Devosia	2-hydroxy-3-(sulfooxy)benzoic acid	0.894514	0.00270719	0.170018
Muribaculaceae	Pimelic acid	-0.894435	0.00271307	0.170018
Devosia	Hydroquinone sulfate	0.89432	0.00272172	0.170018
Devosia	4-methoxy-3-(sulfooxy)benzoic acid	0.894261	0.0027262	0.170018
Nordella	Gynocardin	0.894209	0.00273009	0.170018
Devosia	1-Methoxy-1H-indole-3-acetonitrile	0.894187	0.00273171	0.170018
Mycoplasma	Myxochromide S1	0.894171	0.00273294	0.170018
Devosia	N-Acetyl-D-tryptophan	0.894096	0.00273863	0.170018
Devosia	(±)-Propionylcarnitine	0.894087	0.00273929	0.170018
Muribaculum	Physalin G	0.894014	0.00274478	0.170018
Devosia	2-Hydroxyacetaminophen sulfate	0.893995	0.00274624	0.170018
Achromobacter	Vitexin 2''-O-(2'''-methylbutyryl)	0.893833	0.00275846	0.170018
Devosia	N1-Methyl-2-pyridone-5-carboxamide	0.89376	0.002764	0.170018
Devosia	CI Acid Orange 20	0.893713	0.00276757	0.170018
Bacillus	{[(1E)-5-oxo-1,7-diphenylhept-1-en-3-yl]oxy}sulfonic acid	0.893695	0.00276896	0.170018
Devosia	3-(3,5-dihydroxyphenyl)-1-propanoic acid sulphate	0.893497	0.002784	0.170018
Mycoplasma	LysoPA(20:3(8Z,11Z,14Z)/0:0)	0.893448	0.0027878	0.170018
Devosia	[(1-oxo-3-phenylpropan-2-yl)oxy]sulfonic acid	0.893428	0.0027893	0.170018
Devosia	{5-[(1E)-3-{[3-(3,4-dihydroxyphenyl)-1-methoxy-1-oxopropan-2-yl]oxy}-3-oxoprop-1-en-1-yl]-2-hydroxyphenyl}oxidanesulfonic acid	0.893368	0.00279384	0.170018
Lachnospiraceae_UCG-004	3beta-hydroxy-estra-5,7,9-trien-17-one	0.893281	0.00280053	0.170018
Devosia	Indoleacrylic acid	0.893211	0.00280589	0.170018
Devosia	Quisqualic acid	0.893004	0.00282179	0.170018
Devosia	methyl 9-hydroperoxy-10,12-epidioxy-13,15-octadecadienoate	0.89297	0.00282436	0.170018
Devosia	Sulfisoxazole	0.892903	0.00282958	0.170018
Mycoplasma	3beta-hydroxy-estra-5,7,9-trien-17-one	0.892882	0.00283116	0.170018
Devosia	Indoleglycerol phosphate	0.892702	0.0028451	0.17041
Devosia	Tetrahomomethionine	0.892506	0.00286029	0.170522
Lachnospiraceae_UCG-004	(R)-MHD	0.892404	0.00286817	0.170522
Devosia	(alpha-D-mannosyl)7-beta-D-mannosyl-diacetylchitobiosyl-L-asparagine, isoform B (protein)	0.892391	0.00286922	0.170522
Mycoplasma	6E,8E,12E,14E-Hexadecatetraen-10-ynoic acid	0.892283	0.00287762	0.17058
Devosia	4-hydroxyphenylpropionylglycine	0.891913	0.00290655	0.17102
Devosia	Allantoic acid	0.891695	0.00292366	0.17102
Devosia	trans-Cinnamic acid	0.891632	0.0029286	0.17102
Muribaculaceae	13'-Carboxy-gamma-tocotrienol	-0.891534	0.00293636	0.17102
Bryobacter	Ustiloxin B	0.891445	0.00294339	0.17102
Devosia	Phenylacetylglycine	0.891354	0.00295055	0.17102
Devosia	Cinnamoylglycine	0.891234	0.00296009	0.17102
Devosia	Dihydrodioscorine	0.891181	0.00296428	0.17102
Devosia	BOX B	0.890985	0.00297989	0.17102
Devosia	2-[4-hydroxy-3-(sulfooxy)phenyl]acetic acid	0.890973	0.00298082	0.17102
Devosia	N-Acetylvaline	0.890964	0.0029815	0.17102
Devosia	5-Hydroxy-1-(4-sulfophenyl)-4-[(E)-(4-sulfophenyl)diazenyl]-1H-pyrazole-3-carboxylic acid	0.890949	0.00298274	0.17102
Devosia	Brassica oleracea Alkaloid	0.890844	0.00299112	0.17102
Devosia	Lamivudine-monophosphate	0.890711	0.00300178	0.17102
Devosia	Salicyluric acid	0.890599	0.00301075	0.17102
Devosia	p-Toluenesulfonic acid	0.890559	0.00301393	0.17102
Devosia	(±)-Pelletierine	0.890499	0.00301875	0.17102
Lachnospiraceae_UCG-004	PI(16:2(9Z,12Z)/18:0)	0.890498	0.00301887	0.17102
Devosia	3-Methoxytyrosine	0.89023	0.00304041	0.171817
Devosia	Perfluorohexane sulfonic acid	0.89005	0.00305498	0.171936
Bryobacter	Blumenol C O-[rhamnosyl-(1->6)-glucoside]	0.889778	0.00307704	0.171936
Bryobacter	Nepafenac	0.889645	0.00308788	0.171936
Methylobacillus	Jasmolone glucoside	0.889608	0.00309088	0.171936
Muribaculum	7a-Ethynylestradiol 3-glucuronide	0.889607	0.00309097	0.171936
Devosia	NH2Mec	0.889516	0.00309843	0.171936
Devosia	C.I. Pigment Blue 63	0.889508	0.00309908	0.171936
Devosia	Glycerylphosphorylethanolamine	0.889468	0.00310233	0.171936
Devosia	Ferulic acid 4-sulfate	0.889349	0.00311211	0.172064
Devosia	4-carboxy-2-hydroxy-cis,cis-muconic acid	0.889083	0.00313392	0.172854
Muribaculum	Citreorosein	0.888969	0.00314329	0.172956
Devosia	Benzenemethanol, 2-(2-aminopropoxy)-3-methyl-	0.888722	0.00316374	0.173377
Devosia	13'-Carboxy-gamma-tocotrienol	0.888576	0.00317582	0.173377
Devosia	4H-Pyrido[1,2-a]pyrimidin-4-one, 3-ethyl-6,7,8,9-tetrahydro-2-methyl-	0.88854	0.00317885	0.173377
Muribaculum	5-Methyl-5,6,7,8-tetrahydromethanopterin	0.888513	0.00318109	0.173377
Muribaculum	15S-HETE	0.888344	0.00319512	0.17373
Devosia	Indoxyl sulfate	0.888101	0.00321545	0.174423
Devosia	Trifluridine	0.887804	0.00324032	0.175024
Devosia	Ellagic acid	0.887783	0.00324216	0.175024
Nordella	Cortisone	0.887697	0.00324935	0.175024
Lachnospiraceae_UCG-004	PG(17:1(9Z)/22:6(4Z,7Z,10Z,13Z,16Z,19Z))	0.887148	0.00329583	0.177112
Bryobacter	PI(15:0/22:6(4Z,7Z,10Z,13Z,16Z,19Z))	0.886945	0.00331309	0.177203
Devosia	S-Methyl 4-methylpentanethioate	0.886928	0.00331457	0.177203
Devosia	2H-1-Benzopyran-2-one, 6-(1,2-dihydroxyethyl)-7-hydroxy-8-methoxy- glucuronide	0.886828	0.00332309	0.177203
Devosia	N(2)-phenylacetyl-L-glutaminate	0.886726	0.00333182	0.177203
Muribaculum	Dibenzo[h,rst]pentaphene	0.886677	0.00333603	0.177203
Muribaculum	Graveolinine	0.886481	0.00335289	0.177536
Sphingomonas	2-Ethyldihydro-3(2H)-thiophenone	0.886362	0.00336315	0.177536
Devosia	Hydroxymethoxyphenylcarboxylic acid-O-sulphate	0.886279	0.00337025	0.177536
Methylobacillus	Fenitrothion	0.886053	0.00338979	0.177536
Nordella	Angustine	0.886031	0.00339173	0.177536
Methylobacillus	7a-Ethynylestradiol 3-glucuronide	0.885924	0.00340102	0.177536
Muribaculum	4-Hydroxy-5-(3'-hydroxyphenyl)-valeric acid-3'-O-sulphate	0.885874	0.00340532	0.177536
Prevotellaceae_UCG-001	Ofloxacin	-0.885816	0.00341036	0.177536
Devosia	Carbovir Triphosphate	0.8858	0.00341177	0.177536
Devosia	DACP analog of retinoic acid	0.88567	0.00342306	0.177721
Devosia	Ascorbate 2-sulfate	0.885555	0.00343309	0.17784
Muribaculum	8-[3,7-dihydroxy-2-(3-hydroxyphenyl)-3,4-dihydro-2H-1-benzopyran-4-yl]-2-(3-hydroxyphenyl)-3,4-dihydro-2H-1-benzopyran-3,5,7-triol	0.885316	0.00345403	0.178512
Staphylococcus	Fraxin	0.88518	0.00346596	0.178512
Devosia	Nicotinuric acid	0.885141	0.00346934	0.178512
Devosia	Pyrocatechol sulfate	0.884246	0.00354863	0.18193
Bryobacter	PI(22:0/12:0)	0.883785	0.00358987	0.18193
Muribaculum	Jangomolide	0.883744	0.0035936	0.18193
Methylobacillus	6-[4-(3-{3-[5-(2,4-dihydroxyphenyl)-6-(5-hydroxy-2,2-dimethyl-2H-chromene-6-carbonyl)-3-methylcyclohex-2-en-1-yl]-2,4-dihydroxyphenyl}-3-oxopropyl)-3-hydroxyphenoxy]-3,4,5-trihydroxyoxane-2-carboxylic acid	0.883734	0.00359452	0.18193
Lachnospiraceae_UCG-004	6E,8E,12E,14E-Hexadecatetraen-10-ynoic acid	0.883704	0.00359718	0.18193
Devosia	4-Hydroxy-5-(dihydroxyphenyl)-valeric acid-O-sulphate	0.883687	0.00359868	0.18193
Muribaculum	Bougainvillein-r-I	0.883603	0.00360627	0.18193
Bacillus	Angustine	0.883563	0.00360985	0.18193
Devosia	4-Vinylphenol sulfate	0.883559	0.00361022	0.18193
Devosia	Allantoin	0.883508	0.00361488	0.18193
Devosia	Quinoline-4,8-diol	0.883042	0.00365712	0.183655
Prevotellaceae_UCG-001	O-Phosphoethanolamine	0.882903	0.00366976	0.183888
Lachnospiraceae_NK4B4_group	Wyerol	0.882686	0.00368956	0.184478
Achromobacter	Gastrodin	0.882367	0.00371884	0.185539
Devosia	Methylthiobenzoylglycine	0.882067	0.00374646	0.186512
Muribaculum	2-Amino-3-carboxymuconic acid semialdehyde	0.881766	0.00377431	0.187309
Devosia	Thiazafluron	0.881718	0.00377876	0.187309
Methylobacillus	Sorbitan oleate	0.881525	0.00379669	0.187793
Parabacteroides	6-Methyltetrahydropterin	0.881325	0.00381541	0.188314
Bryobacter	3α,7α,12α-Trihydroxy-5α-chol-22-en-24-oic acid	0.88085	0.00385998	0.190106
Muribaculum	Wyerol	0.88053	0.00389014	0.190799
Lachnospiraceae_UCG-004	BUDDLEOFLAVONOLOSIDE	0.880525	0.00389065	0.190799
Muribaculum	1-alpha-Acevaltrate	0.880056	0.00393517	0.192572
Nordella	C.I. Natural Red 20	0.879795	0.00396017	0.193384
Muribaculum	4,3'-Hydroxy-2',4',5',6'-methoxychalcone	0.879605	0.00397832	0.193517
Muribaculum	Graveoline	0.879591	0.00397972	0.193517
Methylobacillus	Pelargonidin 3-(6''-malonylglucoside)-5-glucoside	0.879204	0.00401698	0.194917
Methylobacillus	Catalposide	0.878157	0.00411891	0.199442
Methylobacillus	5',8,8''-Trihydroxy-3',3''',4',4''',5''',7',7''-heptamethoxy-5,5''-biflavan	0.877968	0.00413748	0.199751
Methylobacillus	Artoindonesianin B	0.877916	0.00414266	0.199751
Methylobacillus	6-Phosphogluconic acid	0.877651	0.00416882	0.200592
Lachnospiraceae_UCG-004	PI(O-16:0/20:5(5Z,8Z,11Z,14Z,17Z))	0.876728	0.00426082	0.204591
Mycoplasma	LysoPA(22:6(4Z,7Z,10Z,13Z,16Z,19Z)/0:0)	0.876432	0.00429058	0.204944
Mycoplasma	PI(16:0/16:0)	0.876417	0.00429205	0.204944
Muribaculaceae	2-amino-8-oxo-9,10-epoxy-decanoic acid	-0.876389	0.00429491	0.204944
Sphingomonas	Sorafenib	0.875946	0.00433979	0.205505
Sphingomonas	2'-(E)-Feruloyl-3-(arabinosylxylose)	0.875946	0.00433979	0.205505
Sphingomonas	Pyrene-1,6-dione	0.875946	0.00433979	0.205505
Lachnospiraceae_UCG-004	2-hydroxyflutamide	0.87592	0.00434241	0.205505
Muribaculaceae	(5'-(but-3-en-1-yn-1-yl)-[2,2'-bithiophen]-5-yl)methyl acetate	-0.87567	0.00436779	0.206281
Methylobacillus	(±)-Conen	0.875506	0.00438461	0.206547
Muribaculum	3,4,5,6-Tetramethoxyfurano[2,3-h]flavan	0.87544	0.00439137	0.206547
Muribaculum	Methuyl tanshinonate	0.874921	0.00444462	0.208625
Candidatus_Koribacter	Avermectin A2b aglycone	0.874789	0.00445821	0.208671
Lachnospiraceae_UCG-004	3α,7α,12α-Trihydroxy-5α-chol-22-en-24-oic acid	0.874736	0.00446374	0.208671
Sphingomonas	Kinetensin 4-7	0.874155	0.00452411	0.210907
Bryobacter	Mosapride citrate hydrate	0.874009	0.00453928	0.210907
Muribaculum	Glaucarubin	0.873964	0.00454406	0.210907
Sphingomonas	(7alpha,10beta)-1(10->19)-Abeo-7-acetoxyisoobacun-3,10-olide	0.873924	0.00454825	0.210907
Devosia	1-beta-hydroxymedroxyprogesterone	0.873732	0.00456834	0.211412
Methylobacillus	5-Hydroxyomeprazole	0.873508	0.0045919	0.212076
Bryobacter	PE-Cer(d16:1(4E)/24:0(2OH))	0.873332	0.00461044	0.212193
Achromobacter	Licorice glycoside E	0.873309	0.00461289	0.212193
Muribaculum	4'-(DIMETHYLAMINO)AZOXYBENZENE N-OXIDE	0.873217	0.00462261	0.212216
Muribaculum	Cystamine	0.872827	0.00466401	0.213689
Muribaculum	Petunidin 3-rutinoside-5-glucoside	0.872671	0.00468053	0.213977
Methylobacillus	Perilloside A	0.872593	0.00468889	0.213977
Lachnospiraceae_UCG-004	Lethedoside B	0.872393	0.00471031	0.214113
Sphingomonas	(-)-11-hydroxy-9,10-dihydrojasmonic acid 11-beta-D-glucoside	0.872279	0.00472247	0.214113
[Anaerorhabdus]_furcosa_group	6-O-Methylguanine	0.872227	0.00472806	0.214113
Devosia	N,N-diethyl-3-hydroxybut-2-enamide	0.872217	0.0047291	0.214113
Muribaculum	Physalin N	0.872056	0.00474645	0.214476
Muribaculum	PG(O-16:0/20:2(11Z,14Z))	0.871877	0.00476572	0.214633
Mycoplasma	PI(20:0/12:0)	0.87185	0.00476858	0.214633
Devosia	Fumonisin C1	0.871595	0.00479622	0.215455
Methylobacillus	PRIEURIANIN	0.871111	0.0048488	0.217393
Muribaculum	Fludioxonil	0.870904	0.00487138	0.21798
Muribaculum	Isophysalin B	0.870732	0.00489024	0.218399
Muribaculum	Nevadensin 5-gentiobioside	0.870434	0.00492296	0.219194
Bryobacter	PKODiA-PI	0.870396	0.00492711	0.219194
Methylobacillus	6-(2,4-dihydroxyphenyl)-2-{3-[3-(2,4-dihydroxyphenyl)propanoyl]-2,6-dihydroxyphenyl}-4-methylcyclohex-3-ene-1-carboxylic acid	0.870162	0.00495302	0.219272
Methylobacillus	13-Acetyl-9-Dihydrobaccatin III	0.870098	0.00496005	0.219272
Muribaculum	7,8-Dihydromethanopterin	0.870073	0.0049628	0.219272
Muribaculum	Edulisin I	0.870035	0.00496698	0.219272
Staphylococcus	Ofloxacin	0.86973	0.00500088	0.220246
Nordella	Ofloxacin	0.869542	0.00502179	0.220246
Methylobacillus	5'-Hydroxysulfapyridine glucuronide	0.869516	0.00502478	0.220246
Muribaculum	(S)-5'-Deoxy-5'-(methylsulfinyl)adenosine	0.869492	0.00502736	0.220246
[Anaerorhabdus]_furcosa_group	m-Trifluoromethylhippuric acid	0.869018	0.00508051	0.221837
Coprococcus	18:2(5Z,9Z)(16Me)	-0.868996	0.00508296	0.221837
Muribaculum	SECNIDAZOLE	0.868861	0.00509816	0.221986
Methylobacillus	4,7-Didehydroneophysalin B	0.868782	0.00510707	0.221986
Bryobacter	Dihydrozeatin-9-N-glucoside	0.868709	0.00511534	0.221986
Mycoplasma	3α,7α,12α-Trihydroxy-5α-chol-22-en-24-oic acid	0.868501	0.00513884	0.222586
Lachnospiraceae_UCG-004	PA(10:0/8:0)	0.868381	0.00515238	0.222753
Staphylococcus	7-Methylrosmanol	0.86808	0.00518657	0.223811
Muribaculum	Physalin C	0.867755	0.00522373	0.224992
Sphingomonas	N2-Monodes-methylnizatidine	0.867503	0.00525255	0.225811
Muribaculaceae	N,N-diethyl-3-hydroxybut-2-enamide	-0.866995	0.00531113	0.227683
Bryobacter	PS(DiMe(11,5)/MonoMe(11,3))	0.866953	0.00531589	0.227683
Mycoplasma	PA(10:0/8:0)	0.866568	0.00536062	0.229172
Lachnospiraceae_UCG-004	Echitovenine	0.865457	0.00549078	0.2343
Muribaculum	Chenodeoxycholic Acid	0.865318	0.0055073	0.23457
Muribaculum	[(16R)-5,11-dihydroxy-8,8,10,16-tetramethyl-3-[1-(2-methyl-1,3-thiazol-4-yl)prop-1-en-2-yl]-12-methylidene-9-oxo-17-oxa-4-azabicyclo[14.1.0]heptadec-4-en-7-yl]oxidanesulfonic acid	0.864502	0.00560433	0.238262
Parabacteroides	PI(17:0/17:0)	0.86367	0.00570451	0.241802
Muribaculum	Euchrenone b3	0.863636	0.00570863	0.241802
Parabacteroides	Isouron	0.863461	0.00572986	0.242255
Methylobacillus	PE(17:1(9Z)/0:0)	0.863292	0.00575039	0.242677
Methylobacillus	Pelargonidin 3-glucoside-7-(6-(4-(glucosyl)-p-hydroxybenzoyl)glucoside)	0.862632	0.00583101	0.245628
Muribaculaceae	Angelicin	-0.862418	0.00585727	0.246284
Bryobacter	PG(17:2(9Z,12Z)/22:4(7Z,10Z,13Z,16Z))	0.862169	0.00588802	0.247125
Sphingomonas	1,8-Naphthyridine-3-carboxylic acid, 1-ethyl-1,4-dihydro-7-hydroxy-4-oxo- glucuronide	0.861956	0.00591441	0.24778
Muribaculaceae	Caproleic acid	-0.861628	0.00595507	0.24903
Methylobacillus	2-Aminomuconic acid semialdehyde	0.86115	0.00601476	0.25107
Methylobacillus	2-Keto-glutaramic acid	0.860943	0.00604073	0.251697
Methylobacillus	Malvidin 3-O-(6-O-(4-O-malonyl-alpha-rhamnopyranosyl)-beta-glucopyranoside	0.860745	0.00606558	0.252275
Candidatus_Koribacter	Oripavine	0.860503	0.00609613	0.253011
Methylobacillus	Cyanidin 3-O-beta-rutinoside-7-O-beta-glucoside	0.860431	0.00610527	0.253011
Mycoplasma	Pristanal	0.860288	0.00612331	0.253122
Muribaculaceae	Dibenzo[a,e]pyrene	-0.860236	0.00612995	0.253122
Muribaculum	(S)-2-Hydroxypropyl-CoM	0.860126	0.00614389	0.253243
[Anaerorhabdus]_furcosa_group	(Z)-13-Oxo-9-octadecenoic acid	0.86001	0.0061586	0.253395
Lachnospiraceae_UCG-004	11-chloro-12-hydroxy-octadecanoic acid	0.859867	0.00617682	0.253397
Bryobacter	(1R*,3R*,3'S*)-1,2,3,4-Tetrahydro-1-(2-thio-3-pyrrolidinyl)-beta-carboline-3-carboxylic acid	0.859837	0.00618068	0.253397
Muribaculum	Pimethixene	0.859528	0.00622008	0.254558
Lachnospiraceae_UCG-004	Endomorphin-2	0.858672	0.00633017	0.258604
Prevotellaceae_UCG-001	18:2(5Z,9Z)(16Me)	0.858066	0.00640886	0.260957
[Anaerorhabdus]_furcosa_group	O6-Methyl-2'-deoxyguanosine	0.858054	0.00641046	0.260957
Muribaculaceae	PMEG	-0.857358	0.00650166	0.264174
Achromobacter	Sch 59884	0.857276	0.00651247	0.264174
Muribaculum	5,6,7,2',3',4',5'-Heptamethoxyflavanone	0.856638	0.00659688	0.266688
Muribaculum	3-Hydroxy-5-[(E)-2-(4-methoxyphenyl)vinyl]phenyl hexopyranoside	0.856632	0.00659763	0.266688
Muribaculum	2-Carboxyarabinitol 5-phosphate	0.856385	0.00663057	0.267549
Lachnospiraceae_UCG-004	3alpha,7beta-Dihydroxy-12-oxo-5beta-cholan-24-oic Acid	0.855888	0.00669691	0.269753
Methylobacillus	5,10-Methenyltetrahydromethanopterin	0.855547	0.00674278	0.271126
Methylobacillus	DG(8:0/16:0/0:0)	0.855402	0.00676239	0.27144
Muribaculum	Peonidin 3-gentiotrioside	0.854757	0.0068498	0.27436
Nordella	{[4-(4-hydroxy-3-methoxyphenyl)butan-2-yl]oxy}sulfonic acid	0.854653	0.00686388	0.27436
Bryobacter	Tyramine-O-sulfate	0.854558	0.00687692	0.27436
Muribaculum	Cyanidin 3-rutinoside-3'-glucoside	0.854449	0.00689182	0.27436
Methylobacillus	6-[(2-{4-[6-carboxy-5-(2,4-dihydroxyphenyl)-3-methylcyclohex-2-en-1-yl]-3,5-dihydroxyphenyl}-7-(3-methylbut-2-en-1-yl)-1-benzofuran-6-yl)oxy]-3,4,5-trihydroxyoxane-2-carboxylic acid	0.854427	0.00689478	0.27436
Mycoplasma	(3'-sulfo)Galbeta-Cer(d18:1/16:0(2OH))	0.854148	0.0069329	0.274985
Methylobacillus	Palargonidin 3-(6''-malonylsophoroside)	0.854078	0.00694258	0.274985
Muribaculum	Galβ1-3GalNAcα-Thr	0.85405	0.00694636	0.274985
Methylobacillus	6-(2,4-dihydroxyphenyl)-2-{4-[(E)-2-(2,4-dihydroxyphenyl)ethenyl]-2,6-dihydroxyphenyl}-4-methylcyclohex-3-ene-1-carboxylic acid	0.852914	0.00710347	0.280721
Methylobacillus	Malvidin 3-glucoside-5-(6''-malonylglucoside)	0.852778	0.00712247	0.28099
Methylobacillus	Hexadecanoic acid, 16-iodo-; omega-Iodohexadecanoic acid; 16-Iodohexadecanoic acid	0.852478	0.00716439	0.282159
Parabacteroides	3,4,5-trihydroxy-6-{4-[1-hydroxy-3-(5-methoxy-2,2-dimethyl-2H-chromen-6-yl)prop-2-en-1-yl]phenoxy}oxane-2-carboxylic acid	0.852356	0.00718151	0.28235
Muribaculum	(3b,5b,22a,25R)-Furostane-22-methoxy-3,26-diol 3-[glucosyl-(1->2)-glucoside] 26-glucoside	0.85202	0.00722873	0.283523
Devosia	3-Isopropylmalate	0.851882	0.00724808	0.283523
Methylobacillus	Pelargonidin 3-glucoside-5-(6'''-malonylglucoside)	0.851881	0.00724834	0.283523
Achromobacter	Canin	0.851685	0.007276	0.284122
Muribaculum	6-(4-ethyl-5-hydroxy-2-methoxyphenoxy)-3,4,5-trihydroxyoxane-2-carboxylic acid	0.851364	0.00732151	0.284302
Muribaculaceae	Beta-Glycerophosphoric acid	-0.851181	0.00734751	0.284302
[Eubacterium]_oxidoreducens_group	(2S)-5,7,3',4'-Tetrahydroxyflavanone 3'-(6-p-coumaroylglucoside)	0.851054	0.00736562	0.284302
Mycoplasma	17-trifluoromethylphenyl trinor PGF2α ethyl amide	0.850951	0.00738028	0.284302
Methylobacillus	Cyanidin 3-glucosyl-(1->6)-[xylosyl-(1->2)-galactoside]	0.850911	0.00738602	0.284302
Muribaculaceae	Resorufin	-0.850901	0.00738733	0.284302
[Anaerorhabdus]_furcosa_group	N-(2-Hydroxyisobutyl)-2,4,8,10,12-tetradecapentaenamide	0.850879	0.0073905	0.284302
Staphylococcus	Argentine	0.85084	0.00739604	0.284302
Muribaculaceae	3,4-DMMA	-0.850727	0.00741222	0.284302
Bacillus	Lamioside	0.850711	0.0074146	0.284302
Muribaculum	Catechin-4-ol 3-O-alpha-L-rhamnopyranoside	0.850697	0.00741657	0.284302
Fournierella	Glucoheptonic acid	-0.85028	0.00747637	0.286117
Parabacteroides	PI(19:0/15:0)	0.850001	0.0075166	0.286538
Muribaculaceae	3-Isopropylmalate	-0.84995	0.00752403	0.286538
Bryobacter	PI(16:0/16:0)	0.849741	0.00755426	0.286538
Mycoplasma	Dolastatin 16	0.84973	0.00755575	0.286538
Muribaculum	Tetrahydrofolyl-[Glu](n)	0.849642	0.00756863	0.286538
Muribaculum	Albanin H	0.849623	0.00757128	0.286538
Mycoplasma	PE(MonoMe(11,3)/MonoMe(11,5))	0.849468	0.0075938	0.286538
Methylobacillus	Musk xylene	0.849383	0.00760613	0.286538
Muribaculaceae	1-hydroxyoct-2-enoylglycine	-0.849347	0.00761142	0.286538
Muribaculaceae	(±)-Pelletierine	-0.849343	0.00761195	0.286538
Muribaculaceae	3,5,7-trihydroxy-2-(4-hydroxy-3-methoxyphenyl)-5H-chromen-5-yl	-0.849257	0.00762454	0.286543
Methylobacillus	6-methoxy Naphthalene Acetic Acid	0.848923	0.00767326	0.287904
Muribaculum	3,5,6,7,2',3',4'-Heptahydroxyflavone	0.848836	0.00768599	0.287912
Mycoplasma	PI(15:1(9Z)/20:2(11Z,14Z))	0.848646	0.00771383	0.288485
Methylobacillus	5-Hydroxy-7,8-dimethoxyflavanone	0.848307	0.00776376	0.289415
Methylobacillus	(S)-5'-Deoxy-5'-(methylsulfinyl)adenosine	0.848306	0.00776388	0.289415
Methylobacillus	6-(2-{2,6-dihydroxy-4-[6-hydroxy-7-(3-methylbut-2-en-1-yl)-1-benzofuran-2-yl]phenyl}-6-(2,4-dihydroxyphenyl)-4-methylcyclohex-3-ene-1-carbonyloxy)-3,4,5-trihydroxyoxane-2-carboxylic acid	0.847763	0.00784426	0.291292
Methylobacillus	5,6,7,3',4',5'-Hexamethoxyflavanone	0.847669	0.00785821	0.291292
Methylobacillus	Citreorosein	0.847668	0.00785836	0.291292
[Anaerorhabdus]_furcosa_group	5-phosphonooxy-L-lysine	0.847624	0.00786489	0.291292
Methylobacillus	6-{2-[6-carboxy-5-(2,4-dihydroxyphenyl)-3-methylcyclohex-2-en-1-yl]-3-hydroxy-5-[6-hydroxy-7-(3-methylbut-2-en-1-yl)-1-benzofuran-2-yl]phenoxy}-3,4,5-trihydroxyoxane-2-carboxylic acid	0.847314	0.00791096	0.292528
Mycoplasma	PG(17:1(9Z)/22:6(4Z,7Z,10Z,13Z,16Z,19Z))	0.847217	0.00792551	0.292595
Achromobacter	N-Acetyldemethylphosphinothricin tripeptide	0.847101	0.00794282	0.292764
Muribaculaceae	Methylthiobenzoylglycine	-0.846837	0.0079824	0.293593
Mycoplasma	Ofloxacin	-0.84678	0.00799083	0.293593
Achromobacter	Pelargonidin 3-glucoside-7-(6-(4-(glucosyl)-p-hydroxybenzoyl)glucoside)	0.846692	0.00800411	0.293612
Muribaculum	Lappaol C	0.84642	0.00804506	0.294644
Methylobacillus	Sanguinarine	0.846269	0.00806791	0.295011
Muribaculaceae	Gemcitabine (dFdCTP)	-0.846024	0.00810487	0.295531
Sphingomonas	Arabinoside	0.845907	0.00812264	0.295531
Methylobacillus	Labriformidin	0.845871	0.00812807	0.295531
Parabacteroides	PI(22:2(13Z,16Z)/14:1(9Z))	0.845798	0.00813914	0.295531
Bacillus	{[4-(4-hydroxy-3-methoxyphenyl)butan-2-yl]oxy}sulfonic acid	0.845751	0.00814639	0.295531
Nordella	6-{[2-(3,4-dihydroxyphenyl)acetyl]oxy}-3,4,5-trihydroxyoxane-2-carboxylic acid	0.845316	0.00821261	0.297464
Methylobacillus	Physalin G	0.845197	0.00823076	0.297653
Methylobacillus	Baccatin III	0.844807	0.00829065	0.299248
Bryobacter	(R)-MHD	0.84474	0.00830087	0.299248
[Anaerorhabdus]_furcosa_group	3-Hydroxy-1H-quinolin-4-one	0.844559	0.00832882	0.299786
Muribaculum	Dichotosin	0.844107	0.0083986	0.301701
Flavisolibacter	cis- and trans-5-Ethyl-4-methyl-2-(2-butyl)-thiazoline	0.844045	0.00840829	0.301701
Methylobacillus	1H-Indole-3-acetic acid, 5-[[(methylamino)sulfonyl]methyl]-	0.84351	0.00849142	0.303421
Achromobacter	15S-HETE	0.843343	0.00851757	0.303421
Muribaculaceae	ACECLIDINE	-0.843298	0.00852453	0.303421
Muribaculaceae	1,2,3,4-Tetrahydro-6-propanoylpyridine	-0.843294	0.00852518	0.303421
Muribaculaceae	Cymorcin monoglucoside	-0.84298	0.0085744	0.303421
Muribaculaceae	Tetrahomomethionine	-0.842922	0.00858348	0.303421
Muribaculaceae	Phosphoribosyl carboxyaminoimidazole	-0.842871	0.00859164	0.303421
Muribaculaceae	Biuret	-0.842776	0.00860648	0.303421
Muribaculaceae	KAPA	-0.842776	0.00860648	0.303421
Muribaculum	Isopentenyl pyrophosphate	0.842715	0.00861609	0.303421
Mycoplasma	Physagulin E	0.842672	0.00862294	0.303421
Muribaculaceae	1-Acetylcyclohexyl acetate	-0.842629	0.00862969	0.303421
Muribaculaceae	Ethiofencarb	-0.842581	0.00863728	0.303421
Muribaculaceae	4-hydroxyphenylpropionylglycine	-0.842409	0.00866433	0.303421
Muribaculaceae	Trifloxystrobin	-0.842365	0.00867132	0.303421
Muribaculaceae	4-Dedimethyl-6-dehydro-anhydrotetracycline	-0.842258	0.00868824	0.303421
Staphylococcus	1-(2-Thienyl)-1-butanone	0.842242	0.00869086	0.303421
Candidatus_Koribacter	Methylenedioxy Pyrovalerone	0.842224	0.00869366	0.303421
Parabacteroides	Ibutilide	0.842102	0.008713	0.303439
Methylobacillus	S-(2-Aminoethyl)-L-cysteine	0.841999	0.00872935	0.303439
Achromobacter	3,4,2'-Trihydroxy-6'',6''-dimethylpyrano[2'',3'':4',3']chalcone	0.841854	0.00875239	0.303439
Muribaculaceae	N-Acetyldemethylphosphinothricin	-0.841701	0.00877679	0.303439
Bryobacter	10-Hydroxycarbazepine	0.841682	0.00877986	0.303439
Muribaculaceae	Hydroxynicorandil	-0.8415	0.00880876	0.303439
Muribaculaceae	N-Acetyl-D-tryptophan	-0.841448	0.00881709	0.303439
Lachnospiraceae_UCG-004	[(16R)-5,6,7-trihydroxy-8,8,10,12,16-pentamethyl-3-[1-(2-methyl-1,3-thiazol-4-yl)prop-1-en-2-yl]-9-oxo-17-oxa-4-azabicyclo[14.1.0]heptadec-4-en-11-yl]oxidanesulfonic acid	0.841421	0.00882143	0.303439
Muribaculaceae	5'-Guanylylmethylenebisphosphonate	-0.841335	0.00883522	0.303439
Methylobacillus	8-Isobutanoylneosolaniol	0.841271	0.00884551	0.303439
Methylobacillus	5,6,7,8-Tetrahydromethanopterin	0.84122	0.00885372	0.303439
Staphylococcus	6,7-dihydro-12-epi-LTB4	0.841133	0.00886757	0.303439
Achromobacter	4-Piperidinemethanol, a,a-diphenyl-	0.841123	0.00886919	0.303439
Muribaculaceae	psi-Pelletierine	-0.840987	0.00889109	0.303439
Muribaculaceae	4-ethylphenylsulfate	-0.840981	0.00889207	0.303439
Muribaculaceae	7-Ethyl-2,3,4,5,6,7-hexahydrocyclopent[b]azepin-8(1H)-one	-0.840529	0.00896486	0.305169
Candidatus_Koribacter	2H-Indol-2-one, 4-[2-(dipropylamino)ethyl]-1,3-dihydro-7-hydroxy-	0.840423	0.00898202	0.305169
Muribaculaceae	2-octenoylglycine	-0.840263	0.00900791	0.305169
Mycoplasma	PI(16:1(9Z)/18:1(9Z))	0.840254	0.00900932	0.305169
Methylobacillus	Pelargonidin 3-sophoroside 5-glucoside	0.840239	0.00901178	0.305169
Muribaculaceae	11-Hydroxycanthin-6-one	-0.840173	0.00902239	0.305169
Muribaculaceae	2,8-Dihydroxyquinoline-beta-D-glucuronide	-0.839852	0.00907453	0.306316
Muribaculaceae	2-hydroxy-3-[4-hydroxy-3-(sulfooxy)phenyl]propanoic acid	-0.839772	0.00908762	0.306316
Muribaculaceae	2,3,4,5,6,7-Hexahydro-6,7-dimethylcyclopent[b]azepin-8(1H)-one	-0.839662	0.0091055	0.306316
Muribaculaceae	Hyoscyamine	-0.839588	0.00911758	0.306316
Muribaculaceae	1-hydroxyhexanoylglycine	-0.839402	0.00914803	0.306316
Mycoplasma	PA(17:2(9Z,12Z)/0:0)	0.839341	0.00915796	0.306316
Muribaculaceae	N-Heptanoylglycine	-0.839325	0.00916069	0.306316
Achromobacter	trans-3-Hydroxycotinine glucuronide	0.839115	0.00919515	0.306316
Muribaculaceae	3-O-Methylisoproterenol	-0.839056	0.00920477	0.306316
Muribaculum	3,4,5-trihydroxy-6-(5-hydroxy-4-{2-hydroxy-3-[4-hydroxy-3-(4-hydroxy-3-methylbut-2-en-1-yl)phenyl]propanoyl}-2-(3-methylbut-2-en-1-yl)phenoxy)oxane-2-carboxylic acid	0.838982	0.00921687	0.306316
Muribaculaceae	2,3-Dihydrobenzofuran	-0.838923	0.00922658	0.306316
Candidatus_Koribacter	alpha-L-Rhamnopyranosyl-(1->2)-beta-D-galactopyranosyl-(1->2)-beta-D-glucuronopyranoside	0.838579	0.00928336	0.306316
Muribaculaceae	Benzyl 2-methyl-3-oxobutanoate	-0.838555	0.00928737	0.306316
Muribaculaceae	5-Hydroxyxanthotoxin	-0.838537	0.00929031	0.306316
Methylobacillus	Isolariciresinol 9'-O-alpha-L-arabinofuranoside	0.838436	0.00930693	0.306316
Muribaculaceae	4-methoxyphenylethanol sulfate	-0.838342	0.0093225	0.306316
Bryobacter	Prostaglandin D2 serinol amide	0.838291	0.009331	0.306316
Muribaculaceae	7-Ethyl-2,3,6,7-tetrahydrocyclopent[b]azepin-8(1H)-one	-0.838276	0.00933343	0.306316
Parabacteroides	6'',6''-Dimethylpyrano[2'',3'':6',5']-2'-hydroxy-4,4'-dimethoxychalcone	0.838073	0.00936707	0.306316
Coprococcus	6-Methyltetrahydropterin	-0.838053	0.0093705	0.306316
Prevotellaceae_UCG-001	Dolastatin 11	0.838015	0.00937683	0.306316
Muribaculaceae	2-Methylhippuric acid	-0.837978	0.00938288	0.306316
Muribaculaceae	2,3-Dihydro-5-(3-hydroxypropanoyl)-1H-pyrrolizine	-0.837972	0.00938384	0.306316
Muribaculaceae	{5-[(1E)-3-{[3-(3,4-dihydroxyphenyl)-1-methoxy-1-oxopropan-2-yl]oxy}-3-oxoprop-1-en-1-yl]-2-hydroxyphenyl}oxidanesulfonic acid	-0.837899	0.00939609	0.306316
Muribaculaceae	Isovalerylcarnitine	-0.83788	0.00939924	0.306316
Muribaculaceae	Elaeocarpidine	-0.837847	0.00940478	0.306316
Muribaculaceae	Benzenemethanol, 2-(2-aminopropoxy)-3-methyl-	-0.837714	0.00942688	0.306316
Muribaculaceae	Cyometrinil	-0.837618	0.00944285	0.306316
Muribaculaceae	(±)-Propionylcarnitine	-0.837552	0.00945399	0.306316
Muribaculum	15,16-Dihydrobiliverdin	0.83754	0.00945585	0.306316
Muribaculaceae	7-Methylinosine	-0.837222	0.00950909	0.306845
Muribaculaceae	Isoelemicin	-0.837159	0.00951976	0.306845
Muribaculaceae	[5,7-dihydroxy-2-(3-hydroxyphenyl)-4-oxo-3,4-dihydro-2H-1-benzopyran-3-yl]oxidanesulfonic acid	-0.837157	0.00952013	0.306845
Parabacteroides	3-hydroxytetradecanoyl carnitine	0.836835	0.00957417	0.306845
Mycoplasma	1alpha-hydroxy-25,26,27-trinorvitamin D3 24-carboxylic acid	0.836835	0.00957417	0.306845
Muribaculaceae	4-Methoxy potassium salicylate	-0.836803	0.00957956	0.306845
Methylobacillus	5,7-Dihydroxy-8-C-(gamma-methyl-gamma-formylallyl)flavanone	0.836771	0.00958496	0.306845
Muribaculaceae	Hexanoylglycine	-0.836766	0.00958581	0.306845
Muribaculaceae	4-octenoylglycine	-0.836728	0.00959223	0.306845
Muribaculaceae	Hexanethioic acid S-propyl ester	-0.836535	0.00962486	0.307333
Muribaculaceae	ACEPHATE	-0.836457	0.00963796	0.307333
Methylobacillus	6-(2,4-dihydroxyphenyl)-2-{3-[(2E)-3-(2,4-dihydroxyphenyl)prop-2-enoyl]-2,6-dihydroxyphenyl}-4-methylcyclohex-3-ene-1-carboxylic acid	0.836386	0.00965004	0.307333
Mycoplasma	7-hydroxy-6-methoxy-3-(1,3,6-trihydroxy-4-oxocyclohex-2-en-1-yl)-4H-chromen-4-one	0.836297	0.009665	0.307333
Muribaculaceae	Australine	-0.836195	0.00968234	0.307333
Muribaculum	Physalin B	0.836039	0.00970886	0.307333
Muribaculaceae	2-Methyl-4-pentyloxazole	-0.836006	0.00971441	0.307333
Coprococcus	Captopril disulfide	-0.835968	0.00972096	0.307333
Muribaculaceae	CGP 52608	-0.835922	0.00972871	0.307333
Muribaculaceae	2-[(6-carboxy-3,4,5-trihydroxyoxan-2-yl)oxy]-3-hydroxybutanedioic acid	-0.835789	0.00975145	0.307333
Muribaculaceae	NH2Mec	-0.835771	0.0097545	0.307333
Methylobacillus	2'-Hydroxy-3,4,5,4',6'-pentamethoxychalcone	0.835688	0.00976864	0.307358
[Anaerorhabdus]_furcosa_group	(2S)-5,7,3',4'-Tetrahydroxyflavanone 3'-(6-p-coumaroylglucoside)	0.835171	0.0098571	0.309593
Methylobacillus	3,6-dihydroxy-4,5-diphenyl-2,3,4,5-tetrahydropyridin-2-one	0.835115	0.0098666	0.309593
Muribaculum	PI(17:2(9Z,12Z)/20:1(11Z))	0.834829	0.00991589	0.309727
Muribaculaceae	trans-Cinnamic acid	-0.834781	0.00992417	0.309727
Muribaculaceae	Cinnamoylglycine	-0.834725	0.00993374	0.309727
Muribaculaceae	Dehydrochorismic acid	-0.834696	0.00993872	0.309727
Muribaculaceae	ACEXAMIC ACID	-0.834674	0.00994252	0.309727
Muribaculaceae	Saccharin	-0.83455	0.00996394	0.309727
Muribaculum	3-(2'-Methylthio)ethylmalic acid	0.834543	0.00996512	0.309727
Muribaculaceae	S-Methyl 4-methylpentanethioate	-0.834397	0.0099905	0.310023
Staphylococcus	Tenovin-6	0.834273	0.0100119	0.310023
Muribaculaceae	N-Acetylvaline	-0.834198	0.0100248	0.310023
Muribaculaceae	Valproylglycine	-0.834136	0.0100356	0.310023
Muribaculaceae	N(2)-phenylacetyl-L-glutaminate	-0.834031	0.0100539	0.310023
Muribaculaceae	3-octenoylglycine	-0.834011	0.0100574	0.310023
Prevotellaceae_UCG-001	Hericenone A	0.8339	0.0100766	0.310023
Methylobacillus	Graveolinine	0.833847	0.0100858	0.310023
Muribaculaceae	N-Nonanoylglycine	-0.833773	0.0100987	0.310023
Muribaculaceae	2-Methylbutyrylglycine	-0.833578	0.0101328	0.310023
Achromobacter	2-Methoxyestradiol-17beta 3-sulfate	0.833566	0.0101348	0.310023
Muribaculaceae	dUDP	-0.833534	0.0101405	0.310023
Sphingomonas	alpha-L-Rhamnopyranosyl-(1->2)-beta-D-galactopyranosyl-(1->2)-beta-D-glucuronopyranoside	0.83348	0.0101499	0.310023
Muribaculum	3,6-dihydroxy-4,5-diphenyl-2,3,4,5-tetrahydropyridin-2-one	0.833368	0.0101695	0.31021
Muribaculaceae	3,4-Dihydro-4-[(5-methyl-2-furanyl)methylene]-2H-pyrrole	-0.833282	0.0101845	0.310256
Muribaculum	5-Methyl-2-thiophenecarboxaldehyde	0.833028	0.010229	0.311121
Muribaculaceae	3-Hydroxysuberic acid	-0.832905	0.0102507	0.311121
Muribaculaceae	2-Acetyl-4-methylpyridine	-0.832889	0.0102535	0.311121
Mycoplasma	3beta-Acetoxy-19alpha-hydroxy-12-ursene	0.832749	0.0102782	0.311461
Lachnospiraceae_UCG-004	Tauroursocholic acid	0.832572	0.0103093	0.311993
Lachnospiraceae_UCG-004	3''-Deamino-3''-oxonicotianamine	0.83235	0.0103486	0.312769
Methylobacillus	Gnidicin	0.832175	0.0103796	0.313241
Muribaculaceae	Oxamyl	-0.832108	0.0103914	0.313241
Muribaculaceae	L-Dopa	-0.831689	0.010466	0.31459
Muribaculaceae	Benzoic acid	-0.831668	0.0104697	0.31459
Methylobacillus	KN-62	0.831626	0.0104772	0.31459
Mycoplasma	Captopril disulfide	0.831464	0.0105062	0.314637
Muribaculaceae	2-(2H-1,3-benzodioxol-5-yl)-2-oxoacetic acid	-0.831445	0.0105095	0.314637
Bryobacter	Azulene	0.831387	0.0105198	0.314637
Muribaculaceae	Setarin	-0.830944	0.0105992	0.315758
Parabacteroides	3-hydroxyoctanoyl carnitine	0.830903	0.0106067	0.315758
Muribaculaceae	p-Cresol sulfate	-0.830874	0.0106119	0.315758
Lachnospiraceae_UCG-004	PC(DiMe(11,3)/DiMe(9,3))	0.830862	0.0106139	0.315758
Muribaculaceae	Hippuric acid	-0.830796	0.010626	0.315758
Muribaculaceae	(6-(but-3-en-1-yn-1-yl)-1,2-dithiin-3-yl)methanol	-0.830517	0.0106761	0.316656
Muribaculaceae	2-Methyl-4-amino-5-hydroxymethylpyrimidine diphosphate	-0.830475	0.0106837	0.316656
Muribaculaceae	1-beta-hydroxymedroxyprogesterone	-0.830177	0.0107377	0.317847
Mycoplasma	3beta,9alpha-Dihydroxy-11-oxo-5beta-cholan-24-oic Acid	0.82988	0.0107914	0.318791
Mycoplasma	PI(18:0/12:0)	0.829787	0.0108083	0.318791
Muribaculaceae	DL-Glyceraldehyde 2-Phosphate	-0.8297	0.0108242	0.318791
Methylobacillus	4'-(DIMETHYLAMINO)AZOXYBENZENE N-OXIDE	0.829696	0.010825	0.318791
Muribaculaceae	CI Acid Orange 20	-0.829379	0.0108828	0.319914
Lachnospiraceae_UCG-004	PS(DiMe(11,5)/MonoMe(11,3))	0.829266	0.0109034	0.319914
Muribaculaceae	C.I. Pigment Blue 63	-0.82919	0.0109174	0.319914
Muribaculaceae	Nalidixic acid	-0.829182	0.0109188	0.319914
Muribaculaceae	(±)-Sulfobutanedioic acid	-0.829016	0.0109492	0.320108
Muribaculaceae	5-(3',4',5'-Trihydroxyphenyl)-gamma-valerolactone-3'-O-sulphate	-0.828994	0.0109533	0.320108
Methylobacillus	Dukunolide D	0.828519	0.0110407	0.32223
Muribaculaceae	Dihydrodioscorine	-0.828386	0.0110652	0.32223
Coprococcus	O-Phosphoethanolamine	-0.828363	0.0110694	0.32223
Methylobacillus	Graveoline	0.82824	0.011092	0.32223
Muribaculum	Musabalbisiane C	0.828219	0.0110959	0.32223
Muribaculum	6-{6-[5,7-dihydroxy-8-(3-methylbut-2-en-1-yl)-4-oxo-3,4-dihydro-2H-1-benzopyran-3-yl]-3-hydroxy-2-(3-methylbut-2-en-1-yl)phenoxy}-3,4,5-trihydroxyoxane-2-carboxylic acid	0.828072	0.0111231	0.322613
Methylobacillus	2-Amino-3-carboxymuconic acid semialdehyde	0.827905	0.0111541	0.322961
Lachnospiraceae_UCG-004	(2S)-5,7,3',4'-Tetrahydroxyflavanone 3'-(6-p-coumaroylglucoside)	-0.827845	0.0111653	0.322961
Muribaculaceae	Herbacetin 8-acetate	-0.827781	0.0111773	0.322961
Methylobacillus	Licorice glycoside E	0.827559	0.0112185	0.323345
Muribaculum	Canin	0.827558	0.0112187	0.323345
Muribaculum	3A-Deolivosylpremithramycin B	0.827451	0.0112386	0.323419
Methylobacillus	Cyanidin 3-(2G-xylosylrutinoside)	0.827393	0.0112493	0.323419
Mycoplasma	dIDP	0.827172	0.0112907	0.324203
Muribaculum	6-{2-[3-(3,7-dimethylocta-2,6-dien-1-yl)-7-hydroxy-4-oxo-4H-chromen-2-yl]-5-hydroxyphenoxy}-3,4,5-trihydroxyoxane-2-carboxylic acid	0.826937	0.0113348	0.324841
Muribaculum	Pelargonidin 3-(6''-malonylglucoside)	0.826799	0.0113605	0.324841
Muribaculaceae	O-methoxycatechol-O-sulphate	-0.826759	0.0113682	0.324841
Muribaculaceae	Adenosine triphosphate	-0.826682	0.0113826	0.324841
Muribaculaceae	3-(but-3-en-1-yn-1-yl)-6-methyl-1,2-dithiine	-0.826677	0.0113836	0.324841
Muribaculaceae	Quisqualic acid	-0.826587	0.0114003	0.324916
Muribaculaceae	Epinephrine sulfate	-0.82646	0.0114243	0.325197
Muribaculaceae	[3-oxo-2-(phenylmethylidene)butoxy]sulfonic acid	-0.826351	0.0114449	0.32538
Mycoplasma	1-Nitro-5-glutathionyl-6-hydroxy-5,6-dihydronaphthalene	0.8262	0.0114733	0.325786
Muribaculaceae	1-Methoxy-1H-indole-3-acetonitrile	-0.826044	0.0115029	0.326099
Bryobacter	PA(17:2(9Z,12Z)/0:0)	0.825992	0.0115127	0.326099
Muribaculaceae	2,3,6,7-Tetrahydro-6,7-dimethylcyclopent[b]azepin-8(1H)-one	-0.825843	0.0115409	0.326495
Methylobacillus	1-methylpropyl-tridecanolide	0.825737	0.0115611	0.326665
Methylobacillus	Cystamine	0.825407	0.0116238	0.328034
[Anaerorhabdus]_furcosa_group	BAEOMYCESIC ACID	0.825223	0.0116589	0.328622
Muribaculaceae	Lamivudine-monophosphate	-0.825076	0.011687	0.329009
Muribaculaceae	Carbovir Triphosphate	-0.824906	0.0117195	0.329521
Methylobacillus	Peonidin 3-sophoroside-5-glucoside	0.824468	0.0118035	0.331479
Mycoplasma	PI(O-16:0/17:1(9Z))	0.824232	0.0118489	0.331538
Prevotellaceae_UCG-001	6-Methyltetrahydropterin	0.824188	0.0118575	0.331538
[Anaerorhabdus]_furcosa_group	Cefuroxime sodium	0.82417	0.0118609	0.331538
Muribaculaceae	Sulfisoxazole	-0.8241	0.0118743	0.331538
Muribaculaceae	2H-1-Benzopyran-2-one, 6-(1,2-dihydroxyethyl)-7-hydroxy-8-methoxy- glucuronide	-0.824051	0.0118839	0.331538
Bilophila	3,4,5-trihydroxy-6-{[19-hydroxy-7,7-dimethyl-15-(2-methylprop-1-en-1-yl)-13-oxo-2,8,16-trioxapentacyclo[12.8.0.0³,¹².0⁴,⁹.0¹⁷,²²]docosa-1(14),3,5,9,11,17(22),18,20-octaen-11-yl]oxy}oxane-2-carboxylic acid	0.823983	0.011897	0.331538
Methylobacillus	Pelargonidin 3-sambubioside-5-glucoside	0.823933	0.0119066	0.331538
Muribaculaceae	Nicotine imine	-0.823645	0.0119624	0.332373
Muribaculaceae	2-Hydroxyacetaminophen sulfate	-0.82357	0.0119769	0.332373
Muribaculaceae	Allantoic acid	-0.82349	0.0119925	0.332373
Muribaculaceae	2-(Ethylsulfinylmethyl)phenyl methylcarbamate	-0.823481	0.0119943	0.332373
Muribaculaceae	Indoleglycerol phosphate	-0.823392	0.0120115	0.332447
Muribaculaceae	3-(3,5-dihydroxyphenyl)-1-propanoic acid sulphate	-0.823205	0.0120479	0.333055
[Eubacterium]_oxidoreducens_group	6-O-Methylguanine	0.822974	0.0120929	0.333761
Lachnospiraceae_UCG-004	2-Methylacetophenone	0.822925	0.0121025	0.333761
Muribaculaceae	(alpha-D-mannosyl)7-beta-D-mannosyl-diacetylchitobiosyl-L-asparagine, isoform B (protein)	-0.82284	0.0121191	0.33382
Muribaculaceae	Ellagic acid	-0.822448	0.012196	0.335536
Muribaculaceae	4-methoxy-3-(sulfooxy)benzoic acid	-0.822354	0.0122144	0.335639
Bryobacter	1-heptadecanoyl-sn-glycerol 3-phosphate	0.82225	0.0122349	0.335644
Muribaculaceae	Phenylacetylglycine	-0.822205	0.0122437	0.335644
Mycoplasma	16,16-dimethyl-PGD2	0.822122	0.0122601	0.335694
[Anaerorhabdus]_furcosa_group	Hericenone A	-0.821695	0.0123443	0.337177
Methylobacillus	15,16-Dihydrobiliverdin	0.821623	0.0123587	0.337177
Bryobacter	Hydroxyprolyl-Glutamine	0.821455	0.0123919	0.337177
Muribaculaceae	methyl 9-hydroperoxy-10,12-epidioxy-13,15-octadecadienoate	-0.821449	0.012393	0.337177
Mycoplasma	3alpha,7alpha-Dihydroxy-22-oxo-5beta-cholan-24-oic Acid	0.8214	0.0124029	0.337177
Methylobacillus	5-Methyl-5,6,7,8-tetrahydromethanopterin	0.821341	0.0124146	0.337177
Bryobacter	Alectrol	0.821329	0.0124169	0.337177
Muribaculaceae	Glycerylphosphorylethanolamine	-0.821221	0.0124383	0.337359
Achromobacter	Harrisonin	0.820982	0.012486	0.33761
Muribaculaceae	N1-Methyl-2-pyridone-5-carboxamide	-0.820903	0.0125016	0.33761
Methylobacillus	PG(O-16:0/20:2(11Z,14Z))	0.820814	0.0125194	0.33761
Sphingomonas	Gynocardin	0.82069	0.0125443	0.33761
Muribaculaceae	N-FORMYLMETHIONYLALANINE	-0.820578	0.0125666	0.33761
Muribaculaceae	Ferulic acid 4-sulfate	-0.820494	0.0125834	0.33761
Muribaculaceae	hydrogen trioxo[3-(1λ⁴-chromen-1-ylium-2-yl)phenoxy]-λ⁶-sulfanuide	-0.820465	0.0125892	0.33761
Lachnospiraceae_UCG-004	PI(22:0/12:0)	0.820461	0.0125901	0.33761
Coprococcus	PI(16:0/16:0)	-0.820444	0.0125934	0.33761
Muribaculaceae	Brassica oleracea Alkaloid	-0.82037	0.0126082	0.33761
Muribaculaceae	[(1-oxo-3-phenylpropan-2-yl)oxy]sulfonic acid	-0.820366	0.012609	0.33761
Muribaculaceae	Perfluorohexane sulfonic acid	-0.819824	0.012718	0.339609
Muribaculaceae	Hydroquinone sulfate	-0.819797	0.0127234	0.339609
Muribaculaceae	12alpha-Hydroxy-3-oxochola-1,4-dien-24-oic Acid	-0.819775	0.012728	0.339609
Parabacteroides	PI(16:0/16:0)	0.81955	0.0127734	0.339728
Intestinimonas	(2S)-5,7,3',4'-Tetrahydroxyflavanone 3'-(6-p-coumaroylglucoside)	0.819523	0.0127789	0.339728
Mycoplasma	LysoPA(i-24:0/0:0)	0.819493	0.0127849	0.339728
Muribaculaceae	3-Methoxytyrosine	-0.81946	0.0127915	0.339728
Muribaculaceae	2-hydroxy-3-(sulfooxy)benzoic acid	-0.819226	0.0128389	0.340595
Staphylococcus	Cinchonine	0.818488	0.0129892	0.344184
Methylobacillus	Bougainvillein-r-I	0.817841	0.0131217	0.346868
Methylobacillus	Dibenzo[h,rst]pentaphene	0.817813	0.0131275	0.346868
Muribaculum	DHBOA-Glc	0.817773	0.0131357	0.346868
Bryobacter	3alpha,7alpha-Dihydroxy-22-oxo-5beta-cholan-24-oic Acid	0.817585	0.0131745	0.347352
Mycoplasma	PI(15:0/22:6(4Z,7Z,10Z,13Z,16Z,19Z))	0.817498	0.0131923	0.347352
Muribaculaceae	Chloramphenicol alcohol	-0.817424	0.0132076	0.347352
Bryobacter	Endomorphin-2	0.817391	0.0132145	0.347352
Parabacteroides	Hydroxyprolyl-Glutamine	0.817135	0.0132673	0.347871
[Anaerorhabdus]_furcosa_group	preclavulone lactone I	0.817096	0.0132754	0.347871
Bryobacter	3a,7b,21-Trihydroxy-5b-cholanoic acid	0.817076	0.0132796	0.347871
Methylobacillus	Nevadensin 5-gentiobioside	0.816584	0.0133818	0.35015
Muribaculaceae	p-Toluenesulfonic acid	-0.816435	0.0134128	0.350444
Mycoplasma	PI(12:0/21:0)	0.816343	0.013432	0.350444
Muribaculaceae	4-Vinylphenol sulfate	-0.816311	0.0134387	0.350444
Muribaculaceae	2-[4-hydroxy-3-(sulfooxy)phenyl]acetic acid	-0.816197	0.0134625	0.350664
Muribaculaceae	5-Hydroxy-1-(4-sulfophenyl)-4-[(E)-(4-sulfophenyl)diazenyl]-1H-pyrazole-3-carboxylic acid	-0.815874	0.01353	0.352024
Muribaculaceae	Salicyluric acid	-0.815592	0.0135892	0.352841
Muribaculaceae	Racemethionine	-0.815579	0.013592	0.352841
Methylobacillus	Fludioxonil	0.815418	0.013626	0.353263
Methylobacillus	Pilosanol B	0.815356	0.013639	0.353263
Methylobacillus	Eupatoroxin	0.815168	0.0136786	0.353888
Muribaculum	Nitrofurazone	0.81487	0.0137415	0.35509
Muribaculaceae	Indolylacryloylglycine	-0.814712	0.013775	0.35509
Muribaculaceae	all-trans-4-hydroxyretinoic acid	-0.814621	0.0137944	0.35509
Bryobacter	6-Methylquinoline	0.814558	0.0138077	0.35509
Muribaculaceae	BOX B	-0.814492	0.0138217	0.35509
Parabacteroides	Solacapine	0.814319	0.0138584	0.35509
Parabacteroides	Prostaglandin E2 isopropyl ester	0.814217	0.0138801	0.35509
Achromobacter	Diosbulbin D	0.814217	0.0138803	0.35509
Methylobacillus	4-Hydroxy-5-(3'-hydroxyphenyl)-valeric acid-3'-O-sulphate	0.814111	0.0139028	0.35509
Bryobacter	2-amino-4-({1-[(carboxymethyl)-C-hydroxycarbonimidoyl]-2-{[1-hydroxy-1-(4-hydroxy-3-methoxyphenyl)-3-oxobutan-2-yl]sulfanyl}ethyl}-C-hydroxycarbonimidoyl)butanoic acid	0.814073	0.013911	0.35509
Muribaculaceae	Trifluridine	-0.814067	0.0139122	0.35509
Bryobacter	PI(O-16:0/19:1(9Z))	0.814064	0.0139128	0.35509
Mycoplasma	Mycinamicin VIII	0.814004	0.0139257	0.35509
[Anaerorhabdus]_furcosa_group	Cinchonine	0.813923	0.0139429	0.355135
Methylobacillus	Chenodeoxycholic Acid	0.813276	0.0140815	0.35826
Muribaculaceae	Indoleacrylic acid	-0.813205	0.0140967	0.35826
Achromobacter	6-[4-(4-carboxy-2-hydroxybutyl)-2-hydroxyphenoxy]-3,4,5-trihydroxyoxane-2-carboxylic acid	0.813103	0.0141188	0.358272
Sphingomonas	Avermectin A2b aglycone	0.813035	0.0141333	0.358272
Achromobacter	6-{2-[5-(2,4-dihydroxyphenyl)-6-(5-hydroxy-2,2-dimethyl-2H-chromene-6-carbonyl)-3-methylcyclohex-2-en-1-yl]-6-[3-(2,4-dihydroxyphenyl)propanoyl]-3-hydroxyphenoxy}-3,4,5-trihydroxyoxane-2-carboxylic acid	0.812907	0.014161	0.358272
Muribaculaceae	DACP analog of retinoic acid	-0.812842	0.0141751	0.358272
Muribaculaceae	Ascorbate 2-sulfate	-0.812837	0.0141761	0.358272
Bryobacter	PI(14:0/19:0)	0.812769	0.0141907	0.358272
Parabacteroides	PE-Cer(d16:1(4E)/24:0(2OH))	0.812631	0.0142206	0.358633
Muribaculum	3''-Adenylylstreptomycin	0.812097	0.0143363	0.360641
Mycoplasma	2-amino-4-({1-[(carboxymethyl)-C-hydroxycarbonimidoyl]-2-{[1-hydroxy-1-(4-hydroxy-3-methoxyphenyl)-3-oxobutan-2-yl]sulfanyl}ethyl}-C-hydroxycarbonimidoyl)butanoic acid	0.812076	0.0143409	0.360641
Lachnospiraceae_UCG-004	Dihydroergotamine	0.812047	0.0143472	0.360641
Prevotellaceae_UCG-001	PI(17:0/17:0)	0.811888	0.0143819	0.360868
Mycoplasma	3b,4b,7a,12a-Tetrahydroxy-5b-cholanoic acid	0.811854	0.0143892	0.360868
Muribaculaceae	Nicotinuric acid	-0.811789	0.0144034	0.360868
Parabacteroides	PI(15:0/19:0)	0.811302	0.0145098	0.362721
Muribaculaceae	4H-Pyrido[1,2-a]pyrimidin-4-one, 3-ethyl-6,7,8,9-tetrahydro-2-methyl-	-0.81129	0.0145124	0.362721
Flavisolibacter	Gastrodin	0.811235	0.0145246	0.362721
Bryobacter	PI(16:0/18:0)	0.810784	0.0146236	0.364796
Methylobacillus	8-[3,7-dihydroxy-2-(3-hydroxyphenyl)-3,4-dihydro-2H-1-benzopyran-4-yl]-2-(3-hydroxyphenyl)-3,4-dihydro-2H-1-benzopyran-3,5,7-triol	0.810499	0.0146865	0.365402
Lachnospiraceae_UCG-004	2-{[hydroxy({3,4,8,9,10-pentahydroxy-6-oxo-7-[5,6,7-trihydroxy-1-oxo-3-(1,2,3,4-tetrahydroxybutyl)-1H-isochromen-8-yl]-6H-benzo[c]chromen-1-yl})methylidene]amino}acetic acid	0.810477	0.0146912	0.365402
Muribaculaceae	Allantoin	-0.810458	0.0146955	0.365402
Prevotellaceae_UCG-001	3-Hydroxy-N-methylpyridinium glucuronide	-0.810235	0.0147447	0.365894
Muribaculum	Hematoporphyrin IX	0.810224	0.0147471	0.365894
Parabacteroides	Polysorbate 20	0.810123	0.0147695	0.366055
Parabacteroides	Arginyl-Hydroxyproline	0.809897	0.0148198	0.366524
Parabacteroides	3-Hydroxytetradecanedioic acid	0.809894	0.0148203	0.366524
Achromobacter	Pelargonidin 3-(4'''-p-coumarylrutinoside)-5-glucoside	0.809374	0.014936	0.368989
Muribaculaceae	4-carboxy-2-hydroxy-cis,cis-muconic acid	-0.80908	0.0150017	0.370097
Muribaculaceae	Indoxyl sulfate	-0.808968	0.0150269	0.370097
Achromobacter	Jangomolide	0.808958	0.0150291	0.370097
Methylobacillus	Petunidin 3-rutinoside-5-glucoside	0.808633	0.0151018	0.371281
Flavisolibacter	Hydramethylnon	0.808599	0.0151095	0.371281
Muribaculum	Cortolone-3-glucuronide	0.808459	0.0151411	0.371659
Prevotellaceae_UCG-001	Prostaglandin E2 isopropyl ester	0.80837	0.0151612	0.371756
Muribaculum	Gibberellin A68	0.808236	0.0151913	0.372097
Staphylococcus	(4-{3-[2,4-dihydroxy-5-(3-methylbut-2-en-1-yl)phenyl]-2-hydroxy-3-oxopropyl}-2-(4-hydroxy-3-methylbut-2-en-1-yl)phenyl)oxidanesulfonic acid	0.807792	0.0152916	0.374156
Coprococcus	Ofloxacin	0.807501	0.0153575	0.375369
[Eubacterium]_oxidoreducens_group	BAEOMYCESIC ACID	0.806733	0.0155324	0.379123
Lachnospiraceae_UCG-004	Hericenone A	0.806682	0.0155441	0.379123
Muribaculum	RSC-3388	0.80654	0.0155766	0.379515
Methylobacillus	2-Carboxyarabinitol 5-phosphate	0.806392	0.0156105	0.379733
Muribaculum	3,4,5-trihydroxy-6-{3-hydroxy-4-[5-hydroxy-7-methoxy-6-(3-methylbut-1-en-1-yl)-3-(3-methylbut-2-en-1-yl)-4-oxo-4H-chromen-2-yl]phenoxy}oxane-2-carboxylic acid	0.806357	0.0156186	0.379733
Achromobacter	Artoindonesianin B	0.805838	0.0157379	0.382231
Lachnospiraceae_UCG-004	PI(20:5(5Z,8Z,11Z,14Z,17Z)/0:0)	0.805615	0.0157895	0.383066
Achromobacter	Dibenzo[h,rst]pentaphene	0.805545	0.0158056	0.383066
Achromobacter	3''-Deamino-3''-oxonicotianamine	0.805108	0.0159069	0.385114
Nordella	1-(2-Thienyl)-1-butanone	0.804913	0.0159521	0.385802
Muribaculum	[2-({4,5-dihydroxy-2-[4-(7-hydroxy-4-oxo-3,4-dihydro-2H-1-benzopyran-2-yl)phenoxy]-6-(hydroxymethyl)oxan-3-yl}oxy)-4-hydroxy-4-[(1H-indole-3-carbonyloxy)methyl]oxolan-3-yl]oxidanesulfonic acid	0.804572	0.0160314	0.387127
Muribaculum	Gibberellin A32	0.804495	0.0160495	0.387127
Lachnospiraceae_UCG-004	2'-deoxycytidine 3'-monophosphate	0.804461	0.0160574	0.387127
Bacillus	Aspartyl-L-proline	0.804199	0.0161187	0.388199
Methylobacillus	Isophysalin B	0.803488	0.0162855	0.391476
Bryobacter	(23R)-1α-hydroxy-25,27-didehydrovitamin D3 26,23-lactone	0.80342	0.0163015	0.391476
Muribaculaceae	Hydroxymethoxyphenylcarboxylic acid-O-sulphate	-0.803402	0.0163058	0.391476
Muribaculaceae	Phenylethylamine	-0.802912	0.0164216	0.393845
Achromobacter	Lappaol C	0.802833	0.0164401	0.393879
Candidatus_Koribacter	{5-[3-(3,4-dihydroxy-2-methoxyphenyl)propanoyl]-2-hydroxyphenyl}oxidanesulfonic acid	0.802649	0.0164838	0.394513
Prevotellaceae_UCG-001	Solacapine	0.802343	0.0165565	0.395841
Parabacteroides	iso (4E,15-methyl-d16:1) sphingosine	0.802217	0.0165865	0.396148
Methylobacillus	(S)-2-Hydroxypropyl-CoM	0.802059	0.0166241	0.396241
Muribaculaceae	Pyrocatechol sulfate	-0.802056	0.0166249	0.396241
Parabacteroides	N-oleyl-Ala-His	0.801586	0.0167373	0.398506
Achromobacter	[(4-{5,14-dihydroxy-3-methoxy-8,17-dioxatetracyclo[8.7.0.0²,⁷.0¹¹,¹⁶]heptadeca-1(10),2(7),3,5,11(16),12,14-heptaen-4-yl}-2-methylbut-2-en-1-yl)oxy]sulfonic acid	0.800759	0.0169362	0.402473
[Anaerorhabdus]_furcosa_group	BUTACAINE	0.800748	0.0169389	0.402473
Lachnospiraceae_UCG-004	PI(15:1(9Z)/20:2(11Z,14Z))	0.80064	0.016965	0.402668
Muribaculum	Glycylserylprolylmethionylphenylalanylvalinamide	0.800537	0.0169899	0.402668
Methylobacillus	Physalin N	0.800446	0.0170118	0.402668
Lachnospiraceae_UCG-004	1-Nitro-5-hydroxy-6-glutathionyl-5,6-dihydronaphthalene	0.800412	0.01702	0.402668
Muribaculum	5-Formyl-5,6,7,8-tetrahydromethanopterin	0.80035	0.017035	0.402668
Muribaculum	Daidzein 6''-O-acetate	0.80028	0.0170521	0.402668
Lachnospiraceae_UCG-004	PI(18:0/12:0)	0.800153	0.0170828	0.402979
Methylobacillus	Jangomolide	0.799835	0.0171601	0.403547
Bryobacter	Maraviroc	0.799832	0.0171607	0.403547
Fournierella	BAEOMYCESIC ACID	-0.799803	0.017168	0.403547
Muribaculum	XV638	0.799731	0.0171854	0.403547
Methylobacillus	Glaucarubin	0.799693	0.0171946	0.403547
Muribaculaceae	Trigonellinamide	-0.799431	0.0172586	0.404636
Lachnospiraceae_UCG-004	Cevadine	0.79933	0.0172832	0.404801
Methylobacillus	Methuyl tanshinonate	0.799028	0.0173573	0.406122
Nordella	Artonin B	-0.798761	0.0174229	0.407242
Muribaculum	[(4-{5,14-dihydroxy-3-methoxy-8,17-dioxatetracyclo[8.7.0.0²,⁷.0¹¹,¹⁶]heptadeca-1(10),2(7),3,5,11(16),12,14-heptaen-4-yl}-2-methylbut-2-en-1-yl)oxy]sulfonic acid	0.798686	0.0174412	0.407256
Achromobacter	2',4',5,7-Tetramethoxy-8-methylflavanone	0.798509	0.0174846	0.407446
Methylobacillus	7,8-Dihydromethanopterin	0.798509	0.0174847	0.407446
Mycoplasma	2-Methylacetophenone	0.798416	0.0175077	0.407567
Methylobacillus	Physalin C	0.79795	0.0176226	0.409418
Prevotellaceae_UCG-001	Polysorbate 20	0.79795	0.0176228	0.409418
Achromobacter	Diethylstilbestrol monosulfate monoglucuronide	0.797813	0.0176566	0.409605
Achromobacter	Perilloside A	0.797773	0.0176664	0.409605
Coprococcus	Ibutilide	-0.797605	0.0177083	0.409989
Muribaculum	Oleic Acid ethyl ester	0.797563	0.0177187	0.409989
Devosia	BAEOMYCESIC ACID	0.797462	0.0177438	0.410157
Achromobacter	PI(20:5(5Z,8Z,11Z,14Z,17Z)/0:0)	0.797281	0.0177888	0.410433
Flavisolibacter	15S-HETE	0.797208	0.0178068	0.410433
Muribaculum	3,4-dihydroxy-2-[(2Z)-4-hydroxy-3-(4-methylpent-3-en-1-yl)but-2-en-1-yl]benzoic acid	0.797173	0.0178157	0.410433
Methylobacillus	4,3'-Hydroxy-2',4',5',6'-methoxychalcone	0.797052	0.0178458	0.410433
Muribaculum	Pelargonidin 3-(4'''-p-coumarylrutinoside)-5-glucoside	0.796938	0.0178742	0.410433
Achromobacter	Cinchonine	-0.796854	0.0178953	0.410433
Muribaculaceae	4-Hydroxy-5-(dihydroxyphenyl)-valeric acid-O-sulphate	-0.796853	0.0178955	0.410433
Methylobacillus	(3b,5b,22a,25R)-Furostane-22-methoxy-3,26-diol 3-[glucosyl-(1->2)-glucoside] 26-glucoside	0.796841	0.0178985	0.410433
Methylobacillus	SECNIDAZOLE	0.796731	0.0179258	0.410652
Muribaculum	Sorbitan oleate	0.796509	0.0179816	0.411518
Mycoplasma	Dihydrozeatin-9-N-glucoside	0.796275	0.0180402	0.412388
Achromobacter	Gibberellin A32	0.796214	0.0180554	0.412388
Achromobacter	Dihydroergotamine	0.795949	0.0181223	0.413504
Bryobacter	PI(22:2(13Z,16Z)/14:1(9Z))	0.795775	0.018166	0.41409
Lachnospiraceae_UCG-004	Pyrvinium	0.795608	0.0182081	0.41464
Mycoplasma	PI(O-16:0/19:1(9Z))	0.795425	0.0182545	0.415286
Muribaculum	Swertiajaponin 3'-O-gentiobioside	0.795203	0.0183105	0.416011
Prevotellaceae_UCG-001	PI(16:0/16:0)	0.795156	0.0183226	0.416011
Nordella	{5-[3-(3,4-dihydroxy-2-methoxyphenyl)propanoyl]-2-hydroxyphenyl}oxidanesulfonic acid	0.795013	0.0183589	0.416425
Muribaculaceae	Fumonisin C1	-0.794861	0.0183976	0.416745
Flavisolibacter	3,6-dihydroxy-4,5-diphenyl-2,3,4,5-tetrahydropyridin-2-one	0.794805	0.0184116	0.416745
Staphylococcus	Heptadecanoyl carnitine	0.794743	0.0184274	0.416745
Nordella	Terretonin	-0.794516	0.0184852	0.417643
Methylobacillus	1-alpha-Acevaltrate	0.794402	0.0185144	0.417892
Mycoplasma	Lethedoside B	0.794265	0.0185494	0.418272
Lachnospiraceae_UCG-004	3beta,9alpha-Dihydroxy-11-oxo-5beta-cholan-24-oic Acid	0.794008	0.018615	0.419292
Lachnospiraceae_UCG-004	1alpha-hydroxy-25,26,27-trinorvitamin D3 24-carboxylic acid	0.793881	0.0186476	0.419292
Prevotellaceae_UCG-001	3-Hydroxytetradecanedioic acid	0.793874	0.0186494	0.419292
Bilophila	Methyl thiophene-2-carboxylate	0.7932	0.0188228	0.422777
Methylobacillus	Pimethixene	0.793	0.0188743	0.423521
Methylobacillus	3,4,5,6-Tetramethoxyfurano[2,3-h]flavan	0.792879	0.0189055	0.423806
Prevotellaceae_UCG-001	D-Urobilin	0.792767	0.0189347	0.424048
Muribaculum	Antrafenine	0.792504	0.0190027	0.425003
Nordella	Raucaffricine	-0.792363	0.0190393	0.425003
Methylobacillus	Edulisin I	0.792322	0.0190499	0.425003
Bacillus	2'-Hydroxynicotine	0.792317	0.0190512	0.425003
Flavisolibacter	5beta-Cholestane-3alpha,7alpha,12alpha,25-tetrol	0.791956	0.0191451	0.426684
Muribaculaceae	Thiazafluron	-0.791883	0.0191643	0.426698
Bryobacter	PI(15:0/19:0)	0.79181	0.0191832	0.426706
Bryobacter	Pyridinoline	0.791693	0.0192137	0.42697
Achromobacter	3-Hydroxy-4-butanolide	0.791444	0.0192789	0.427102
Sphingomonas	{[(1E)-5-oxo-1,7-diphenylhept-1-en-3-yl]oxy}sulfonic acid	0.791423	0.0192843	0.427102
Muribaculaceae	O6-Methyl-2'-deoxyguanosine	-0.79136	0.0193009	0.427102
Muribaculaceae	m-Trifluoromethylhippuric acid	-0.791342	0.0193057	0.427102
Prevotellaceae_UCG-001	Ibutilide	0.791256	0.0193281	0.427102
Lachnospiraceae_UCG-004	trans-3-Hydroxycotinine glucuronide	0.791245	0.019331	0.427102
Lachnospiraceae_UCG-004	16,16-dimethyl-PGD2	0.791091	0.0193713	0.427582
Bryobacter	dIDP	0.790871	0.0194292	0.428448
Candidatus_Koribacter	Gynocardin	0.790799	0.0194483	0.428458
Methylobacillus	5,6,7,2',3',4',5'-Heptamethoxyflavanone	0.790541	0.0195162	0.429349
Methylobacillus	[(16R)-5,11-dihydroxy-8,8,10,16-tetramethyl-3-[1-(2-methyl-1,3-thiazol-4-yl)prop-1-en-2-yl]-12-methylidene-9-oxo-17-oxa-4-azabicyclo[14.1.0]heptadec-4-en-7-yl]oxidanesulfonic acid	0.790503	0.019526	0.429349
Bryobacter	PI(19:0/15:0)	0.790239	0.019596	0.430475
Bryobacter	Cadalene	0.790093	0.0196346	0.430913
Prevotellaceae_UCG-001	3-hydroxyoctanoyl carnitine	0.789969	0.0196672	0.431217
Mycoplasma	Avenanthramide A2	0.789807	0.0197104	0.431368
Muribaculum	PE(17:1(9Z)/0:0)	0.789802	0.0197117	0.431368
Prevotellaceae_UCG-001	PI(22:0/12:0)	0.789295	0.0198464	0.433645
Achromobacter	4-Hydroxy-5-(3'-hydroxyphenyl)-valeric acid-3'-O-sulphate	0.789269	0.0198534	0.433645
Prevotellaceae_UCG-001	N-Acetylhistamine	-0.789141	0.0198875	0.433923
Methylobacillus	Pelargonidin 3-(6''-malonylglucoside)	0.789077	0.0199045	0.433923
Lachnospiraceae_UCG-004	Diethylstilbestrol monosulfate monoglucuronide	0.788987	0.0199288	0.433923
Prevotellaceae_UCG-001	Tyramine-O-sulfate	0.788939	0.0199416	0.433923
Bacillus	Glycinoeclepin A	0.788564	0.0200419	0.43549
Mycoplasma	PKODiA-PI	0.788528	0.0200515	0.43549
Staphylococcus	3-(1,2-dihydroxybutyl)-6-hydroxy-1H-isochromen-1-one	0.788417	0.0200814	0.435542
Nordella	2-Hydroxyiminostilbene	0.788348	0.0200999	0.435542
Mycoplasma	EXALAMIDE	0.788308	0.0201107	0.435542
Prevotellaceae_UCG-001	Cortolone-3-glucuronide	0.788114	0.0201628	0.43626
Mycoplasma	3beta-Hydroxy-7,12-dioxo-5beta-cholan-24-oic Acid	0.788041	0.0201823	0.436272
Lachnospiraceae_UCG-004	13-Deoxydaunorubicin	0.78769	0.0202771	0.437575
Methylobacillus	Peonidin 3-gentiotrioside	0.787677	0.0202806	0.437575
[Anaerorhabdus]_furcosa_group	Phenylethylamine	0.787566	0.0203107	0.437813
[Eubacterium]_oxidoreducens_group	Pimelic acid	0.787313	0.0203791	0.438877
Prevotellaceae_UCG-001	PGP(16:0/22:6(4Z,7Z,10Z,13Z,16Z,19Z))	0.787071	0.0204447	0.439629
Parabacteroides	PI(22:0/12:0)	0.787043	0.0204523	0.439629
Methylobacillus	18:2(5Z,9Z)(16Me)	0.786785	0.0205226	0.440728
Flavisolibacter	7a-Ethynylestradiol 3-glucuronide	0.786624	0.0205663	0.440952
Methylobacillus	Cortolone-3-glucuronide	0.786605	0.0205714	0.440952
Nordella	3-(1,2-dihydroxybutyl)-6-hydroxy-1H-isochromen-1-one	0.786176	0.0206885	0.44305
Mycoplasma	Ustiloxin B	0.78593	0.0207559	0.444079
Parabacteroides	beta-muricholic acid	0.785427	0.0208942	0.446623
Lachnospiraceae_NK4B4_group	Gastrodin	0.785262	0.0209396	0.447178
Mycoplasma	Cevadine	0.784789	0.0210701	0.449548
[Eubacterium]_oxidoreducens_group	PMEG	0.784609	0.02112	0.450196
Prevotellaceae_UCG-001	PG(18:0/18:1(11Z))	0.784202	0.021233	0.4515
Parabacteroides	PI(21:0/13:0)	0.784182	0.0212385	0.4515
Muribaculaceae	11-keto Fluprostenol	-0.784176	0.0212401	0.4515
Achromobacter	Naringin	0.783554	0.0214136	0.454766
Parabacteroides	Hypaphorine	0.783352	0.02147	0.455545
Methylobacillus	Tetrahydrofolyl-[Glu](n)	0.783273	0.0214922	0.455594
Methylobacillus	Galβ1-3GalNAcα-Thr	0.783044	0.0215562	0.456531
Muribaculum	Morphine 3,6-diglucuronide	0.782907	0.0215947	0.456911
Methylobacillus	3,5,6,7,2',3',4'-Heptahydroxyflavone	0.782839	0.0216139	0.456911
Mycoplasma	Mosapride citrate hydrate	0.782349	0.0217518	0.459405
Bryobacter	Physagulin E	0.782149	0.0218083	0.460069
Mycoplasma	2-hydroxyflutamide	0.782051	0.0218362	0.460069
Mycoplasma	10-Hydroxycarbazepine	0.782025	0.0218433	0.460069
Methylobacillus	6-(4-ethyl-5-hydroxy-2-methoxyphenoxy)-3,4,5-trihydroxyoxane-2-carboxylic acid	0.781738	0.0219247	0.461362
Lachnospiraceae_UCG-004	NBD-FTY720 phenoxy	0.781531	0.0219835	0.462176
Staphylococcus	Albafuran A	0.781458	0.0220041	0.462187
Staphylococcus	PE-Cer(d14:1(4E)/20:0)	0.781324	0.0220423	0.462567
Mycoplasma	Tyramine-O-sulfate	0.781051	0.02212	0.463773
Muribaculaceae	BUTACAINE	-0.780921	0.0221571	0.464129
Mycoplasma	PS(DiMe(11,5)/MonoMe(11,3))	0.780791	0.0221942	0.464163
Methylobacillus	Isopentenyl pyrophosphate	0.780745	0.0222073	0.464163
Coprococcus	6'',6''-Dimethylpyrano[2'',3'':6',5']-2'-hydroxy-4,4'-dimethoxychalcone	-0.780679	0.0222262	0.464163
Mycoplasma	Durupcoside A	0.78061	0.0222461	0.464163
Methylobacillus	Catechin-4-ol 3-O-alpha-L-rhamnopyranoside	0.780507	0.0222755	0.464163
Methylobacillus	Cyanidin 3-rutinoside-3'-glucoside	0.780492	0.0222798	0.464163
Bryobacter	Ranitidine S-oxide	0.780133	0.0223829	0.465606
Methylobacillus	5-Methyl-2-thiophenecarboxaldehyde	0.780109	0.0223896	0.465606
Candidatus_Koribacter	2-Ethyldihydro-3(2H)-thiophenone	0.77995	0.0224354	0.466137
Prevotellaceae_UCG-001	6'',6''-Dimethylpyrano[2'',3'':6',5']-2'-hydroxy-4,4'-dimethoxychalcone	0.779804	0.0224774	0.466589
Coprococcus	PI(17:0/17:0)	-0.779675	0.0225145	0.466937
[Anaerorhabdus]_furcosa_group	Terretonin	-0.779578	0.0225424	0.466939
Parabacteroides	3-trans-p-Coumaroylrotundic acid	0.779534	0.0225552	0.466939
Mycoplasma	Mollicellin C	0.778983	0.0227147	0.469642
Intestinimonas	6-O-Methylguanine	0.778927	0.0227307	0.469642
Methylobacillus	Albanin H	0.778816	0.0227631	0.469642
Nordella	PIM1(18:2(9Z,12Z)/16:2(9Z,12Z))	-0.778801	0.0227674	0.469642
Achromobacter	Raucaffricine	0.778576	0.0228329	0.47057
Lachnospiraceae_UCG-004	N-Acetyldemethylphosphinothricin tripeptide	0.778275	0.0229205	0.471756
Muribaculum	2',4',5,7-Tetramethoxy-8-methylflavanone	0.778173	0.02295	0.471756
Coprococcus	Pristanal	-0.778167	0.0229519	0.471756
Achromobacter	KN-62	0.777964	0.0230111	0.471828
Coprococcus	1-methylpropyl-tridecanolide	-0.777961	0.0230121	0.471828
Staphylococcus	Levan	0.777944	0.023017	0.471828
Parabacteroides	5,7,3',5'-Tetrahydroxy-3,6,8,4'-tetramethoxyflavone 3'-glucoside	0.777798	0.0230597	0.472282
Achromobacter	Sanguinarine	0.777689	0.0230915	0.472513
Achromobacter	[(16R)-5,6,7-trihydroxy-8,8,10,12,16-pentamethyl-3-[1-(2-methyl-1,3-thiazol-4-yl)prop-1-en-2-yl]-9-oxo-17-oxa-4-azabicyclo[14.1.0]heptadec-4-en-11-yl]oxidanesulfonic acid	0.777434	0.0231662	0.473528
Achromobacter	6-[4-(3-{3-[5-(2,4-dihydroxyphenyl)-6-(5-hydroxy-2,2-dimethyl-2H-chromene-6-carbonyl)-3-methylcyclohex-2-en-1-yl]-2,4-dihydroxyphenyl}-3-oxopropyl)-3-hydroxyphenoxy]-3,4,5-trihydroxyoxane-2-carboxylic acid	0.77738	0.0231823	0.473528
Prevotellaceae_UCG-001	3-hydroxytetradecanoyl carnitine	0.776842	0.0233405	0.476337
Parabacteroides	Simvastatin	0.776551	0.0234263	0.477664
Staphylococcus	(all-E)-1,7-bis(4-hydroxyphenyl)-1,4,6-heptatrien-3-one	0.776243	0.0235175	0.479098
Bryobacter	3a,4b,12a-Trihydroxy-5b-cholanoic acid	0.776107	0.0235579	0.479497
Muribaculum	6-(4-{2,3-dihydroxy-3-[4-hydroxy-3-(3-methylbut-2-en-1-yl)phenyl]propanoyl}-5-hydroxy-2-(3-methylbut-2-en-1-yl)phenoxy)-3,4,5-trihydroxyoxane-2-carboxylic acid	0.775827	0.0236408	0.480248
Coprococcus	3-hydroxytetradecanoyl carnitine	-0.775809	0.0236462	0.480248
Mycoplasma	Strobilurin A	0.775771	0.0236575	0.480248
Achromobacter	Myxochromide S1	0.775681	0.0236843	0.480368
Muribaculum	Tragopogonsaponin Q	0.775454	0.023752	0.480466
Methylobacillus	Euchrenone b3	0.775423	0.023761	0.480466
Parabacteroides	PS(20:4(5Z,8Z,11Z,14Z)/22:6(4Z,7Z,10Z,13Z,16Z,19Z))	0.775417	0.0237629	0.480466
[Anaerorhabdus]_furcosa_group	Raucaffricine	-0.775353	0.023782	0.480466
Muribaculum	6-Hydroxysandoricin	0.775314	0.0237935	0.480466
Bacillus	3-Hydroxy-N-methylpyridinium glucuronide	0.77488	0.0239233	0.482662
Methylobacillus	3-Hydroxy-5-[(E)-2-(4-methoxyphenyl)vinyl]phenyl hexopyranoside	0.774693	0.0239793	0.483199
[Anaerorhabdus]_furcosa_group	Endomorphin-2	-0.774651	0.0239919	0.483199
[Anaerorhabdus]_furcosa_group	Levan	0.774316	0.0240925	0.484801
Achromobacter	5,6,7,3',4',5'-Hexamethoxyflavanone	0.774196	0.0241287	0.485104
Prevotellaceae_UCG-001	Albafuran A	-0.774	0.0241877	0.485867
Mycoplasma	6-Methylquinoline	0.773741	0.0242659	0.487011
Parabacteroides	Delavirdine	0.773621	0.0243021	0.487313
Muribaculum	[(1S,16R)-5,7-dihydroxy-8,8,10,12,16-pentamethyl-3-[1-(2-methyl-1,3-thiazol-4-yl)prop-1-en-2-yl]-9-oxo-17-oxa-4-azabicyclo[14.1.0]heptadec-4-en-11-yl]oxidanesulfonic acid	0.773542	0.0243259	0.487366
Muribaculum	Annonisin	0.772677	0.0245883	0.491182
Achromobacter	Catalposide	0.772673	0.0245897	0.491182
Mycoplasma	Simvastatin	0.772661	0.0245932	0.491182
Lachnospiraceae_UCG-004	PI(O-16:0/17:1(9Z))	0.772633	0.0246018	0.491182
Achromobacter	Tauroursocholic acid	0.772514	0.024638	0.491478
Mycoplasma	Glabratephrinol	0.772409	0.02467	0.49169
Nordella	6,7-dihydro-12-epi-LTB4	0.772042	0.0247822	0.493151
Muribaculum	Saringosterol 3-glucoside	0.772029	0.0247862	0.493151
Muribaculum	(6R)-6-(L-Erythro-1,2-Dihydroxypropyl)-5,6,7,8-tetrahydro-4a-hydroxypterin	0.771857	0.0248388	0.493771
Lachnospiraceae_UCG-004	Reduced riboflavin	0.771699	0.0248872	0.494087
Achromobacter	Isolariciresinol 9-O-beta-D-glucoside	0.771602	0.024917	0.494087
Coprococcus	N-Acetylhistamine	0.771595	0.0249192	0.494087
Methylobacillus	PI(17:2(9Z,12Z)/20:1(11Z))	0.771405	0.0249776	0.49482
Staphylococcus	C.I. Natural Red 20	0.771027	0.0250938	0.496402
Achromobacter	Isorhamnetin 3-gentiotrioside	0.771005	0.0251007	0.496402
Bryobacter	Chaksine	0.770578	0.0252328	0.498295
Devosia	(2S)-5,7,3',4'-Tetrahydroxyflavanone 3'-(6-p-coumaroylglucoside)	0.770555	0.0252397	0.498295
Parabacteroides	LPIM2(19:0/0:0)	0.770438	0.0252759	0.49839
Prevotellaceae_UCG-001	iso (4E,15-methyl-d16:1) sphingosine	0.7704	0.0252879	0.49839
Parabacteroides	PI(O-18:0/18:2(9Z,12Z))	0.770169	0.0253593	0.499367
Methylobacillus	3-(2'-Methylthio)ethylmalic acid	0.770063	0.0253924	0.499367
Mycoplasma	Nepafenac	0.77003	0.0254026	0.499367
Lachnospiraceae_UCG-004	6-[4-(4-carboxy-2-hydroxybutyl)-2-hydroxyphenoxy]-3,4,5-trihydroxyoxane-2-carboxylic acid	0.769899	0.0254432	0.499384
Sphingomonas	Oripavine	0.769887	0.0254468	0.499384
Staphylococcus	6-{[2-(3,4-dihydroxyphenyl)acetyl]oxy}-3,4,5-trihydroxyoxane-2-carboxylic acid	0.769536	0.0255562	0.500675
Achromobacter	1-Salicylate glucuronide	0.769364	0.0256101	0.500675
Achromobacter	Tetrahydroaldosterone-3-glucuronide	0.769251	0.0256451	0.500675
Prevotellaceae_UCG-001	3,6-dihydroxy-4,5-diphenyl-2,3,4,5-tetrahydropyridin-2-one	0.769232	0.0256513	0.500675
Mycoplasma	Cyflufenamid	0.76919	0.0256644	0.500675
Bryobacter	1,7-DIDEACETOXY-1,7-DIOXOKHIVORIN	0.769147	0.0256777	0.500675
Staphylococcus	Arginyl-Valine	0.769111	0.0256889	0.500675
Prevotellaceae_UCG-001	L-Serine O-sulfate	0.769078	0.0256994	0.500675
Mycoplasma	Furfuryl octanoate	0.769049	0.0257086	0.500675
Muribaculum	Medicagol	0.768732	0.0258078	0.502182
Parabacteroides	3-hydroxytridecanoyl carnitine	0.768482	0.0258864	0.502686
Muribaculum	Riccionidin A	0.768458	0.0258937	0.502686
Mycoplasma	7-Methylguanosine 5'-phosphate	0.768441	0.0258993	0.502686
Parabacteroides	Tyramine-O-sulfate	0.768124	0.0259989	0.503188
Achromobacter	Cysteine-Homocysteine disulfide	0.768087	0.0260106	0.503188
Devosia	preclavulone lactone I	0.768043	0.0260246	0.503188
Parabacteroides	7-hydroxy-6-methoxy-3-(1,2,5-trihydroxy-4-oxocyclohex-2-en-1-yl)-4H-chromen-4-one	0.768028	0.0260292	0.503188
Bryobacter	PE(MonoMe(11,3)/MonoMe(11,5))	0.768011	0.0260345	0.503188
Mycoplasma	(1R*,3R*,3'S*)-1,2,3,4-Tetrahydro-1-(2-thio-3-pyrrolidinyl)-beta-carboline-3-carboxylic acid	0.767918	0.026064	0.503334
Prevotellaceae_UCG-001	7a-Ethynylestradiol 3-glucuronide	0.767845	0.0260871	0.503358
Muribaculum	4-Piperidinemethanol, a,a-diphenyl-	0.767706	0.0261308	0.503779
Sphingomonas	{5-[3-(3,4-dihydroxy-2-methoxyphenyl)propanoyl]-2-hydroxyphenyl}oxidanesulfonic acid	0.767298	0.0262602	0.505569
Bryobacter	beta-muricholic acid	0.767274	0.0262676	0.505569
Staphylococcus	lithocholic acid sulfate	0.767118	0.0263172	0.506099
Muribaculum	18:2(5Z,9Z)(16Me)	0.766813	0.0264142	0.506848
Muribaculum	Bilobalide A	0.766727	0.0264416	0.506848
Muribaculum	(3Z)-Phycocyanobilin	0.766524	0.0265062	0.506848
Parabacteroides	Phenicarbazide	0.7665	0.0265138	0.506848
Muribaculum	Vernadigin	0.766427	0.0265372	0.506848
Parabacteroides	5-Hepten-3-yn-1-ol, 2,2-dimethyl-7-[methyl(1-naphthalenylmethyl)amino]-, (E)-	0.766384	0.0265508	0.506848
Muribaculum	Quercetin 5,3',4'-trimethyl ether 3-galactosyl-(1->2)-rhamnoside-7-rhamnoside	0.766338	0.0265657	0.506848
Prevotellaceae_UCG-001	Terretonin	0.766311	0.0265743	0.506848
Methylobacillus	Dichotosin	0.766214	0.0266052	0.506848
Achromobacter	6-(2-{6-[2,4-dihydroxy-3-(3-methylbut-2-en-1-yl)benzoyl]-5-{4-[2-(2,4-dihydroxyphenyl)ethenyl]-2,6-dihydroxyphenyl}-3-methylcyclohex-3-en-1-yl}-5-hydroxyphenoxy)-3,4,5-trihydroxyoxane-2-carboxylic acid	0.766202	0.026609	0.506848
Lachnospiraceae_UCG-004	Methyl 2-thiofuroate	0.766184	0.0266149	0.506848
Parabacteroides	S-(Formylmethyl)glutathione	0.766166	0.0266205	0.506848
Mycoplasma	Stypoltrione	0.766036	0.0266621	0.507219
Fournierella	(2S)-5,7,3',4'-Tetrahydroxyflavanone 3'-(6-p-coumaroylglucoside)	-0.765933	0.0266952	0.507429
Flavisolibacter	PI(15:0/20:3(8Z,11Z,14Z))	0.765676	0.0267776	0.508331
Staphylococcus	N-Acetylhistamine	0.765596	0.0268031	0.508331
Mycoplasma	Chaksine	0.765567	0.0268125	0.508331
Achromobacter	1-alpha-Acevaltrate	0.76551	0.026831	0.508331
Achromobacter	8-Isobutanoylneosolaniol	0.765419	0.0268601	0.508463
Muribaculum	100-2	0.765337	0.0268866	0.508476
Achromobacter	Pelargonidin 3-(6''-malonylglucoside)-5-glucoside	0.76528	0.026905	0.508476
Staphylococcus	Valyl-Tyrosine	0.764716	0.0270867	0.511489
Parabacteroides	MS-275	0.763484	0.0274867	0.518558
Mycoplasma	3,4,5-trihydroxy-6-({7-hydroxy-4-oxo-2-phenyl-8-[3,4,5-trihydroxy-6-(hydroxymethyl)oxan-2-yl]-4H-chromen-5-yl}oxy)oxane-2-carboxylic acid	0.763279	0.0275538	0.518558
Bryobacter	PA(10:0/i-12:0)	0.763239	0.0275667	0.518558
Bryobacter	Tridecanol	0.763238	0.027567	0.518558
Mycoplasma	1-heptadecanoyl-sn-glycerol 3-phosphate	0.763218	0.0275738	0.518558
Achromobacter	6-(N-Acetyl-alpha-D-glucosaminyl)-1-phosphatidyl-1D-myo-inositol	0.76307	0.027622	0.518648
Staphylococcus	4-Hydroxyquinoline	0.763065	0.0276236	0.518648
Muribaculum	Sch 59884	0.762964	0.0276566	0.518844
Parabacteroides	Dolastatin 11	0.762746	0.0277281	0.519761
Muribaculum	BUSSEIN	0.762498	0.0278097	0.519848
Lachnospiraceae_UCG-004	Propylene glycol alginate	0.762482	0.0278148	0.519848
Achromobacter	Albafuran A	-0.762464	0.0278209	0.519848
Mycoplasma	Alectrol	0.762457	0.0278232	0.519848
Staphylococcus	Psicofuranine	0.762348	0.0278589	0.520094
[Eubacterium]_oxidoreducens_group	3,5,7-trihydroxy-2-(4-hydroxy-3-methoxyphenyl)-5H-chromen-5-yl	0.762236	0.0278956	0.520263
Mycoplasma	Blumenol C O-[rhamnosyl-(1->6)-glucoside]	0.762183	0.0279133	0.520263
Bryobacter	PI(17:0/17:0)	0.761849	0.0280233	0.521514
Parabacteroides	PG(17:1(9Z)/22:6(4Z,7Z,10Z,13Z,16Z,19Z))	0.761842	0.0280257	0.521514
Muribaculum	6-({3-[2,4-dihydroxy-3-(3-methylbut-2-en-1-yl)phenyl]-5-hydroxy-8-(3-methylbut-2-en-1-yl)-4-oxo-3,4-dihydro-2H-1-benzopyran-7-yl}oxy)-3,4,5-trihydroxyoxane-2-carboxylic acid	0.761046	0.0282892	0.525991
Methylobacillus	DHBOA-Glc	0.760821	0.0283639	0.526955
Achromobacter	Jasmolone glucoside	0.760231	0.0285607	0.529983
Flavisolibacter	(S)-malyl N-acetyl-alpha-D-glucosaminide	0.760194	0.028573	0.529983
Achromobacter	1-(2,5-dihydroxyphenyl)-3-hydroxy-3-phenylpropan-1-one	0.759967	0.0286488	0.530343
Muribaculum	Pelargonidin 3-robinobioside-5-glucoside	0.759943	0.0286567	0.530343
Lachnospiraceae_UCG-004	2-amino-4-({1-[(carboxymethyl)-C-hydroxycarbonimidoyl]-2-{[1-hydroxy-1-(4-hydroxy-3-methoxyphenyl)-3-oxobutan-2-yl]sulfanyl}ethyl}-C-hydroxycarbonimidoyl)butanoic acid	0.759864	0.0286833	0.530343
Achromobacter	Euchrenone b3	0.759785	0.0287099	0.530343
Methylobacillus	Nitrofurazone	0.75976	0.0287181	0.530343
Staphylococcus	Arginyl-Isoleucine	0.759722	0.0287307	0.530343
Intestinimonas	Pimelic acid	0.759553	0.0287874	0.530742
Nordella	5,8,11-Heptadecatriynoic acid	-0.75952	0.0287985	0.530742
Lachnospiraceae_UCG-004	PI(12:0/21:0)	0.758992	0.0289763	0.533323
Bryobacter	Eremopetasitenin C2	0.758927	0.028998	0.533323
[Anaerorhabdus]_furcosa_group	Ofloxacin	0.758897	0.0290081	0.533323
Prevotellaceae_UCG-001	15,16-Dihydrobiliverdin	0.758731	0.0290641	0.533428
Nordella	Arabinoside	0.758697	0.0290757	0.533428
Achromobacter	5-[6-hydroxy-2-(4-hydroxyphenyl)-4-[3-(4-hydroxyphenyl)oxiran-2-yl]-2,3-dihydro-1-benzofuran-3-yl]benzene-1,3-diol	0.758537	0.0291297	0.533428
Bryobacter	(R)-Marmin	0.758505	0.0291406	0.533428
Lachnospiraceae_UCG-004	Capsianoside I	0.758472	0.0291518	0.533428
Achromobacter	Malvidin 3-glucoside-5-(6''-malonylglucoside)	0.758443	0.0291617	0.533428
Muribaculum	A 80987	0.758343	0.0291955	0.533428
Methylobacillus	Physalin B	0.758331	0.0291994	0.533428
Coprococcus	3-Hydroxy-N-methylpyridinium glucuronide	0.758159	0.0292579	0.533932
Muribaculum	(3Z)-Phycoerythrobilin	0.758113	0.0292734	0.533932
Parabacteroides	Coproporphyrinogen III	0.757869	0.0293563	0.534696
Methylobacillus	3,4,5-trihydroxy-6-(5-hydroxy-4-{2-hydroxy-3-[4-hydroxy-3-(4-hydroxy-3-methylbut-2-en-1-yl)phenyl]propanoyl}-2-(3-methylbut-2-en-1-yl)phenoxy)oxane-2-carboxylic acid	0.757809	0.0293765	0.534696
Staphylococcus	3-Hydroxy-N-methylpyridinium glucuronide	0.757784	0.0293851	0.534696
[Anaerorhabdus]_furcosa_group	EXALAMIDE	-0.757213	0.0295796	0.537811
Mycoplasma	Prostaglandin D2 serinol amide	0.75704	0.0296387	0.538134
Achromobacter	Methyl 2-thiofuroate	0.756871	0.0296964	0.538134
Muribaculum	3,4,2'-Trihydroxy-6'',6''-dimethylpyrano[2'',3'':4',3']chalcone	0.756853	0.0297025	0.538134
Lachnospiraceae_NK4B4_group	18:2(5Z,9Z)(16Me)	0.756844	0.0297057	0.538134
Lachnospiraceae_UCG-004	Austin	0.756751	0.0297374	0.538134
Mycoplasma	Cadalene	0.75675	0.0297377	0.538134
[Anaerorhabdus]_furcosa_group	6-(alpha-D-Glucosaminyl)-1D-myo-inositol 1,2-cyclic phosphate	0.756609	0.029786	0.538584
Achromobacter	A 80987	0.756288	0.0298964	0.540154
Staphylococcus	5-(3-Pyridyl)-2-hydroxytetrahydrofuran	0.756029	0.0299853	0.540951
Prevotellaceae_UCG-001	PG(17:1(9Z)/22:6(4Z,7Z,10Z,13Z,16Z,19Z))	0.756007	0.029993	0.540951
Parabacteroides	Tri-N-acetylchitotriose	0.755954	0.030011	0.540951
Lachnospiraceae_NK4B4_group	15S-HETE	0.755756	0.0300792	0.541756
Staphylococcus	Sonchuionoside C	0.75565	0.0301158	0.54199
Bryobacter	3beta-Hydroxy-7,12-dioxo-5beta-cholan-24-oic Acid	0.755309	0.0302337	0.543367
Mycoplasma	PG(17:2(9Z,12Z)/22:4(7Z,10Z,13Z,16Z))	0.755292	0.0302395	0.543367
Staphylococcus	Biotin sulfone	0.75519	0.0302751	0.54358
Staphylococcus	8-Mercapto-p-menthan-3-one	0.754921	0.0303682	0.544828
Muribaculum	Italidipyrone	0.754691	0.030448	0.545833
Lachnospiraceae_UCG-004	3b,4b,7a,12a-Tetrahydroxy-5b-cholanoic acid	0.754616	0.0304739	0.545872
Bryobacter	17-trifluoromethylphenyl trinor PGF2α ethyl amide	0.754406	0.0305472	0.546402
Muribaculum	Ginsenoside Rh1	0.754382	0.0305553	0.546402
Fournierella	Dibenzo[a,e]pyrene	-0.754279	0.0305914	0.546402
Methylobacillus	Lappaol C	0.75422	0.0306118	0.546402
Mycoplasma	Cnidimol 7-glucoside	0.754128	0.0306441	0.546402
Staphylococcus	1,3-Glyceryl dinitrate glucuronide	0.754122	0.030646	0.546402
Achromobacter	Gnidicin	0.754004	0.0306871	0.546711
Staphylococcus	MG(0:0/10:0/0:0)	0.753842	0.0307436	0.547162
[Anaerorhabdus]_furcosa_group	Ethisterone	-0.753795	0.03076	0.547162
Lachnospiraceae_UCG-004	S-Lactoylglutathione	0.753292	0.0309363	0.549492
Lachnospiraceae_UCG-004	monodeallyalmitrine	0.753194	0.0309709	0.549492
Devosia	Cefuroxime sodium	0.753165	0.0309809	0.549492
Methylobacillus	3A-Deolivosylpremithramycin B	0.753149	0.0309866	0.549492
Staphylococcus	5-Hydroxy-3,4-dihydrocarbostyryl	0.752982	0.0310451	0.550105
Prevotellaceae_UCG-001	Ethisterone	0.752892	0.0310768	0.550243
Lachnospiraceae_UCG-004	5-(Hydroxyphenyl)-gamma-valerolactone-O-sulphate	0.752819	0.0311027	0.550278
Nordella	Endomorphin-2	-0.752636	0.031167	0.550992
Achromobacter	Pyrvinium	0.752555	0.0311954	0.551072
Mycoplasma	6alpha-Methylprogesterone	0.752414	0.0312454	0.551142
Bryobacter	Goyaglycoside f	0.752394	0.0312522	0.551142
Mycoplasma	PI(22:0/12:0)	0.75234	0.0312713	0.551142
Staphylococcus	Diphenoxylic acid(DPA)	0.752257	0.0313007	0.551237
Candidatus_Koribacter	1,8-Naphthyridine-3-carboxylic acid, 1-ethyl-1,4-dihydro-7-hydroxy-4-oxo- glucuronide	0.752178	0.0313288	0.551311
Achromobacter	5-Hydroxyomeprazole	0.751887	0.0314316	0.552191
Achromobacter	Cyanidin 3-(2G-xylosylrutinoside)	0.751873	0.0314365	0.552191
Lachnospiraceae_UCG-004	I-Urobilin	0.751833	0.0314509	0.552191
Muribaculum	Isorhamnetin 3-gentiotrioside	0.7511	0.0317112	0.556337
Prevotellaceae_UCG-001	5-Hepten-3-yn-1-ol, 2,2-dimethyl-7-[methyl(1-naphthalenylmethyl)amino]-, (E)-	0.750839	0.0318043	0.557335
Achromobacter	5-Methylthioribose	0.750803	0.031817	0.557335
Staphylococcus	Leucyl-phenylalanine	0.750671	0.0318642	0.557335
Staphylococcus	Valyl-Phenylalanine	0.750603	0.0318885	0.557335
Staphylococcus	Eucommin A	0.750587	0.0318943	0.557335
Lachnospiraceae_UCG-004	LysoPA(i-24:0/0:0)	0.750463	0.0319387	0.557335
Achromobacter	Brusatol	0.750452	0.0319426	0.557335
Nordella	3α-Hydroxy-5β-chola-7,9(11)-dien-24-oic Acid	-0.750364	0.031974	0.557335
Staphylococcus	19-hydroxy-nonadecanoic acid	0.75033	0.0319862	0.557335
Mycoplasma	Ranitidine S-oxide	0.750156	0.0320487	0.558001
Methylobacillus	Hematoporphyrin IX	0.750053	0.0320853	0.558217
Muribaculum	1-methylpropyl-tridecanolide	0.749675	0.0322213	0.558723
Staphylococcus	Euchrenone b4	0.749619	0.0322413	0.558723
Bryobacter	Jadomycin B	0.749569	0.0322593	0.558723
Achromobacter	S-Lactoylglutathione	0.749466	0.0322965	0.558723
Achromobacter	8-[3,7-dihydroxy-2-(3-hydroxyphenyl)-3,4-dihydro-2H-1-benzopyran-4-yl]-2-(3-hydroxyphenyl)-3,4-dihydro-2H-1-benzopyran-3,5,7-triol	0.749454	0.0323007	0.558723
Nordella	{[(4E)-5-(4-methoxyphenyl)-3-oxopent-4-en-2-yl]oxy}sulfonic acid	0.749238	0.0323788	0.558723
Lachnospiraceae_UCG-004	20-Hydroxyrutacridone epoxide	0.749055	0.0324447	0.558723
Lachnospiraceae_UCG-004	6-[(2-{3-[(6-carboxy-3,4,5-trihydroxyoxan-2-yl)oxy]-4-ethylphenyl}-3,5-dihydroxy-3,4-dihydro-2H-1-benzopyran-7-yl)oxy]-3,4,5-trihydroxyoxane-2-carboxylic acid	0.748944	0.0324849	0.558723
Staphylococcus	14-Hydroxypergolide	0.748832	0.0325255	0.558723
Staphylococcus	Isoleucyl-Leucine	0.748815	0.0325315	0.558723
Staphylococcus	Idanpramine	0.748808	0.032534	0.558723
Staphylococcus	2-Piperidinecarboxamide, N-(3-hydroxy-2,6-dimethylphenyl)-, (S)-	0.748707	0.0325704	0.558723
Intestinimonas	PMEG	0.748656	0.0325889	0.558723
Staphylococcus	6-(Pentylthio)purine	0.748535	0.0326331	0.558723
Staphylococcus	Darifenacin	0.748535	0.0326331	0.558723
Staphylococcus	pibutidine	0.748535	0.0326331	0.558723
Staphylococcus	dTDP-D-glucuronate	0.748535	0.0326331	0.558723
Staphylococcus	γ-Linolenic Acid ethyl ester	0.748535	0.0326331	0.558723
Staphylococcus	GW1843	0.748535	0.0326331	0.558723
Staphylococcus	N1,N1-dimethyl-4-[[4-(dimethylamino)phenyl](4-nitrophenyl)methyl]aniline	0.748465	0.0326582	0.558723
Devosia	5-phosphonooxy-L-lysine	0.748443	0.0326662	0.558723
Mycoplasma	Diflunisal acyl glucuronide	0.748381	0.0326888	0.558723
Staphylococcus	Phlorin	0.748336	0.032705	0.558723
Mycoplasma	1-Phenyl-5-heptene-1,3-diyne	0.748259	0.0327331	0.558723
Prevotellaceae_UCG-001	PI(22:2(13Z,16Z)/14:1(9Z))	0.748204	0.0327531	0.558723
Staphylococcus	Ethyl 2-mercaptopropionate	0.748118	0.0327845	0.558723
Lachnospiraceae_UCG-004	Dextrorphan glucuronide	0.748041	0.0328122	0.558723
Staphylococcus	Calcium glycerophosphate	0.748023	0.0328189	0.558723
Staphylococcus	Benzyl gentiobioside	0.748023	0.0328189	0.558723
Parabacteroides	PG(18:0/18:1(11Z))	0.747934	0.0328512	0.558859
Achromobacter	Baccatin III	0.747729	0.0329258	0.559073
Intestinimonas	3,5,7-trihydroxy-2-(4-hydroxy-3-methoxyphenyl)-5H-chromen-5-yl	0.747597	0.0329739	0.559073
Bacillus	C.I. Natural Red 20	0.747538	0.0329957	0.559073
Muribaculum	3,4,5-trihydroxy-6-{[4-(7-methoxy-2-oxo-2H-chromen-6-yl)but-3-en-2-yl]oxy}oxane-2-carboxylic acid	0.747521	0.0330018	0.559073
Prevotellaceae_UCG-001	PC(DiMe(11,3)/DiMe(9,3))	0.747497	0.0330107	0.559073
Lachnospiraceae_UCG-004	PD 169316	0.747394	0.0330482	0.559073
Parabacteroides	1-Nitro-5-glutathionyl-6-hydroxy-5,6-dihydronaphthalene	0.747373	0.033056	0.559073
Bryobacter	{4-[1-oxo-1-(2,3,4,6-tetrahydroxyphenyl)propan-2-yl]phenyl}oxidanesulfonic acid	0.74734	0.0330677	0.559073
Staphylococcus	Gö 6983	0.7473	0.0330825	0.559073
Lachnospiraceae_UCG-004	Glycyl-Arginine	0.74697	0.0332033	0.559162
Staphylococcus	MECYSTEINE	0.746958	0.0332075	0.559162
Mycoplasma	Terretonin	0.746917	0.0332227	0.559162
Achromobacter	Lacosamide-glucuronide	0.746862	0.0332428	0.559162
Achromobacter	Pilosanol B	0.746814	0.0332606	0.559162
Prevotellaceae_UCG-001	2,4-Diamino-6-hydroxylaminotoluene	-0.746726	0.0332929	0.559162
Staphylococcus	(S)-(E)-2'-(3,6-Dimethyl-2-heptenyl)-3',4',7-trihydroxyflavanone	0.746706	0.0333	0.559162
Staphylococcus	5'-Demethoxydeoxypodophyllotoxin	0.746636	0.0333258	0.559162
Mycoplasma	{4-[(E)-2-{3,5-dihydroxy-4-[(1E)-3-methylbut-1-en-1-yl]phenyl}ethenyl]phenyl}oxidanesulfonic acid	0.746604	0.0333377	0.559162
Staphylococcus	Fenpyroximate	0.746596	0.0333404	0.559162
Lachnospiraceae_UCG-004	5-Methylthioribose	0.746555	0.0333556	0.559162
Staphylococcus	[(1,3-diphenylbut-3-en-2-yl)oxy]sulfonic acid	0.746471	0.0333864	0.559162
Staphylococcus	Leucyl-Valine	0.74632	0.0334419	0.559162
Methylobacillus	Musabalbisiane C	0.746296	0.0334507	0.559162
Staphylococcus	2,3-Dinor-TXB1	0.746291	0.0334525	0.559162
Lachnospiraceae_UCG-004	Mycinamicin VIII	0.746139	0.0335084	0.559691
Staphylococcus	N-Desmethylpromazine	0.745943	0.0335807	0.560063
Staphylococcus	4-Aminostilbene	0.745855	0.0336134	0.560063
Achromobacter	6-[(2-{3-[(6-carboxy-3,4,5-trihydroxyoxan-2-yl)oxy]-4-ethylphenyl}-3,5-dihydroxy-3,4-dihydro-2H-1-benzopyran-7-yl)oxy]-3,4,5-trihydroxyoxane-2-carboxylic acid	0.745844	0.0336172	0.560063
Lachnospiraceae_UCG-004	N-(14-Methylhexadecanoyl)pyrrolidine	0.745703	0.0336694	0.560063
Staphylococcus	Glycinoeclepin A	0.745682	0.0336771	0.560063
Bryobacter	2-Methylacetophenone	0.74568	0.0336777	0.560063
Staphylococcus	Nigellicine	0.745552	0.0337254	0.560063
Mycoplasma	Gancaonin F	0.745516	0.0337385	0.560063
Staphylococcus	N-(4-aminobutyl)-3-(2,4-dihydroxy-5-methoxyphenyl)prop-2-enimidic acid	0.745485	0.0337499	0.560063
Coprococcus	3,6-dihydroxy-4,5-diphenyl-2,3,4,5-tetrahydropyridin-2-one	-0.745401	0.033781	0.560135
Staphylococcus	6-octenoylglycine	0.745342	0.0338029	0.560135
Achromobacter	Dide-O-methyl-4-O-alpha-D-glucopyranosylsimmondsin	0.74513	0.0338814	0.561031
Prevotellaceae_UCG-001	Cholic acid	0.744998	0.0339305	0.56144
Methylobacillus	Canin	0.744607	0.034076	0.563013
Muribaculum	Tetrahydroaldosterone-3-glucuronide	0.744589	0.0340827	0.563013
Achromobacter	Cyanidin 3-glucosyl-(1->6)-[xylosyl-(1->2)-galactoside]	0.744462	0.0341299	0.563013
[Anaerorhabdus]_furcosa_group	Dihomoavicholic acid	-0.744449	0.0341348	0.563013
Mycoplasma	Serinyl-Gamma-glutamate	0.744414	0.034148	0.563013
Lachnospiraceae_UCG-004	Lacosamide-glucuronide	0.744325	0.0341808	0.563014
Staphylococcus	Zizybeoside I	0.744104	0.0342636	0.563014
Achromobacter	4,3'-Hydroxy-2',4',5',6'-methoxychalcone	0.744089	0.0342692	0.563014
Staphylococcus	Cochlearine	0.744036	0.0342888	0.563014
Staphylococcus	Dolichotheline	0.743981	0.0343094	0.563014
Achromobacter	PI(15:0/20:3(8Z,11Z,14Z))	0.743919	0.0343326	0.563014
Prevotellaceae_UCG-001	3,4,5-trihydroxy-6-{4-[1-hydroxy-3-(5-methoxy-2,2-dimethyl-2H-chromen-6-yl)prop-2-en-1-yl]phenoxy}oxane-2-carboxylic acid	0.743895	0.0343416	0.563014
Staphylococcus	Pentahydroxyflavanone	0.743844	0.0343607	0.563014
Lachnospiraceae_UCG-004	Dide-O-methyl-4-O-alpha-D-glucopyranosylsimmondsin	0.743794	0.0343793	0.563014
Nordella	Oripavine	0.743758	0.0343928	0.563014
Achromobacter	Malvidin 3-O-(6-O-(4-O-malonyl-alpha-rhamnopyranosyl)-beta-glucopyranoside	0.743644	0.0344355	0.563021
Prevotellaceae_UCG-001	1-(2-Thienyl)-1-butanone	-0.743626	0.0344422	0.563021
Achromobacter	5-Methyltetrahydropteroyltri-L-glutamate	0.743236	0.0345887	0.563259
Lachnospiraceae_UCG-004	Chelirubine	0.743216	0.0345962	0.563259
Staphylococcus	Leucyl-Tryptophan	0.743214	0.034597	0.563259
Achromobacter	Glycyl-Arginine	0.743175	0.0346116	0.563259
Lachnospiraceae_UCG-004	Gibberellin A32	0.743067	0.0346522	0.563259
Lachnospiraceae_NK4B4_group	Pristanal	0.743026	0.0346674	0.563259
[Eubacterium]_oxidoreducens_group	2-amino-8-oxo-9,10-epoxy-decanoic acid	0.742947	0.0346973	0.563259
Staphylococcus	7-(4-Hydroxyphenyl)-1-phenyl-4-hepten-3-one	0.742945	0.0346979	0.563259
Staphylococcus	3-Hydroxypromazine glucuronide	0.742938	0.0347006	0.563259
Fournierella	11-keto Fluprostenol	-0.742935	0.0347016	0.563259
Staphylococcus	Melleolide H	0.742719	0.0347833	0.564185
Staphylococcus	Cinnarizine-N-Oxide	0.742102	0.0350163	0.566421
Bryobacter	L-L-Homoglutathione	0.742048	0.0350366	0.566421
Staphylococcus	Alanyl-Phenylalanine	0.741758	0.0351464	0.566421
Nordella	Cholic acid	-0.741652	0.0351867	0.566421
Bryobacter	1alpha-hydroxy-25,26,27-trinorvitamin D3 24-carboxylic acid	0.741624	0.0351975	0.566421
Muribaculum	Neosakuranin	0.741601	0.035206	0.566421
Lachnospiraceae_UCG-004	Cysteine-Homocysteine disulfide	0.741572	0.0352173	0.566421
Coprococcus	3-hydroxyoctanoyl carnitine	-0.741393	0.0352851	0.566421
Candidatus_Koribacter	Methyl thiophene-2-carboxylate	0.74138	0.0352903	0.566421
Staphylococcus	Benzhydrylpiperazine	0.741245	0.0353416	0.566421
Achromobacter	4-O-Methylgalactinol	0.740994	0.0354371	0.566421
Staphylococcus	Leucyl-Leucine	0.740983	0.0354412	0.566421
Staphylococcus	19-HOME(9Z)	0.740964	0.0354484	0.566421
Muribaculum	Vitexin	0.740937	0.0354588	0.566421
Muribaculum	Afzelechin 7-apioside	0.740869	0.0354846	0.566421
Staphylococcus	Physalin D	0.740836	0.0354974	0.566421
Bryobacter	2,6-Diisopropylnaphthalene	0.740649	0.0355688	0.566421
Mycoplasma	(R)-Marmin	0.740509	0.0356223	0.566421
Muribaculum	7-Hydroxy-2',4',5'-trimethoxyisoflavone 7-O-glucoside	0.740399	0.0356642	0.566421
Bryobacter	5β-Chola-3,8(14),11-trien-24-oic Acid	0.740338	0.0356877	0.566421
Staphylococcus	2-Methoxyestrone 3-glucuronide	0.740246	0.035723	0.566421
Prevotellaceae_UCG-001	Dihomoavicholic acid	0.740191	0.0357441	0.566421
Staphylococcus	3-Deoxy-D-glycero-D-galacto-2-nonulosonic acid	0.739998	0.0358181	0.566421
Staphylococcus	cannogenin	0.739975	0.0358269	0.566421
Muribaculum	4-Hydroxybenzoic acid	0.739817	0.0358877	0.566421
Muribaculum	Gancaonin D	0.739794	0.0358965	0.566421
Muribaculum	Avermectin A1a aglycone	0.739794	0.0358965	0.566421
Muribaculum	Scutellarein 4'-methyl ether	0.739794	0.0358965	0.566421
Muribaculum	7-Hydroxyflavan	0.739794	0.0358965	0.566421
Muribaculum	4,6,7-trihydroxy-2H-chromen-2-one	0.739794	0.0358965	0.566421
Muribaculum	Prolyl-Arginine	0.739794	0.0358965	0.566421
Muribaculum	Daidzin	0.739794	0.0358965	0.566421
Muribaculum	Sudan II	0.739721	0.0359244	0.566421
Mycoplasma	1,7-DIDEACETOXY-1,7-DIOXOKHIVORIN	0.739709	0.035929	0.566421
Muribaculum	6-[2,3-Dihydroxy-1-(hydroxymethyl)propyl]-1,2-dihydro-7-hydroxy-9-methoxy-cyclopenta[c][1]benzopyran-3,4-dione	0.739678	0.0359411	0.566421
Staphylococcus	Athamantin	0.739575	0.0359804	0.566421
Prevotellaceae_UCG-001	PI(19:0/15:0)	0.739507	0.0360067	0.566421
Lachnospiraceae_UCG-004	20-hydroxy-LTE4	0.739423	0.036039	0.566421
Flavisolibacter	15,16-Dihydrobiliverdin	0.739419	0.0360407	0.566421
Coprococcus	Dolastatin 11	-0.739394	0.0360503	0.566421
Prevotellaceae_UCG-001	Hydroxyprolyl-Glutamine	0.739288	0.036091	0.566421
Muribaculum	3,5,6,7-tetrahydroxy-2-(4-hydroxy-3-methoxyphenyl)-4H-chromen-4-one	0.739283	0.0360929	0.566421
Lachnospiraceae_UCG-004	5-Methyltetrahydropteroyltri-L-glutamate	0.739266	0.0360995	0.566421
Staphylococcus	12-Dehydrotetracycline	0.739259	0.0361024	0.566421
Lachnospiraceae_UCG-004	N-Ac-Asp-Glu-Val-Asp-CHO	0.73918	0.0361329	0.566421
Prevotellaceae_UCG-001	PE-Cer(d16:1(4E)/24:0(2OH))	0.739169	0.0361369	0.566421
Muribaculum	Glucoemodin	0.739154	0.0361427	0.566421
Achromobacter	Pelargonidin 3-robinobioside-5-glucoside	0.739147	0.0361453	0.566421
Achromobacter	Dextrorphan glucuronide	0.739125	0.0361542	0.566421
Prevotellaceae_UCG-001	(R)-MHD	0.739067	0.0361763	0.566421
Staphylococcus	Guanadrel Sulfate	0.739055	0.0361812	0.566421
Staphylococcus	Levcromakalim	0.739001	0.0362017	0.566421
[Anaerorhabdus]_furcosa_group	Icariside E5	0.738855	0.0362582	0.566919
Staphylococcus	Trospium	0.738688	0.0363229	0.56722
Nordella	S-4-Hydroxymephenytoin	0.738678	0.0363267	0.56722
[Anaerorhabdus]_furcosa_group	Chaksine	-0.738526	0.0363857	0.567519
Bacillus	Albafuran A	0.738501	0.0363953	0.567519
Bryobacter	3beta,9alpha-Dihydroxy-11-oxo-5beta-cholan-24-oic Acid	0.738137	0.0365364	0.568813
Achromobacter	15-dimethylarsinoyl pentadecanoic acid	0.738101	0.0365507	0.568813
Prevotellaceae_UCG-001	5,8,11-Heptadecatriynoic acid	0.738014	0.0365845	0.568813
Muribaculum	7-hydroxy-6-methoxy-3-(1,2,5-trihydroxy-4-oxocyclohexa-2,5-dien-1-yl)-4H-chromen-4-one	0.73801	0.0365858	0.568813
Achromobacter	Austin	0.737867	0.0366415	0.568813
Achromobacter	13-Acetyl-9-Dihydrobaccatin III	0.737844	0.0366504	0.568813
Staphylococcus	1-Pentenyl glucosinolate	0.737809	0.0366643	0.568813
Mycoplasma	PI(14:0/20:3(8Z,11Z,14Z))	0.737778	0.0366761	0.568813
Parabacteroides	16,16-dimethyl-PGD2	0.737543	0.0367676	0.569849
Achromobacter	Minoxidil-O-glucuronide	0.737412	0.0368187	0.570256
Muribaculum	L-erythro-tetrahydrobiopterin	0.737295	0.0368645	0.570388
Lachnospiraceae_UCG-004	Serinyl-Proline	0.737251	0.0368816	0.570388
Prevotellaceae_UCG-001	2,6-Diisopropylnaphthalene	0.7372	0.0369016	0.570388
Prevotellaceae_UCG-001	Captopril disulfide	0.737129	0.0369292	0.570431
[Eubacterium]_oxidoreducens_group	(5'-(but-3-en-1-yn-1-yl)-[2,2'-bithiophen]-5-yl)methyl acetate	0.737032	0.0369672	0.570634
Lachnospiraceae_UCG-004	3beta-Acetoxy-19alpha-hydroxy-12-ursene	0.736827	0.0370475	0.571021
Muribaculum	Sanchinoside B1	0.736808	0.0370551	0.571021
[Anaerorhabdus]_furcosa_group	Cadalene	-0.736778	0.0370667	0.571021
Lachnospiraceae_UCG-004	3'-Sialyllactosamine	0.736643	0.0371196	0.571426
Muribaculum	Scabraside	0.736584	0.0371427	0.571426
Muribaculum	Bouillonamide B	0.736466	0.0371893	0.571654
Prevotellaceae_UCG-001	Cadalene	0.736399	0.0372154	0.571654
Achromobacter	5-(Hydroxyphenyl)-gamma-valerolactone-O-sulphate	0.736357	0.0372321	0.571654
Prevotellaceae_UCG-001	Raucaffricine	0.736197	0.037295	0.571906
Staphylococcus	Lactaroviolin	0.736188	0.0372982	0.571906
Bilophila	{[(1E)-5-oxo-1,7-diphenylhept-1-en-3-yl]oxy}sulfonic acid	0.736011	0.0373679	0.572361
Muribaculum	Xanthotoxol glucoside	0.735951	0.0373916	0.572361
Nordella	O-Phosphoethanolamine	-0.735923	0.0374025	0.572361
Staphylococcus	2-Methoxy-3-methyl-9H-carbazole	0.735622	0.0375212	0.573338
Prevotellaceae_UCG-001	Argentine	-0.735518	0.0375626	0.573338
Muribaculum	10-Deacetylbaccatin III	0.735493	0.0375722	0.573338
Lachnospiraceae_UCG-004	Eremopetasitenin C2	0.735472	0.0375805	0.573338
Achromobacter	N-Ac-Asp-Glu-Val-Asp-CHO	0.735427	0.0375986	0.573338
Parabacteroides	Phenazocine	0.735352	0.0376283	0.573338
Mycoplasma	PI(O-18:0/18:2(9Z,12Z))	0.735285	0.0376546	0.573338
Mycoplasma	(23R)-1α-hydroxy-25,27-didehydrovitamin D3 26,23-lactone	0.735257	0.0376658	0.573338
Muribaculum	4'-O-Methylneobavaisoflavone 7-O-(2''-p-coumaroylglucoside)	0.735097	0.0377291	0.573723
Lachnospiraceae_UCG-004	Mosapride citrate hydrate	0.735067	0.037741	0.573723
Mycoplasma	Azulene	0.73497	0.0377795	0.573755
Coprococcus	Raucaffricine	-0.734936	0.037793	0.573755
[Anaerorhabdus]_furcosa_group	Cholic acid	-0.734559	0.0379423	0.575642
Bryobacter	2-Hydroxyimipramine glucuronide	0.734411	0.0380013	0.57588
Coprococcus	Prostaglandin E2 isopropyl ester	-0.734382	0.0380128	0.57588
Achromobacter	BUSSEIN	0.734331	0.0380331	0.57588
[Anaerorhabdus]_furcosa_group	Tyramine-O-sulfate	-0.734043	0.0381481	0.577241
Achromobacter	5',8,8''-Trihydroxy-3',3''',4',4''',5''',7',7''-heptamethoxy-5,5''-biflavan	0.733679	0.0382933	0.578771
Nordella	Dihomoavicholic acid	-0.733609	0.0383211	0.578771
Achromobacter	Serinyl-Proline	0.733505	0.038363	0.578771
Sphingomonas	Terretonin	-0.733477	0.0383741	0.578771
Bryobacter	PE-Cer(d16:1(4E)/24:1(15Z))	0.733379	0.0384134	0.578771
Lachnospiraceae_UCG-004	EXALAMIDE	0.733275	0.0384549	0.578771
Mycoplasma	PI(18:0/14:0)	0.73303	0.0385533	0.578771
Bryobacter	3α-Hydroxy-5β-chola-7,9(11)-dien-24-oic Acid	0.733028	0.0385541	0.578771
Bryobacter	PI(20:0/14:0)	0.733005	0.0385633	0.578771
Muribaculum	20-Oxo-leukotriene E4	0.732939	0.0385899	0.578771
Achromobacter	3'-Sialyllactosamine	0.7329	0.0386055	0.578771
Muribaculum	1,4-beta-D-Glucan	0.73289	0.0386096	0.578771
Prevotellaceae_UCG-001	3α-Hydroxy-5β-chola-7,9(11)-dien-24-oic Acid	0.732864	0.03862	0.578771
Staphylococcus	14-Hydroxypergolide glucuronide	0.732841	0.0386293	0.578771
Prevotellaceae_UCG-001	PS(20:4(5Z,8Z,11Z,14Z)/22:6(4Z,7Z,10Z,13Z,16Z,19Z))	0.732824	0.0386361	0.578771
Achromobacter	Eupatoroxin	0.732781	0.0386532	0.578771
Staphylococcus	Armillarilin	0.73266	0.0387019	0.578771
Lachnospiraceae_UCG-004	PI(O-18:0/18:2(9Z,12Z))	0.732619	0.0387184	0.578771
Methylobacillus	6-{2-[3-(3,7-dimethylocta-2,6-dien-1-yl)-7-hydroxy-4-oxo-4H-chromen-2-yl]-5-hydroxyphenoxy}-3,4,5-trihydroxyoxane-2-carboxylic acid	0.732527	0.0387554	0.578771
Staphylococcus	4-O-alpha-D-Galactopyranuronosyl-D-galacturonic acid	0.732388	0.0388115	0.578771
Coprococcus	Cortolone-3-glucuronide	-0.732292	0.0388501	0.578771
[Anaerorhabdus]_furcosa_group	5β-Chola-3,8(14),11-trien-24-oic Acid	-0.732288	0.0388519	0.578771
[Anaerorhabdus]_furcosa_group	5,8,11-Heptadecatriynoic acid	-0.732261	0.0388627	0.578771
Nordella	2-Ethyldihydro-3(2H)-thiophenone	0.732179	0.0388956	0.578771
[Anaerorhabdus]_furcosa_group	Tridecanol	-0.732054	0.0389462	0.578771
Muribaculaceae	N-(2-Hydroxyisobutyl)-2,4,8,10,12-tetradecapentaenamide	-0.732021	0.0389597	0.578771
Parabacteroides	(R)-MHD	0.732007	0.0389652	0.578771
Lachnospiraceae_UCG-004	Flonicamid	0.731985	0.0389742	0.578771
Methylobacillus	3''-Adenylylstreptomycin	0.73194	0.0389922	0.578771
Mycoplasma	Maraviroc	0.731807	0.0390459	0.578771
Lachnospiraceae_UCG-004	LysoPA(22:6(4Z,7Z,10Z,13Z,16Z,19Z)/0:0)	0.731759	0.0390656	0.578771
Flavisolibacter	2-Methoxyestradiol-17beta 3-sulfate	0.731676	0.0390988	0.578771
Lachnospiraceae_UCG-004	Rifamycin W-hemiacetal	0.73157	0.0391421	0.578771
Lachnospiraceae_UCG-004	1-Phosphatidyl-D-myo-inositol	0.731488	0.0391752	0.578771
Achromobacter	XV638	0.731464	0.039185	0.578771
Mycoplasma	PC(DiMe(9,3)/DiMe(9,3))	0.731454	0.0391889	0.578771
Achromobacter	monodeallyalmitrine	0.731427	0.0392	0.578771
Bryobacter	PI(14:0/20:3(8Z,11Z,14Z))	0.731413	0.0392055	0.578771
Lachnospiraceae_UCG-004	18-Carboxy-dinor-LTE4	0.731284	0.0392577	0.579044
Prevotellaceae_UCG-001	1-Nitro-5-glutathionyl-6-hydroxy-5,6-dihydronaphthalene	0.731201	0.0392917	0.579044
Staphylococcus	Adenosine diphosphate ribose	0.731182	0.0392994	0.579044
Sphingomonas	Methylenedioxy Pyrovalerone	0.731114	0.0393269	0.579078
Bacillus	17-phenyl trinor Prostaglandin D2	0.731009	0.0393696	0.5793
Bryobacter	5-Phenyl-1,3-pentadiyne	0.730953	0.0393924	0.5793
Achromobacter	RSC-3388	0.730879	0.0394225	0.579336
Mycoplasma	PI(16:0/18:0)	0.730823	0.0394452	0.579336
Nordella	3,4,5-trihydroxy-6-{[19-hydroxy-7,7-dimethyl-15-(2-methylprop-1-en-1-yl)-13-oxo-2,8,16-trioxapentacyclo[12.8.0.0³,¹².0⁴,⁹.0¹⁷,²²]docosa-1(14),3,5,9,11,17(22),18,20-octaen-11-yl]oxy}oxane-2-carboxylic acid	0.730632	0.0395231	0.58011
Achromobacter	Swertiajaponin 3'-O-gentiobioside	0.730497	0.039578	0.580451
[Eubacterium]_oxidoreducens_group	Angelicin	0.730447	0.0395984	0.580451
Lachnospiraceae_UCG-004	Androechin	0.73033	0.0396464	0.580451
Staphylococcus	Acetylenic acids; 10-Heptadecen-8-ynoic acid, 7-hydroxy-	0.730273	0.0396696	0.580451
Muribaculum	1-(4-hydroxy-3-methoxyphenyl)-3-(5-methoxy-2,2-dimethyl-2H-chromen-6-yl)propan-1-one	0.730266	0.0396725	0.580451
Mycoplasma	Rutin	0.730015	0.039775	0.58158
Lachnospiraceae_UCG-004	1-(5-Ketohexyl)-3-methylxanthine	0.729865	0.0398363	0.582106
Lachnospiraceae_UCG-004	PE-Cer(d16:1(4E)/24:0(2OH))	0.729719	0.039896	0.582275
Achromobacter	6-(2,4-dihydroxyphenyl)-2-{4-[(E)-2-(2,4-dihydroxyphenyl)ethenyl]-2,6-dihydroxyphenyl}-4-methylcyclohex-3-ene-1-carboxylic acid	0.729713	0.0398985	0.582275
Bryobacter	Stypoltrione	0.729597	0.0399463	0.582603
Prevotellaceae_UCG-001	11b,21-Dihydroxy-3,20-oxo-5b-pregnan-18-al	0.729429	0.0400152	0.582886
Coprococcus	Solacapine	-0.729426	0.0400164	0.582886
Bryobacter	nuatigenin 3-beta-D-glucopyranoside	0.729239	0.0400931	0.582984
Mycoplasma	Albafuran A	-0.729222	0.0401003	0.582984
Achromobacter	Leucadenone C	0.7292	0.0401092	0.582984
Lachnospiraceae_UCG-004	Vitexin	0.729053	0.0401698	0.582984
Methylobacillus	Oleic Acid ethyl ester	0.729003	0.0401902	0.582984
Staphylococcus	3-Hydroxy-1H-quinolin-4-one	0.728994	0.0401938	0.582984
Mycoplasma	Eremopetasitenin C2	0.728978	0.0402006	0.582984
Mycoplasma	Tridecanol	0.728826	0.0402632	0.583185
Prevotellaceae_UCG-001	(3b,5b,22a,25R)-Furostane-22-methoxy-3,26-diol 3-[glucosyl-(1->2)-glucoside] 26-glucoside	0.728797	0.0402749	0.583185
Muribaculum	Furcatin	0.728744	0.0402971	0.583185
Devosia	3-Hydroxy-1H-quinolin-4-one	0.728667	0.0403288	0.583185
Lachnospiraceae_UCG-004	15-dimethylarsinoyl pentadecanoic acid	0.728579	0.0403651	0.583185
Lachnospiraceae_UCG-004	Harrisonin	0.728452	0.0404176	0.583185
Achromobacter	Cyanidin 3-O-beta-rutinoside-7-O-beta-glucoside	0.728351	0.0404591	0.583185
Mycoplasma	3a,4b,12a-Trihydroxy-5b-cholanoic acid	0.728338	0.0404645	0.583185
Methylobacillus	Daidzein 6''-O-acetate	0.72833	0.0404678	0.583185
Prevotellaceae_UCG-001	5β-Chola-3,8(14),11-trien-24-oic Acid	0.728297	0.0404815	0.583185
Achromobacter	Flonicamid	0.728268	0.0404933	0.583185
Mycoplasma	2-Hydroxyimipramine glucuronide	0.728161	0.0405377	0.583458
Bryobacter	PI(21:0/13:0)	0.728095	0.0405652	0.583489
[Eubacterium]_oxidoreducens_group	Caproleic acid	0.727566	0.0407842	0.585117
Mycoplasma	N(6)-(Octanoyl)lysine	0.727565	0.0407846	0.585117
Achromobacter	1-Phosphatidyl-D-myo-inositol	0.727549	0.0407915	0.585117
Bryobacter	Ethisterone	0.727537	0.0407964	0.585117
Fournierella	S-4-Hydroxymephenytoin	-0.727509	0.0408081	0.585117
Staphylococcus	18-oxo-nonadecanoic acid	0.727454	0.040831	0.585117
Achromobacter	Methuyl tanshinonate	0.727356	0.0408717	0.585336
Lachnospiraceae_UCG-004	PI(16:1(9Z)/18:1(9Z))	0.72718	0.0409447	0.586017
Mycoplasma	L-L-Homoglutathione	0.72696	0.0410365	0.58648
Nordella	6-(1,2,3,4-Tetrahydro-6-hydroxy-2-naphthyl)-2(1H)-pyridone	0.726895	0.0410638	0.58648
Intestinimonas	Agmatine	0.726862	0.0410775	0.58648
Lachnospiraceae_UCG-004	2-Isopropyl citrate	0.726802	0.0411026	0.58648
Achromobacter	6-{4-[(1E)-3-[(6-{[3,4-dihydroxy-2,5-bis(hydroxymethyl)oxolan-2-yl]oxy}-3,4,5-trihydroxyoxan-2-yl)methoxy]-3-oxoprop-1-en-1-yl]-2-hydroxyphenoxy}-3,4,5-trihydroxyoxane-2-carboxylic acid	0.726797	0.0411046	0.58648
Muribaculum	6-[4-(2-carboxyethyl)-2-hydroxyphenoxy]-3,4,5-trihydroxyoxane-2-carboxylic acid	0.726706	0.0411424	0.586655
Bryobacter	Cholic acid	0.726438	0.0412543	0.587265
Coprococcus	2,4-Diamino-6-hydroxylaminotoluene	0.726426	0.0412594	0.587265
Lachnospiraceae_UCG-004	LysoPA(20:3(8Z,11Z,14Z)/0:0)	0.726421	0.0412617	0.587265
Prevotellaceae_UCG-001	N-oleyl-Ala-His	0.726206	0.0413516	0.58818
Prevotellaceae_UCG-001	PI(21:0/13:0)	0.72606	0.0414127	0.588348
Lachnospiraceae_UCG-004	Streptomycin	0.726056	0.0414146	0.588348
Achromobacter	1-(5-Ketohexyl)-3-methylxanthine	0.725924	0.0414699	0.588771
Mycoplasma	Artonin B	0.725816	0.041515	0.589048
Staphylococcus	[3-(2H-1,3-benzodioxol-5-yl)-1-(4-methoxy-1-benzofuran-5-yl)-3-oxopropoxy]sulfonic acid	0.725755	0.0415408	0.58905
Staphylococcus	3-Oxohexadecanoic acid	0.725541	0.0416305	0.589958
Muribaculum	7,3',4'-Trihydroxyflavone 7-glucoside	0.725422	0.0416807	0.590306
Achromobacter	6-(2,4-dihydroxyphenyl)-2-{3-[3-(2,4-dihydroxyphenyl)propanoyl]-2,6-dihydroxyphenyl}-4-methylcyclohex-3-ene-1-carboxylic acid	0.7253	0.041732	0.590316
Mycoplasma	Jadomycin B	0.72527	0.0417446	0.590316
Lachnospiraceae_UCG-004	7-hydroxy-6-methoxy-3-(1,3,6-trihydroxy-4-oxocyclohex-2-en-1-yl)-4H-chromen-4-one	0.725238	0.0417584	0.590316
Methylobacillus	6-{6-[5,7-dihydroxy-8-(3-methylbut-2-en-1-yl)-4-oxo-3,4-dihydro-2H-1-benzopyran-3-yl]-3-hydroxy-2-(3-methylbut-2-en-1-yl)phenoxy}-3,4,5-trihydroxyoxane-2-carboxylic acid	0.724959	0.0418759	0.59159
Flavisolibacter	Cortolone-3-glucuronide	0.724902	0.0419	0.59159
[Eubacterium]_oxidoreducens_group	Gemcitabine (dFdCTP)	0.724811	0.0419383	0.591646
Achromobacter	Pelargonidin 3-sambubioside-5-glucoside	0.724771	0.0419554	0.591646
Nordella	Myxochromide S1	-0.724609	0.0420239	0.592248
Lachnospiraceae_UCG-004	Minoxidil-O-glucuronide	0.724501	0.0420693	0.592526
Bryobacter	6-Methyltetrahydropterin	0.724439	0.0420957	0.592535
Mycoplasma	3-Hydroxy-N-methylpyridinium glucuronide	-0.724217	0.0421899	0.593498
Prevotellaceae_UCG-001	beta-muricholic acid	0.724072	0.0422511	0.593923
Mycoplasma	3a,7b,21-Trihydroxy-5b-cholanoic acid	0.724004	0.0422803	0.593923
Muribaculaceae	1-Nitro-5-glutathionyl-6-hydroxy-5,6-dihydronaphthalene	0.723963	0.0422977	0.593923
Muribaculum	Cinncassiol D2 glucoside	0.723338	0.0425632	0.596958
[Eubacterium]_oxidoreducens_group	Ethiofencarb	0.723333	0.0425657	0.596958
Sphingomonas	2H-Indol-2-one, 4-[2-(dipropylamino)ethyl]-1,3-dihydro-7-hydroxy-	0.723057	0.0426833	0.597931
[Anaerorhabdus]_furcosa_group	(3b,5b,22a,25R)-Furostane-22-methoxy-3,26-diol 3-[glucosyl-(1->2)-glucoside] 26-glucoside	-0.723048	0.0426871	0.597931
[Anaerorhabdus]_furcosa_group	N-Desthienylethyl-rotigotine	-0.722834	0.0427785	0.598847
Lachnospiraceae_UCG-004	PI(15:0/22:6(4Z,7Z,10Z,13Z,16Z,19Z))	0.722705	0.0428337	0.599255
Staphylococcus	Osajin	0.722618	0.0428711	0.599358
Methylobacillus	5-Formyl-5,6,7,8-tetrahydromethanopterin	0.722566	0.0428932	0.599358
Achromobacter	18-Carboxy-dinor-LTE4	0.722311	0.0430024	0.60052
Lachnospiraceae_UCG-004	7-Methylguanosine 5'-phosphate	0.722103	0.043092	0.601405
Staphylococcus	Gomisin L1 methyl ether	0.72203	0.0431232	0.601476
Achromobacter	N10-Formyltetrahydrofolic acid	0.721913	0.0431735	0.601706
Methylobacillus	3,4-dihydroxy-2-[(2Z)-4-hydroxy-3-(4-methylpent-3-en-1-yl)but-2-en-1-yl]benzoic acid	0.72187	0.043192	0.601706
Staphylococcus	Raucaffricine	-0.721753	0.0432423	0.601745
Achromobacter	Streptomycin	0.721742	0.0432471	0.601745
Prevotellaceae_UCG-001	Phenazocine	0.721649	0.0432868	0.601932
Bryobacter	PG(18:0/18:1(11Z))	0.721428	0.0433822	0.602582
Muribaculum	Stachyose	0.721354	0.043414	0.602582
Bryobacter	PI(18:0/14:0)	0.721334	0.0434227	0.602582
Nordella	Depdecin	0.721298	0.0434383	0.602582
Sphingomonas	PIM1(18:2(9Z,12Z)/16:2(9Z,12Z))	-0.721158	0.0434988	0.603058
Methylobacillus	3,4,5-trihydroxy-6-{3-hydroxy-4-[5-hydroxy-7-methoxy-6-(3-methylbut-1-en-1-yl)-3-(3-methylbut-2-en-1-yl)-4-oxo-4H-chromen-2-yl]phenoxy}oxane-2-carboxylic acid	0.721001	0.0435668	0.603432
Staphylococcus	2,4-Diamino-6-hydroxylaminotoluene	0.720974	0.0435783	0.603432
Mycoplasma	3α-Hydroxy-5β-chola-7,9(11)-dien-24-oic Acid	0.720908	0.0436069	0.603454
Staphylococcus	Citrusin B	0.720829	0.0436409	0.603454
Achromobacter	(S)-malyl N-acetyl-alpha-D-glucosaminide	0.720739	0.0436799	0.603454
[Eubacterium]_oxidoreducens_group	Glucoheptonic acid	0.720657	0.0437152	0.603454
Muribaculaceae	2-hydroxyflutamide	0.720608	0.0437366	0.603454
Intestinimonas	BAEOMYCESIC ACID	0.720607	0.0437373	0.603454
Intestinimonas	2-amino-8-oxo-9,10-epoxy-decanoic acid	0.720469	0.043797	0.603752
[Anaerorhabdus]_furcosa_group	1-Nitro-5-glutathionyl-6-hydroxy-5,6-dihydronaphthalene	-0.720436	0.0438114	0.603752
Coprococcus	Polysorbate 20	-0.720347	0.04385	0.603788
Lachnospiraceae_UCG-004	4-Piperidinemethanol, a,a-diphenyl-	0.720309	0.0438665	0.603788
Prevotellaceae_UCG-001	20-Hydroxyrutacridone epoxide	0.720049	0.0439792	0.604977
Candidatus_Koribacter	6-(alpha-D-Glucosaminyl)-1D-myo-inositol 1,2-cyclic phosphate	0.719941	0.0440264	0.605117
Staphylococcus	5-phosphonooxy-L-lysine	0.719905	0.044042	0.605117
Fournierella	Depdecin	-0.719835	0.0440725	0.605175
Mycoplasma	PS(20:5(5Z,8Z,11Z,14Z,17Z)/0:0)	0.719587	0.0441805	0.605916
Achromobacter	6-(2,4-dihydroxyphenyl)-2-{3-[(2E)-3-(2,4-dihydroxyphenyl)prop-2-enoyl]-2,6-dihydroxyphenyl}-4-methylcyclohex-3-ene-1-carboxylic acid	0.719506	0.0442157	0.605916
Mycoplasma	5β-Chola-3,8(14),11-trien-24-oic Acid	0.719483	0.0442256	0.605916
Achromobacter	Dichotosin	0.719413	0.0442561	0.605916
Prevotellaceae_UCG-001	Arginyl-Hydroxyproline	0.719339	0.0442887	0.605916
Lachnospiraceae_UCG-004	Hydroxyprolyl-Glutamine	0.71925	0.0443276	0.605916
Staphylococcus	Icariside E5	0.71922	0.0443407	0.605916
Achromobacter	Hematoporphyrin IX	0.719195	0.0443514	0.605916
Methylobacillus	Glycylserylprolylmethionylphenylalanylvalinamide	0.719167	0.0443636	0.605916
Prevotellaceae_UCG-001	Coproporphyrinogen III	0.718986	0.0444429	0.606582
Coprococcus	iso (4E,15-methyl-d16:1) sphingosine	-0.718821	0.0445151	0.606582
Mycoplasma	Methyl 2-thiofuroate	0.71874	0.0445508	0.606582
Coprococcus	Hericenone A	-0.718689	0.044573	0.606582
Achromobacter	7-{3-[(6-carboxy-3,4,5-trihydroxyoxan-2-yl)oxy]-4,5-dihydroxyphenyl}-11-hydroxy-3-methyl-6-{[3,4,5-trihydroxy-6-(hydroxymethyl)oxan-2-yl]oxy}-2λ⁴,8-dioxatricyclo[7.3.1.0⁵,¹³]trideca-1,3,5(13),6,9,11-hexaen-2-ylium	0.718637	0.0445959	0.606582
Mycoplasma	Ethisterone	0.718569	0.0446257	0.606582
Muribaculum	Cinalukast	0.718529	0.0446433	0.606582
Mycoplasma	PI(14:0/19:0)	0.718517	0.0446485	0.606582
Lachnospiraceae_UCG-004	Simvastatin	0.718514	0.0446497	0.606582
Bryobacter	Artonin B	0.718376	0.0447101	0.607044
Parabacteroides	Serinyl-Gamma-glutamate	0.718146	0.0448115	0.607814
Prevotellaceae_UCG-001	Glycinoeclepin A	-0.718118	0.0448236	0.607814
Intestinimonas	(5'-(but-3-en-1-yn-1-yl)-[2,2'-bithiophen]-5-yl)methyl acetate	0.718067	0.0448461	0.607814
Muribaculum	Dihydrosanguinarine	0.717909	0.0449156	0.608142
Nordella	BUDDLEOFLAVONOLOSIDE	-0.717892	0.0449232	0.608142
Muribaculum	Diosbulbin D	0.717527	0.0450838	0.609957
Muribaculum	EPOXYGEDUNIN	0.717426	0.0451288	0.610207
Mycoplasma	Cholic acid	0.717204	0.0452267	0.610815
Staphylococcus	4-hydroxy Nonenal-d3	0.717204	0.0452268	0.610815
[Eubacterium]_oxidoreducens_group	ACECLIDINE	0.717072	0.0452853	0.611125
Achromobacter	Strobilurin A	0.716967	0.0453317	0.611125
Staphylococcus	1,3-PBIT	0.716922	0.0453515	0.611125
Nordella	6E,8E,12E,14E-Hexadecatetraen-10-ynoic acid	-0.716886	0.0453676	0.611125
Nordella	5β-Chola-3,8(14),11-trien-24-oic Acid	-0.716852	0.0453826	0.611125
Nordella	N-Desthienylethyl-rotigotine	-0.716787	0.0454113	0.611153
Muribaculum	(1alpha,3beta,20S,22R,24S,25S)-Pubescenin	0.716614	0.0454878	0.611652
Lachnospiraceae_UCG-004	(3'-sulfo)Galbeta-Cer(d18:1/16:0(2OH))	0.716528	0.0455264	0.611652
[Anaerorhabdus]_furcosa_group	Pimelic acid	0.716522	0.0455287	0.611652
Muribaculum	7,8-Dihydrobiopterin	0.716464	0.0455548	0.611652
Muribaculum	HEUDELOTTIN C	0.716236	0.0456557	0.61265
Lachnospiraceae_UCG-004	Nirurin	0.716121	0.0457071	0.612982
Bryobacter	3-{2-[2-(3,3-dimethyloxiran-2-yl)ethyl]-8-hydroxy-2-methyl-2H-chromen-5-yl}propanoic acid	0.715843	0.0458309	0.614284
Lachnospiraceae_UCG-004	trans-Zeatin-O-glucoside riboside	0.715722	0.0458847	0.614428
[Anaerorhabdus]_furcosa_group	PMEG	0.715699	0.0458951	0.614428
Lachnospiraceae_UCG-004	Ofloxacin	-0.71551	0.0459793	0.615197
Bryobacter	7-Methylguanosine 5'-phosphate	0.715431	0.0460146	0.615312
Mycoplasma	PA(10:0/i-12:0)	0.715361	0.0460461	0.615375
[Eubacterium]_oxidoreducens_group	Cymorcin monoglucoside	0.715181	0.0461264	0.615742
Achromobacter	N-acetyl-2-carboxy Benzenesulfonamide	0.71518	0.0461271	0.615742
Nordella	PI(O-16:0/20:5(5Z,8Z,11Z,14Z,17Z))	-0.715076	0.0461736	0.615755
Lachnospiraceae_UCG-004	{[(2Z)-6-hydroxy-2-(phenylmethylidene)heptyl]oxy}sulfonic acid	0.715001	0.0462072	0.615755
Muribaculum	Naringin	0.714998	0.0462084	0.615755
Intestinimonas	Angelicin	0.714874	0.0462639	0.615959
Achromobacter	Dukunolide D	0.714845	0.0462773	0.615959
Nordella	6-(alpha-D-Glucosaminyl)-1D-myo-inositol 1,2-cyclic phosphate	0.714681	0.0463506	0.616578
Lachnospiraceae_UCG-004	Maraviroc	0.71459	0.0463915	0.616669
[Anaerorhabdus]_furcosa_group	2,6-Diisopropylnaphthalene	-0.714546	0.0464111	0.616669
Achromobacter	PI(16:2(9Z,12Z)/18:0)	0.714286	0.0465281	0.61766
[Anaerorhabdus]_furcosa_group	3α-Hydroxy-5β-chola-7,9(11)-dien-24-oic Acid	-0.714252	0.0465436	0.61766
Fournierella	Trigonellinamide	-0.714092	0.0466156	0.61766
Parabacteroides	SERICETIN DIACETATE	0.714089	0.0466168	0.61766
Parabacteroides	20-Hydroxyrutacridone epoxide	0.714082	0.0466199	0.61766
Lachnospiraceae_UCG-004	Gynocardin	-0.714018	0.0466488	0.617687
Achromobacter	Androechin	0.713781	0.0467556	0.618716
Achromobacter	3,5,6,7,2',3',4'-Heptahydroxyflavone	0.713726	0.0467803	0.618716
Methylobacillus	[(4-{5,14-dihydroxy-3-methoxy-8,17-dioxatetracyclo[8.7.0.0²,⁷.0¹¹,¹⁶]heptadeca-1(10),2(7),3,5,11(16),12,14-heptaen-4-yl}-2-methylbut-2-en-1-yl)oxy]sulfonic acid	0.713479	0.046892	0.619782
[Anaerorhabdus]_furcosa_group	PI(20:0/14:0)	-0.713411	0.0469229	0.619782
[Anaerorhabdus]_furcosa_group	12alpha-Hydroxy-3-oxochola-1,4-dien-24-oic Acid	0.713369	0.0469417	0.619782
Prevotellaceae_UCG-001	4-Nitrophenyl phosphate	0.713093	0.0470666	0.621074
Achromobacter	Peonidin 3-sophoroside-5-glucoside	0.713018	0.0471005	0.621163
Parabacteroides	Glucoheptonic acid	-0.712959	0.0471273	0.621163
[Anaerorhabdus]_furcosa_group	3a,4b,12a-Trihydroxy-5b-cholanoic acid	-0.712888	0.0471594	0.621229
Bryobacter	Cnidimol 7-glucoside	0.71263	0.0472765	0.622305
Lachnospiraceae_UCG-004	Pyridinoline	0.712589	0.0472951	0.622305
Achromobacter	Nirurin	0.712481	0.0473442	0.622334
Coprococcus	7a-Ethynylestradiol 3-glucuronide	-0.712452	0.0473574	0.622334
Lachnospiraceae_UCG-004	L-Coprine	0.712384	0.0473884	0.622334
Achromobacter	13-Deoxydaunorubicin	0.712346	0.0474056	0.622334
Fournierella	Arabinoside	-0.712199	0.0474726	0.622857
Staphylococcus	Staurosporine	0.712066	0.0475331	0.622902
Prevotellaceae_UCG-001	Azulene	0.711913	0.047603	0.622902
Achromobacter	trans-Zeatin-O-glucoside riboside	0.711821	0.0476449	0.622902
[Anaerorhabdus]_furcosa_group	13'-Carboxy-gamma-tocotrienol	0.711815	0.0476477	0.622902
[Eubacterium]_oxidoreducens_group	KAPA	0.71179	0.0476592	0.622902
[Eubacterium]_oxidoreducens_group	Biuret	0.71179	0.0476592	0.622902
[Eubacterium]_oxidoreducens_group	Phosphoribosyl carboxyaminoimidazole	0.711705	0.0476979	0.622902
Prevotellaceae_UCG-001	3-trans-p-Coumaroylrotundic acid	0.711543	0.0477717	0.622902
Nordella	PI(14:1(9Z)/22:2(13Z,16Z))	-0.711488	0.047797	0.622902
Achromobacter	Labriformidin	0.711458	0.0478109	0.622902
Achromobacter	1alpha-hydroxy-25,26,27-trinorvitamin D3 24-carboxylic acid	0.711457	0.0478113	0.622902
Achromobacter	Hydramethylnon	0.71138	0.0478465	0.622902
Bacillus	Formylmethionyl-leucyl-phenylalanine methyl ester	0.711367	0.0478521	0.622902
[Eubacterium]_oxidoreducens_group	Trifloxystrobin	0.711361	0.0478551	0.622902
Nordella	Ethisterone	-0.711222	0.0479186	0.623131
[Anaerorhabdus]_furcosa_group	PI(14:1(9Z)/22:2(13Z,16Z))	-0.711149	0.0479519	0.623131
Coprococcus	15,16-Dihydrobiliverdin	-0.711145	0.047954	0.623131
Nordella	Tenovin-6	0.711064	0.0479908	0.623258
[Eubacterium]_oxidoreducens_group	N-Acetyldemethylphosphinothricin	0.710971	0.0480337	0.623462
[Eubacterium]_oxidoreducens_group	4-Dedimethyl-6-dehydro-anhydrotetracycline	0.710844	0.0480919	0.623847
Muribaculum	Cholestane-3,7,12,25-tetrol-3-glucuronide	0.710649	0.0481816	0.623847
Achromobacter	Capsianoside I	0.710596	0.048206	0.623847
Achromobacter	4,7-Didehydroneophysalin B	0.710586	0.0482104	0.623847
Prevotellaceae_UCG-001	Tridecanol	0.71058	0.0482134	0.623847
Prevotellaceae_UCG-001	PIM1(18:2(9Z,12Z)/16:2(9Z,12Z))	0.710552	0.0482261	0.623847
[Eubacterium]_oxidoreducens_group	N,N-diethyl-3-hydroxybut-2-enamide	0.710317	0.0483341	0.624892
Lachnospiraceae_UCG-004	2',5'-Dihydroxy-4,3',4',6'-tetramethoxychalcone	0.710225	0.0483765	0.625089
[Eubacterium]_oxidoreducens_group	7-Ethyl-2,3,4,5,6,7-hexahydrocyclopent[b]azepin-8(1H)-one	0.710077	0.0484447	0.625619
Muribaculum	{5-[(E)-2-{3,5-dihydroxy-4-[(1E)-3-hydroxy-3-methylbut-1-en-1-yl]phenyl}ethenyl]-2-hydroxyphenyl}oxidanesulfonic acid	0.709973	0.0484928	0.625889
[Eubacterium]_oxidoreducens_group	11-Hydroxycanthin-6-one	0.709806	0.0485698	0.626532
Achromobacter	3beta,9alpha-Dihydroxy-11-oxo-5beta-cholan-24-oic Acid	0.709623	0.0486541	0.626937
[Eubacterium]_oxidoreducens_group	[3-oxo-2-(phenylmethylidene)butoxy]sulfonic acid	0.70962	0.0486558	0.626937
Prevotellaceae_UCG-001	Phenicarbazide	0.709439	0.0487394	0.627244
[Eubacterium]_oxidoreducens_group	2,3,4,5,6,7-Hexahydro-6,7-dimethylcyclopent[b]azepin-8(1H)-one	0.709415	0.0487503	0.627244
Muribaculum	Doxorubicinol	0.709351	0.0487802	0.627244
[Anaerorhabdus]_furcosa_group	6,7-dihydro-12-epi-LTB4	0.709332	0.0487887	0.627244
Achromobacter	6-({3-[2,4-dihydroxy-3-(3-methylbut-2-en-1-yl)phenyl]-5-hydroxy-8-(3-methylbut-2-en-1-yl)-4-oxo-3,4-dihydro-2H-1-benzopyran-7-yl}oxy)-3,4,5-trihydroxyoxane-2-carboxylic acid	0.709092	0.0489	0.628324
Coprococcus	3-Hydroxytetradecanedioic acid	-0.708941	0.0489697	0.628868
Bacillus	Hovenidulcioside A1	0.708646	0.0491071	0.629471
[Eubacterium]_oxidoreducens_group	2-hydroxy-3-[4-hydroxy-3-(sulfooxy)phenyl]propanoic acid	0.708645	0.0491072	0.629471
Parabacteroides	2-hydroxyflutamide	0.708598	0.0491294	0.629471
[Eubacterium]_oxidoreducens_group	1-Acetylcyclohexyl acetate	0.708468	0.0491898	0.629471
[Eubacterium]_oxidoreducens_group	4-ethylphenylsulfate	0.708396	0.0492229	0.629471
Methylobacillus	RSC-3388	0.708262	0.0492857	0.629471
Achromobacter	Isolariciresinol 9'-O-alpha-L-arabinofuranoside	0.708256	0.0492883	0.629471
Achromobacter	6-{6-[5,7-dihydroxy-8-(3-methylbut-2-en-1-yl)-4-oxo-3,4-dihydro-2H-1-benzopyran-3-yl]-3-hydroxy-2-(3-methylbut-2-en-1-yl)phenoxy}-3,4,5-trihydroxyoxane-2-carboxylic acid	0.708201	0.0493138	0.629471
Achromobacter	Gancaonin F	0.708201	0.049314	0.629471
Muribaculaceae	Goyaglycoside f	0.708044	0.0493872	0.629471
Lachnospiraceae_UCG-004	11-deoxy-11-methylene-PGD2	0.70804	0.049389	0.629471
[Eubacterium]_oxidoreducens_group	5-Hydroxyxanthotoxin	0.707965	0.0494242	0.629471
Lachnospiraceae_UCG-004	Durupcoside A	0.707934	0.0494382	0.629471
[Eubacterium]_oxidoreducens_group	psi-Pelletierine	0.707897	0.0494557	0.629471
[Eubacterium]_oxidoreducens_group	7-Ethyl-2,3,6,7-tetrahydrocyclopent[b]azepin-8(1H)-one	0.707894	0.0494571	0.629471
[Eubacterium]_oxidoreducens_group	2-octenoylglycine	0.70788	0.0494638	0.629471
Achromobacter	Leonuridine	0.707833	0.0494856	0.629471
Mycoplasma	SERICETIN DIACETATE	0.707738	0.0495299	0.629471
[Anaerorhabdus]_furcosa_group	PIM1(18:2(9Z,12Z)/16:2(9Z,12Z))	-0.707724	0.0495367	0.629471
Methylobacillus	Gibberellin A68	0.707477	0.0496518	0.629846
[Anaerorhabdus]_furcosa_group	3,5,7-trihydroxy-2-(4-hydroxy-3-methoxyphenyl)-5H-chromen-5-yl	0.707397	0.0496893	0.629846
Methylobacillus	XV638	0.70732	0.0497252	0.629846
[Anaerorhabdus]_furcosa_group	Captopril disulfide	-0.707135	0.0498119	0.629846
Flavisolibacter	O-Phosphoethanolamine	0.707082	0.0498367	0.629846
Prevotellaceae_UCG-001	Artonin B	0.706905	0.04992	0.629846
[Eubacterium]_oxidoreducens_group	2,8-Dihydroxyquinoline-beta-D-glucuronide	0.706872	0.0499355	0.629846
[Eubacterium]_oxidoreducens_group	2-Methylhippuric acid	0.706706	0.0500134	0.629846
Mycoplasma	1-arachidonoyl-2-hydroxy-sn-glycero-3-phosphate	0.706689	0.0500212	0.629846
Mycoplasma	Pyridinoline	0.706624	0.0500521	0.629846
Achromobacter	2',5'-Dihydroxy-4,3',4',6'-tetramethoxychalcone	0.70662	0.0500538	0.629846
[Eubacterium]_oxidoreducens_group	Elaeocarpidine	0.706613	0.0500569	0.629846
Bryobacter	Caracurine V	0.706596	0.050065	0.629846
[Eubacterium]_oxidoreducens_group	4-Methoxy potassium salicylate	0.706583	0.0500712	0.629846
[Eubacterium]_oxidoreducens_group	Resorufin	0.706405	0.0501549	0.629846
Staphylococcus	Cefuroxime sodium	0.706378	0.0501673	0.629846
Prevotellaceae_UCG-001	16,16-dimethyl-PGD2	0.706315	0.0501973	0.629846
Sphingomonas	Dihomoavicholic acid	-0.706297	0.0502058	0.629846
[Eubacterium]_oxidoreducens_group	2-Methyl-4-pentyloxazole	0.706259	0.0502237	0.629846
Lachnospiraceae_UCG-004	Saringosterol 3-glucoside	0.706189	0.0502564	0.629846
[Eubacterium]_oxidoreducens_group	Isovalerylcarnitine	0.706163	0.0502686	0.629846
[Eubacterium]_oxidoreducens_group	Isoelemicin	0.706124	0.050287	0.629846
Mycoplasma	3-{2-[2-(3,3-dimethyloxiran-2-yl)ethyl]-8-hydroxy-2-methyl-2H-chromen-5-yl}propanoic acid	0.706101	0.0502981	0.629846
[Eubacterium]_oxidoreducens_group	Tetrahomomethionine	0.70602	0.0503363	0.629846
Bryobacter	N-Desthienylethyl-rotigotine	0.706	0.0503459	0.629846
Intestinimonas	Caproleic acid	0.705947	0.0503705	0.629846
Lachnospiraceae_UCG-004	Dolastatin 16	0.705946	0.0503714	0.629846
Candidatus_Koribacter	Arabinoside	0.705863	0.0504103	0.629846
[Eubacterium]_oxidoreducens_group	Ellagic acid	0.705823	0.0504292	0.629846
[Anaerorhabdus]_furcosa_group	Azulene	-0.705785	0.0504472	0.629846
Flavisolibacter	Pristanal	0.705746	0.0504656	0.629846
Bryobacter	PC(DiMe(9,3)/DiMe(9,3))	0.705738	0.0504693	0.629846
Mycoplasma	nuatigenin 3-beta-D-glucopyranoside	0.705737	0.0504698	0.629846
Lachnospiraceae_UCG-004	Colchicoside	0.705637	0.0505171	0.630057
[Eubacterium]_oxidoreducens_group	Hyoscyamine	0.705516	0.0505744	0.630057
Achromobacter	Glaucarubin	0.705471	0.0505958	0.630057
Fournierella	6-(1,2,3,4-Tetrahydro-6-hydroxy-2-naphthyl)-2(1H)-pyridone	-0.70547	0.0505963	0.630057
Prevotellaceae_UCG-001	3-hydroxytridecanoyl carnitine	0.705294	0.0506793	0.630748
Lachnospiraceae_UCG-004	3-Hydroxy-4-butanolide	0.704993	0.0508221	0.632185
Intestinimonas	Ethiofencarb	0.704903	0.0508645	0.63237
Achromobacter	Palargonidin 3-(6''-malonylsophoroside)	0.70467	0.0509754	0.632614
[Eubacterium]_oxidoreducens_group	S-Methyl 4-methylpentanethioate	0.704604	0.051007	0.632614
[Eubacterium]_oxidoreducens_group	Saccharin	0.704516	0.0510488	0.632614
[Eubacterium]_oxidoreducens_group	4-hydroxyphenylpropionylglycine	0.70449	0.0510611	0.632614
[Eubacterium]_oxidoreducens_group	Setarin	0.70436	0.0511227	0.632614
[Eubacterium]_oxidoreducens_group	NH2Mec	0.704332	0.0511361	0.632614
[Eubacterium]_oxidoreducens_group	dUDP	0.70431	0.0511464	0.632614
Muribaculum	Sulfinpyrazone	0.704298	0.0511523	0.632614
[Eubacterium]_oxidoreducens_group	Dehydrochorismic acid	0.704286	0.0511582	0.632614
Prevotellaceae_UCG-001	N-(14-Methylhexadecanoyl)pyrrolidine	0.70426	0.0511702	0.632614
Lachnospiraceae_UCG-004	6-(N-Acetyl-alpha-D-glucosaminyl)-1-phosphatidyl-1D-myo-inositol	0.704198	0.0511998	0.632614
Muribaculum	Taurohyocholate	0.704168	0.0512142	0.632614
Lachnospiraceae_UCG-004	7-DESHYDROXYPYROGALLIN-4-CARBOXYLIC ACID	0.704054	0.0512687	0.632947
Nordella	Hexobarbital	0.703979	0.0513046	0.63305
[Eubacterium]_oxidoreducens_group	4-methoxyphenylethanol sulfate	0.703597	0.0514869	0.634092
Prevotellaceae_UCG-001	PI(15:0/19:0)	0.703578	0.051496	0.634092
Mycoplasma	Caracurine V	0.703531	0.0515186	0.634092
Achromobacter	5-Methyl-5,6,7,8-tetrahydromethanopterin	0.703498	0.0515339	0.634092
Lachnospiraceae_NK4B4_group	(S)-malyl N-acetyl-alpha-D-glucosaminide	0.703375	0.0515931	0.634092
[Eubacterium]_oxidoreducens_group	ACEPHATE	0.703359	0.0516005	0.634092
[Eubacterium]_oxidoreducens_group	Valproylglycine	0.703347	0.0516065	0.634092
Nordella	2'-Hydroxynicotine	0.70334	0.0516096	0.634092
[Eubacterium]_oxidoreducens_group	1-hydroxyhexanoylglycine	0.703166	0.0516931	0.634779
Methylobacillus	Morphine 3,6-diglucuronide	0.703051	0.0517482	0.634889
[Eubacterium]_oxidoreducens_group	Benzyl 2-methyl-3-oxobutanoate	0.703032	0.0517572	0.634889
[Eubacterium]_oxidoreducens_group	(±)-Pelletierine	0.702781	0.0518777	0.635735
[Eubacterium]_oxidoreducens_group	4-octenoylglycine	0.70276	0.0518881	0.635735
Bryobacter	PI(14:1(9Z)/22:2(13Z,16Z))	0.702695	0.0519189	0.635735
Bryobacter	O-(13-carboxytridecanoyl)carnitine	0.702621	0.0519548	0.635735
Lachnospiraceae_UCG-004	PC(O-1:0/O-16:0)[U]	0.702562	0.0519829	0.635735
[Eubacterium]_oxidoreducens_group	N-Nonanoylglycine	0.702495	0.0520154	0.635735
[Eubacterium]_oxidoreducens_group	5'-Guanylylmethylenebisphosphonate	0.702439	0.0520421	0.635735
Prevotellaceae_UCG-001	Endomorphin-2	0.702358	0.052081	0.635735
Coprococcus	3,4,5-trihydroxy-6-{4-[1-hydroxy-3-(5-methoxy-2,2-dimethyl-2H-chromen-6-yl)prop-2-en-1-yl]phenoxy}oxane-2-carboxylic acid	-0.702354	0.052083	0.635735
Achromobacter	Cyflufenamid	0.702313	0.0521027	0.635735
[Eubacterium]_oxidoreducens_group	3-Hydroxysuberic acid	0.702213	0.0521509	0.635755
Prevotellaceae_UCG-001	PI(O-18:0/18:2(9Z,12Z))	0.702134	0.0521889	0.635755
Mycoplasma	5,8,11-Heptadecatriynoic acid	0.702045	0.0522321	0.635755
[Eubacterium]_oxidoreducens_group	Cinnamoylglycine	0.702002	0.0522527	0.635755
[Eubacterium]_oxidoreducens_group	Cyometrinil	0.70193	0.0522874	0.635755
Lachnospiraceae_UCG-004	1-Phenyl-5-heptene-1,3-diyne	0.701869	0.052317	0.635755
Methylobacillus	Antrafenine	0.701834	0.0523338	0.635755
Achromobacter	Edulisin I	0.701702	0.0523977	0.635755
Staphylococcus	{4-hydroxy-17-methoxy-10-oxo-2-oxatricyclo[13.2.2.1³,⁷]icosa-1(17),3,5,7(20),15,18-hexaen-8-yl}oxidanesulfonic acid	0.701683	0.0524068	0.635755
Coprococcus	Albafuran A	0.701636	0.0524293	0.635755
[Eubacterium]_oxidoreducens_group	2-(2H-1,3-benzodioxol-5-yl)-2-oxoacetic acid	0.701591	0.0524514	0.635755
Achromobacter	6-{2-[6-carboxy-5-(2,4-dihydroxyphenyl)-3-methylcyclohex-2-en-1-yl]-3-hydroxy-5-[6-hydroxy-7-(3-methylbut-2-en-1-yl)-1-benzofuran-2-yl]phenoxy}-3,4,5-trihydroxyoxane-2-carboxylic acid	0.70151	0.0524903	0.635755
Intestinimonas	Glucoheptonic acid	0.701397	0.0525451	0.635755
[Anaerorhabdus]_furcosa_group	3beta-hydroxy-estra-5,7,9-trien-17-one	-0.701382	0.0525525	0.635755
[Anaerorhabdus]_furcosa_group	PE-Cer(d16:1(4E)/24:1(15Z))	-0.701378	0.0525543	0.635755
[Eubacterium]_oxidoreducens_group	CI Acid Orange 20	0.701205	0.0526379	0.635755
Muribaculaceae	(23R)-1α-hydroxy-25,27-didehydrovitamin D3 26,23-lactone	0.701096	0.0526909	0.635755
[Eubacterium]_oxidoreducens_group	2-Methyl-4-amino-5-hydroxymethylpyrimidine diphosphate	0.701096	0.052691	0.635755
[Anaerorhabdus]_furcosa_group	(23R)-1α-hydroxy-25,27-didehydrovitamin D3 26,23-lactone	-0.700988	0.052743	0.635755
Lachnospiraceae_UCG-004	Validamycin B	0.700927	0.0527731	0.635755
[Eubacterium]_oxidoreducens_group	3-octenoylglycine	0.700749	0.0528591	0.635755
[Eubacterium]_oxidoreducens_group	1,2,3,4-Tetrahydro-6-propanoylpyridine	0.700722	0.0528724	0.635755
Intestinimonas	Gemcitabine (dFdCTP)	0.700695	0.0528856	0.635755
Bryobacter	Rufloxacin	0.700675	0.0528954	0.635755
Muribaculaceae	(1R*,3R*,3'S*)-1,2,3,4-Tetrahydro-1-(2-thio-3-pyrrolidinyl)-beta-carboline-3-carboxylic acid	0.700604	0.0529297	0.635755
[Eubacterium]_oxidoreducens_group	DL-Glyceraldehyde 2-Phosphate	0.700561	0.0529507	0.635755
Fournierella	Hexobarbital	-0.70046	0.0529997	0.635755
[Eubacterium]_oxidoreducens_group	13'-Carboxy-gamma-tocotrienol	0.70043	0.0530144	0.635755
[Eubacterium]_oxidoreducens_group	C.I. Pigment Blue 63	0.700377	0.05304	0.635755
[Eubacterium]_oxidoreducens_group	2-Acetyl-4-methylpyridine	0.700377	0.0530403	0.635755
[Eubacterium]_oxidoreducens_group	(6-(but-3-en-1-yn-1-yl)-1,2-dithiin-3-yl)methanol	0.700376	0.0530404	0.635755
[Eubacterium]_oxidoreducens_group	7-Methylinosine	0.700338	0.0530589	0.635755
Staphylococcus	7-(3-methyl-5-pentylfuran-2-yl)-heptanoic acid	0.700309	0.0530731	0.635755
[Anaerorhabdus]_furcosa_group	Prostaglandin D2 serinol amide	-0.700283	0.053086	0.635755
Achromobacter	7-DESHYDROXYPYROGALLIN-4-CARBOXYLIC ACID	0.700266	0.0530943	0.635755
[Eubacterium]_oxidoreducens_group	Hexanethioic acid S-propyl ester	0.700238	0.0531078	0.635755
[Eubacterium]_oxidoreducens_group	p-Cresol sulfate	0.700183	0.0531348	0.635755
Coprococcus	1-(2-Thienyl)-1-butanone	0.7001	0.0531751	0.635755
Lachnospiraceae_UCG-004	1-heptadecanoyl-sn-glycerol 3-phosphate	0.700085	0.0531823	0.635755
Methylobacillus	Annonisin	0.699974	0.0532365	0.636073
Nordella	Methylenedioxy Pyrovalerone	0.699797	0.0533229	0.636566
[Eubacterium]_oxidoreducens_group	3-O-Methylisoproterenol	0.699746	0.0533476	0.636566
Mycoplasma	{4-[1-oxo-1-(2,3,4,6-tetrahydroxyphenyl)propan-2-yl]phenyl}oxidanesulfonic acid	0.699697	0.0533714	0.636566
[Eubacterium]_oxidoreducens_group	5-(3',4',5'-Trihydroxyphenyl)-gamma-valerolactone-3'-O-sulphate	0.699651	0.0533942	0.636566
[Eubacterium]_oxidoreducens_group	Oxamyl	0.699606	0.0534162	0.636566
[Eubacterium]_oxidoreducens_group	Herbacetin 8-acetate	0.699498	0.053469	0.636865
Lachnospiraceae_UCG-004	Lomefloxacin	0.699341	0.0535457	0.637045
Achromobacter	Physalin N	0.699234	0.053598	0.637045
Coprococcus	PI(19:0/15:0)	-0.699214	0.0536078	0.637045
Muribaculum	3-(3-Methylbutyl)tricetin 5-neohesperidoside	0.699203	0.0536132	0.637045
[Eubacterium]_oxidoreducens_group	Australine	0.69916	0.0536341	0.637045
[Eubacterium]_oxidoreducens_group	2-[(6-carboxy-3,4,5-trihydroxyoxan-2-yl)oxy]-3-hydroxybutanedioic acid	0.699097	0.0536652	0.637045
[Eubacterium]_oxidoreducens_group	Benzoic acid	0.698999	0.0537133	0.637045
Coprococcus	PI(22:2(13Z,16Z)/14:1(9Z))	-0.698946	0.0537392	0.637045
[Eubacterium]_oxidoreducens_group	(alpha-D-mannosyl)7-beta-D-mannosyl-diacetylchitobiosyl-L-asparagine, isoform B (protein)	0.698914	0.0537549	0.637045
Prevotellaceae_UCG-001	PI(20:0/14:0)	0.698862	0.0537804	0.637045
[Eubacterium]_oxidoreducens_group	CGP 52608	0.698845	0.0537888	0.637045
Muribaculaceae	Tyramine-O-sulfate	0.698767	0.053827	0.63717
Sphingomonas	15,16-Dihydrobiliverdin	-0.698588	0.0539148	0.637192
Sphingomonas	5,8,11-Heptadecatriynoic acid	-0.698587	0.0539155	0.637192
Muribaculum	PIM1(19:2(9Z,12Z)/16:2(9Z,12Z))	0.698555	0.0539315	0.637192
[Eubacterium]_oxidoreducens_group	Hexanoylglycine	0.698538	0.0539397	0.637192
Bryobacter	1-arachidonoyl-2-hydroxy-sn-glycero-3-phosphate	0.69842	0.0539976	0.637296
Bryobacter	{4-[(E)-2-{3,5-dihydroxy-4-[(1E)-3-methylbut-1-en-1-yl]phenyl}ethenyl]phenyl}oxidanesulfonic acid	0.698407	0.0540039	0.637296
[Eubacterium]_oxidoreducens_group	O-methoxycatechol-O-sulphate	0.698336	0.0540392	0.637385
Achromobacter	3-Hydroxy-5-[(E)-2-(4-methoxyphenyl)vinyl]phenyl hexopyranoside	0.698277	0.054068	0.637398
[Eubacterium]_oxidoreducens_group	Epinephrine sulfate	0.698124	0.0541433	0.63796
Lachnospiraceae_UCG-004	Leonuridine	0.697917	0.0542452	0.638274
Bryobacter	Latanoprost ethyl amide	0.697899	0.0542543	0.638274
[Eubacterium]_oxidoreducens_group	1-hydroxyoct-2-enoylglycine	0.697888	0.0542599	0.638274
[Eubacterium]_oxidoreducens_group	Hippuric acid	0.697845	0.0542811	0.638274
[Eubacterium]_oxidoreducens_group	(±)-Sulfobutanedioic acid	0.697706	0.0543493	0.638346
[Eubacterium]_oxidoreducens_group	3-(but-3-en-1-yn-1-yl)-6-methyl-1,2-dithiine	0.697678	0.0543635	0.638346
[Eubacterium]_oxidoreducens_group	L-Dopa	0.697655	0.054375	0.638346
Mycoplasma	Latanoprost ethyl amide	0.697561	0.0544213	0.638346
Mycoplasma	O-(13-carboxytridecanoyl)carnitine	0.69749	0.0544563	0.638346
[Eubacterium]_oxidoreducens_group	ACEXAMIC ACID	0.697441	0.0544805	0.638346
Mycoplasma	Rufloxacin	0.697439	0.0544815	0.638346
Sphingomonas	3''-Deamino-3''-oxonicotianamine	-0.69738	0.0545107	0.638364
Nordella	2,6-Diisopropylnaphthalene	-0.697309	0.054546	0.638374
Achromobacter	Validamycin B	0.697246	0.0545769	0.638374
Muribaculum	2-(Methylthio)ethanesulfonate	0.69718	0.0546098	0.638374
[Eubacterium]_oxidoreducens_group	N-FORMYLMETHIONYLALANINE	0.697154	0.0546226	0.638374
Lachnospiraceae_NK4B4_group	2-Methoxyestradiol-17beta 3-sulfate	0.697092	0.0546533	0.638409
[Eubacterium]_oxidoreducens_group	N-Heptanoylglycine	0.696819	0.0547886	0.639663
Muribaculum	D-Lombricine	0.696566	0.0549141	0.640485
[Eubacterium]_oxidoreducens_group	2,3,6,7-Tetrahydro-6,7-dimethylcyclopent[b]azepin-8(1H)-one	0.69654	0.0549273	0.640485
[Eubacterium]_oxidoreducens_group	[5,7-dihydroxy-2-(3-hydroxyphenyl)-4-oxo-3,4-dihydro-2H-1-benzopyran-3-yl]oxidanesulfonic acid	0.696509	0.0549425	0.640485
[Eubacterium]_oxidoreducens_group	Nalidixic acid	0.696254	0.0550695	0.641641
Achromobacter	5,6,7,8-Tetrahydromethanopterin	0.696041	0.0551754	0.642549
Lachnospiraceae_UCG-004	beta-muricholic acid	0.695747	0.055322	0.642798
Muribaculum	Ikarisoside F	0.695703	0.0553442	0.642798
Achromobacter	Lomefloxacin	0.695697	0.0553472	0.642798
Methylobacillus	[2-({4,5-dihydroxy-2-[4-(7-hydroxy-4-oxo-3,4-dihydro-2H-1-benzopyran-2-yl)phenoxy]-6-(hydroxymethyl)oxan-3-yl}oxy)-4-hydroxy-4-[(1H-indole-3-carbonyloxy)methyl]oxolan-3-yl]oxidanesulfonic acid	0.695601	0.0553949	0.642798
Lachnospiraceae_UCG-004	Tetrahydroaldosterone-3-glucuronide	0.695575	0.055408	0.642798
[Eubacterium]_oxidoreducens_group	2,3-Dihydrobenzofuran	0.695566	0.0554123	0.642798
Intestinimonas	ACECLIDINE	0.695566	0.0554127	0.642798
Prevotellaceae_UCG-001	6-(alpha-D-Glucosaminyl)-1D-myo-inositol 1,2-cyclic phosphate	-0.69555	0.0554204	0.642798
Lachnospiraceae_UCG-004	PKODiA-PI	0.695242	0.0555746	0.644024
Coprococcus	Wyerol	-0.695227	0.0555821	0.644024
Parabacteroides	Hericenone A	0.695009	0.0556914	0.644267
[Eubacterium]_oxidoreducens_group	3-(3,5-dihydroxyphenyl)-1-propanoic acid sulphate	0.694986	0.0557028	0.644267
Lachnospiraceae_UCG-004	PIM1(19:2(9Z,12Z)/16:2(9Z,12Z))	0.694977	0.0557071	0.644267
Methylobacillus	Medicagol	0.694961	0.0557151	0.644267
[Eubacterium]_oxidoreducens_group	2,3-Dihydro-5-(3-hydroxypropanoyl)-1H-pyrrolizine	0.694803	0.0557943	0.644447
[Eubacterium]_oxidoreducens_group	1-beta-hydroxymedroxyprogesterone	0.694706	0.0558433	0.644447
Sphingomonas	2,4-Diamino-6-hydroxylaminotoluene	0.694654	0.0558692	0.644447
[Anaerorhabdus]_furcosa_group	HDOPA	0.694552	0.0559206	0.644447
[Anaerorhabdus]_furcosa_group	Beta-Glycerophosphoric acid	0.694508	0.0559426	0.644447
Muribaculum	Austalide H	0.694483	0.0559554	0.644447
Sphingomonas	6-(alpha-D-Glucosaminyl)-1D-myo-inositol 1,2-cyclic phosphate	0.694427	0.0559833	0.644447
Achromobacter	Bouillonamide B	0.694421	0.0559864	0.644447
Nordella	(all-E)-1,7-bis(4-hydroxyphenyl)-1,4,6-heptatrien-3-one	0.694368	0.0560129	0.644447
[Eubacterium]_oxidoreducens_group	(±)-Propionylcarnitine	0.694357	0.0560185	0.644447
[truncated: 21,001 more rows]

## Sheet: GAD65_16_NZ9000_16
Microbe	Metablite	Correlation	Pvalue	AdjPvalue
Fluviicola	Darifenacin	0.997805	2.63857e-08	0.000665925
[Eubacterium]_oxidoreducens_group	Fenugreekine	0.997262	5.1225e-08	0.000665925
[Eubacterium]_oxidoreducens_group	Nicotinamide adenine dinucleotide (NAD)	0.996773	8.37813e-08	0.000726104
[Eubacterium]_oxidoreducens_group	Propanoylagmatine	0.993128	8.07143e-07	0.00481795
[Eubacterium]_oxidoreducens_group	5-[(4-Hydroxypheny)ethenyl]-2-(3-methyl-1-butenyl)-1,3-benzenediol	0.992056	1.24569e-06	0.00481795
[Eubacterium]_oxidoreducens_group	Bakkenolide D	0.991338	1.61427e-06	0.00481795
[Eubacterium]_oxidoreducens_group	[(5-oxo-1,7-diphenylheptan-3-yl)oxy]sulfonic acid	0.990636	2.03836e-06	0.00481795
[Eubacterium]_oxidoreducens_group	6-[5-(carboxymethyl)-2-hydroxyphenoxy]-3,4,5-trihydroxyoxane-2-carboxylic acid	0.990636	2.03836e-06	0.00481795
[Eubacterium]_oxidoreducens_group	4-Prenylresveratrol	0.990636	2.03836e-06	0.00481795
[Eubacterium]_oxidoreducens_group	Limocitrol 3-glucoside	0.990636	2.03836e-06	0.00481795
[Eubacterium]_oxidoreducens_group	11-keto Fluprostenol	0.990636	2.03836e-06	0.00481795
Bilophila	Sannamycin B	0.987433	4.91469e-06	0.00980409
[Eubacterium]_oxidoreducens_group	5-[3-(4-hydroxyphenyl)oxiran-2-yl]-2-[(1E)-3-methylbut-1-en-1-yl]benzene-1,3-diol	0.987295	5.07785e-06	0.00980409
Gastranaerophilales	5-O-beta-D-Xylopyranosyl-L-arabinose	0.987129	5.27912e-06	0.00980409
Gastranaerophilales	Isochamanetin	0.986216	6.47949e-06	0.0111317
[Eubacterium]_oxidoreducens_group	4,4',6,6'-Tetranitro-2,2'-azoxytoluene	0.985957	6.85027e-06	0.0111317
UBA1819	Gravelliferone	0.983258	1.15854e-05	0.0169379
[Eubacterium]_oxidoreducens_group	5-Hydroxy-6-methoxyindole glucuronide	0.98319	1.17263e-05	0.0169379
Gastranaerophilales	4-O-Methyl-a-D-glucosyl-(1->2)-b-D-xylosyl-(1->4)-D-xylose	0.982484	1.32588e-05	0.0173306
[Eubacterium]_oxidoreducens_group	Euchrenone b4	0.982452	1.33312e-05	0.0173306
[Eubacterium]_oxidoreducens_group	PI(15:0/20:3(8Z,11Z,14Z))	0.982019	1.43375e-05	0.0177512
Anaerotruncus	Cefuroxime sodium	0.981356	1.59758e-05	0.0188804
[Eubacterium]_oxidoreducens_group	6-hydroxy-7E,9E-Octadecadiene-11,13,15,17-tetraynoic acid	0.980581	1.80405e-05	0.0203936
[Eubacterium]_oxidoreducens_group	5E,7Z-Dodecadienal	0.97984	2.01758e-05	0.021839
Bilophila	Desethyl-N-acetylprocainamide	0.979568	2.09991e-05	0.021839
Gastranaerophilales	3-O-alpha-L-rhamnopyranosyl-3-hydroxydecanoyl-3-hydroxydecanoic acid	0.978629	2.40125e-05	0.0225184
Anaerotruncus	Fraxin	0.978567	2.42193e-05	0.0225184
Fluviicola	Carnosine	0.978558	2.42505e-05	0.0225184
Paludicola	3-hydroxy-2-(2-hydroxypropan-2-yl)-6-(2-methylbut-3-en-2-yl)-2H,3H,7H-furo[3,2-g]chromen-7-one	0.976148	3.33223e-05	0.0298752
[Eubacterium]_oxidoreducens_group	3beta-hydroxy-4alpha-methyl-5alpha-cholest-7-ene-4beta-carboxylic acid	0.975144	3.76792e-05	0.0326553
[Eubacterium]_oxidoreducens_group	alpha-L-Rhamnopyranosyl-(1->2)-beta-D-galactopyranosyl-(1->2)-beta-D-glucuronopyranoside	0.974585	4.02642e-05	0.0337439
UBA1819	3-{8-hydroxy-2-[(3E)-5-hydroxy-4-methylpent-3-en-1-yl]-2-methyl-2H-chromen-5-yl}propanoic acid	0.974319	4.1531e-05	0.0337439
Aeromonas	Corchoionol C 9-glucoside	0.973725	4.44606e-05	0.0350295
Paludicola	1-Methoxy-1-(2,4,5-trimethoxyphenyl)-2-propanol	0.973072	4.78322e-05	0.0351509
[Eubacterium]_oxidoreducens_group	Diosbulbin B	0.972795	4.93149e-05	0.0351509
UBA1819	desmethylcyclobenzaprine	0.972736	4.96344e-05	0.0351509
Parasutterella	Cincassiol B	0.972495	5.0951e-05	0.0351509
UBA1819	Diosbulbin B	0.972419	5.13745e-05	0.0351509
Bilophila	5,3',4',5'-Tetrahydroxy-6,7-dimethoxyflavone	0.971441	5.69947e-05	0.0379965
Anaerotruncus	(1,3-diphenylpropoxy)sulfonic acid	0.970824	6.07395e-05	0.0383432
UBA1819	5,3'-Dihydroxy-4',5'-dimethoxy-6,7-methylenedioxyisoflavone	0.970534	6.25559e-05	0.0383432
Anaerotruncus	Kinetensin 4-7	0.970248	6.43826e-05	0.0383432
Gastranaerophilales	Zizybeoside I	0.969969	6.61911e-05	0.0383432
Bilophila	Tigloylgomicin H	0.969955	6.62843e-05	0.0383432
Gastranaerophilales	Raltitrexed	0.969935	6.64141e-05	0.0383432
Anaerotruncus	(-)-11-hydroxy-9,10-dihydrojasmonic acid 11-beta-D-glucoside	0.96972	6.7838e-05	0.0383432
Gastranaerophilales	2,3-Naphthalenedicarboxylic acid	0.969181	7.14971e-05	0.039485
Aurantimicrobium	Beta-Glycerophosphoric acid	0.96898	7.28954e-05	0.039485
Mucinivorans	Corchoionol C 9-glucoside	0.968026	7.97737e-05	0.0423289
[Eubacterium]_oxidoreducens_group	Myricatomentoside I	0.967717	8.20876e-05	0.0426856
UBA1819	BAEOMYCESIC ACID	0.967498	8.37549e-05	0.0426986
[Eubacterium]_oxidoreducens_group	PA(10:0/i-12:0)	0.967014	8.75203e-05	0.0428365
Gastranaerophilales	WZ811	0.966903	8.84019e-05	0.0428365
Parasutterella	all-trans-pentaprenyl diphosphate	0.966698	9.00403e-05	0.0428365
Aurantimicrobium	Hypaphorine	0.966472	9.18729e-05	0.0428365
Anaerotruncus	Benzyl gentiobioside	0.966424	9.22632e-05	0.0428365
[Eubacterium]_oxidoreducens_group	3,4,5-trihydroxy-6-(1H-indole-3-carbonyloxy)oxane-2-carboxylic acid	0.96589	9.66954e-05	0.0435202
Paludicola	Tiapride	0.965752	9.78634e-05	0.0435202
Aurantimicrobium	Tetrahomomethionine	0.965647	9.87574e-05	0.0435202
Gastranaerophilales	Lucidenic acid K	0.964904	0.000105243	0.044861
UBA1819	Famoxadone	0.964676	0.00010729	0.044861
Bilophila	beta-D-3-Ribofuranosyluric acid	0.964577	0.000108191	0.044861
Fluviicola	gamma-tocotrienol	0.964521	0.000108702	0.044861
Paludicola	Ranitidine S-oxide	0.963963	0.00011386	0.0459074
Paludicola	Alectrol	0.963867	0.000114768	0.0459074
Bilophila	Helinorbisabone	0.96336	0.000119614	0.0461318
Anaerotruncus	γ-Linolenic Acid ethyl ester	0.963073	0.000122427	0.0461318
Anaerotruncus	3,4,5-trihydroxy-6-(2-hydroxy-3-methoxyphenoxy)oxane-2-carboxylic acid	0.963073	0.000122427	0.0461318
Anaerotruncus	1beta,2alpha,3beta,19alpha-Tetrahydroxy-12-ursen-28-oic acid 28-O-[b-D-Glucopyranosyl-(1->2)-b-D-glucopyranosyl] ester	0.963073	0.000122427	0.0461318
Bilophila	3,4,5-trihydroxy-6-(5-hydroxy-4-{2-hydroxy-3-[4-hydroxy-3-(3-methylbut-2-en-1-yl)phenyl]propanoyl}-2-(3-methylbut-2-en-1-yl)phenoxy)oxane-2-carboxylic acid	0.962645	0.000126694	0.046286
Anaerotruncus	6-[6-hydroxy-2-(4-hydroxyphenyl)-4-(2-phenylethenyl)-2,3-dihydro-1-benzofuran-3-yl]benzene-1,2,4-triol	0.962527	0.000127883	0.046286
Bilophila	1-(13Z,16Z-docosadienoyl)-glycero-3-phosphate	0.962498	0.000128177	0.046286
Gastranaerophilales	5-Thymidylic acid	0.962034	0.000132948	0.0473512
[Eubacterium]_oxidoreducens_group	Estradiol valerate	0.961514	0.00013843	0.0481824
Gastranaerophilales	Kinetensin 4-7	0.961209	0.000141711	0.0481824
Gastranaerophilales	(-)-11-hydroxy-9,10-dihydrojasmonic acid 11-beta-D-glucoside	0.961122	0.000142656	0.0481824
Aeromonas	PRISTIMEROL	0.961018	0.0001438	0.0481824
UBA1819	6-hydroxy-7E,9E-Octadecadiene-11,13,15,17-tetraynoic acid	0.96095	0.000144547	0.0481824
Dubosiella	Eriodictyol	0.96051	0.000149439	0.0491826
[Eubacterium]_oxidoreducens_group	Pteroic acid	0.960144	0.000153585	0.0499153
Anaerotruncus	Zizybeoside I	0.959645	0.000159365	0.0511542
Anaerotruncus	Goyaglycoside f	0.959387	0.000162412	0.0514966
[Eubacterium]_oxidoreducens_group	Magnolol	0.958579	0.000172187	0.0523278
Gastranaerophilales	Benzyl gentiobioside	0.958545	0.00017261	0.0523278
Dubosiella	7-hydroxy-6-methoxy-3-(1,3,6-trihydroxy-4-oxocyclohex-2-en-1-yl)-4H-chromen-4-one	0.958475	0.000173474	0.0523278
Alloprevotella	Lupanine	-0.958373	0.000174744	0.0523278
Bilophila	all-trans-pentaprenyl diphosphate	0.958345	0.000175097	0.0523278
Dubosiella	Flucythrinate	0.95781	0.000181853	0.0535706
[Eubacterium]_oxidoreducens_group	PG(17:0/22:1(11Z))	0.957691	0.000183376	0.0535706
Gastranaerophilales	Propinol adenylate	0.957377	0.000187448	0.0537785
[Eubacterium]_oxidoreducens_group	6-[4-(2-carboxy-2-oxoethyl)phenoxy]-3,4,5-trihydroxyoxane-2-carboxylic acid	0.957318	0.000188225	0.0537785
Anaerotruncus	2,3-Naphthalenedicarboxylic acid	0.957123	0.000190786	0.0539179
Fluviicola	Avermectin A2b aglycone	0.956785	0.000195277	0.0545935
[Eubacterium]_oxidoreducens_group	13'-Hydroxy-alpha-tocotrienol	0.9559	0.000207385	0.0567293
Bilophila	Fexaramine	0.955761	0.000209329	0.0567293
Fluviicola	2-Keto-6-aminocaproate	0.955616	0.000211372	0.0567293
Parasutterella	Sannamycin B	0.955597	0.000211644	0.0567293
Anaerotruncus	Ustilagic acid	0.955423	0.000214108	0.0568042
Paludicola	5,8,11,14-Octadecatetraynoic acid	0.954726	0.000224196	0.0588797
Fluviicola	6-Feruloylglucose 2,3,4-trihydroxy-3-methylbutylglycoside	0.954494	0.000227612	0.0590268
[Eubacterium]_oxidoreducens_group	16alpha-Hydroxydehydroepiandrosterone	0.954381	0.000229297	0.0590268
Gastranaerophilales	(1,3-diphenylpropoxy)sulfonic acid	0.953869	0.000237004	0.0598158
Gastranaerophilales	6-[(6-{[3,4-dihydroxy-2,5-bis(hydroxymethyl)oxolan-2-yl]oxy}-3,4,5-trihydroxyoxan-2-yl)methoxy]-3,4,5-trihydroxyoxane-2-carboxylic acid	0.953736	0.000239036	0.0598158
Anaerotruncus	Diketogulonic acid	0.953529	0.000242236	0.0598158
Anaerotruncus	4-Hydroxy-3-nitrosobenzamide	0.953498	0.000242711	0.0598158
[Eubacterium]_oxidoreducens_group	10-phospho-2E-decenoic acid	0.953333	0.000245265	0.0598158
Anaerotruncus	Phlorin	0.953276	0.000246165	0.0598158
[Eubacterium]_oxidoreducens_group	N2-Monodes-methylnizatidine	0.952736	0.000254686	0.0613132
Bilophila	Sativanine B	0.95247	0.000258967	0.061772
Fluviicola	Ofloxacin	0.952235	0.000262768	0.0621089
[Eubacterium]_ventriosum_group	Glyphosate-monoammonium	0.951643	0.000272542	0.0638387
Blautia	Tyrosyl-Tryptophan	0.950603	0.000290268	0.066343
Parasutterella	5,3',4',5'-Tetrahydroxy-6,7-dimethoxyflavone	0.950521	0.000291708	0.066343
Bilophila	p-Nitroglutethimide	0.950381	0.00029415	0.066343
UBA1819	5,8,11,14-Octadecatetraynoic acid	0.950317	0.00029529	0.066343
Angelakisella	3-amino-2-naphthoic acid	0.950277	0.000295992	0.066343
Anaerotruncus	N-Acetyl-9-O-lactoylneuraminic acid	0.950044	0.000300118	0.0666929
Anaerotruncus	3,4,5-trihydroxy-6-[(6-methyl-2-oxo-2H-chromen-3-yl)oxy]oxane-2-carboxylic acid	0.949747	0.000305438	0.0672999
Gastranaerophilales	3-Hydroxypromazine glucuronide	0.949432	0.000311133	0.0677917
Bilophila	N-Desmethylnefopam	0.949336	0.000312885	0.0677917
Fluviicola	3-Hydroxy-2-(4-methylbenzoyl)-4H-1-benzopyran-4-one	0.949173	0.000315872	0.0678733
Dubosiella	D-1,5-Anhydrofructose	0.948954	0.000319918	0.0679736
Fluviicola	1-O-(3R,4-dihydroxy-2-methylene-butanoyl)-beta-D-glucopyranose	0.948866	0.000321568	0.0679736
Bilophila	anteiso (4E,14-methyl-d16:1) sphingosine	0.948488	0.000328651	0.0689107
Anaerotruncus	4-O-Methyl-a-D-glucosyl-(1->2)-b-D-xylosyl-(1->4)-D-xylose	0.948062	0.000336763	0.0700468
Gastranaerophilales	N-(2-Hydroxyethyl)iminodiacetic acid	0.947662	0.000344494	0.0705939
Bilophila	STS-135	0.947181	0.000353945	0.0705939
Incertae_Sedis	Acetylenic acids; 10-Heptadecen-8-ynoic acid, 7-hydroxy-	0.947088	0.000355808	0.0705939
Mucinivorans	Oscillatoxin A	0.947046	0.000356631	0.0705939
Anaerotruncus	Jujuboside B	0.947042	0.000356725	0.0705939
Bilophila	MS-275	0.946968	0.000358198	0.0705939
Aeromonas	2',7-Dihydroxy-4'-methoxy-8-prenylflavan 2',7-diglucoside	0.946701	0.000363564	0.0705939
Gastranaerophilales	MDL 73492 sulfate	0.946408	0.000369508	0.0705939
Bilophila	1-(11Z,14Z-eicosadienoyl)-glycero-3-phosphate	0.946268	0.000372377	0.0705939
Gastranaerophilales	γ-Linolenic Acid ethyl ester	0.946233	0.000373087	0.0705939
Gastranaerophilales	3,4,5-trihydroxy-6-(2-hydroxy-3-methoxyphenoxy)oxane-2-carboxylic acid	0.946233	0.000373087	0.0705939
Gastranaerophilales	1beta,2alpha,3beta,19alpha-Tetrahydroxy-12-ursen-28-oic acid 28-O-[b-D-Glucopyranosyl-(1->2)-b-D-glucopyranosyl] ester	0.946233	0.000373087	0.0705939
Parasutterella	6-Methyltetrahydropterin	0.946155	0.000374691	0.0705939
Gastranaerophilales	Ustilagic acid	0.945849	0.000381029	0.0712715
Gastranaerophilales	Lupiwighteone hydrate 7-glucoside	0.945427	0.000389866	0.0724038
[Eubacterium]_oxidoreducens_group	desmethylcyclobenzaprine	0.945148	0.000395799	0.072553
Gastranaerophilales	dTDP-D-desosamine	0.945127	0.000396251	0.072553
[Eubacterium]_oxidoreducens_group	Lethedoside B	0.94497	0.000399607	0.0726558
Gastranaerophilales	6-[6-hydroxy-2-(4-hydroxyphenyl)-4-(2-phenylethenyl)-2,3-dihydro-1-benzofuran-3-yl]benzene-1,2,4-triol	0.944445	0.000411003	0.0741459
Aurantimicrobium	(R)-Marmin	0.94433	0.000413506	0.0741459
[Eubacterium]_oxidoreducens_group	XYLOCARPUS A	0.943844	0.00042428	0.0755566
Dongia	Ginsenoyne K	0.943657	0.000428472	0.0757841
Fluviicola	3,4,5-trihydroxy-6-{[14-methoxy-6-(3-methylbut-2-en-1-yl)-8,17-dioxatetracyclo[8.7.0.0²,⁷.0¹¹,¹⁶]heptadeca-2(7),3,5,11(16),12,14-hexaen-5-yl]oxy}oxane-2-carboxylic acid	0.942908	0.000445527	0.0782682
[Eubacterium]_oxidoreducens_group	6-{[2-(3,4-dihydroxyphenyl)acetyl]oxy}-3,4,5-trihydroxyoxane-2-carboxylic acid	0.942576	0.000453249	0.0790904
Blautia	12-Hydroxy-13-O-D-glucuronoside-octadec-9Z-enoate	-0.942202	0.000462025	0.0800843
Mucinivorans	Cibarian	0.941942	0.000468181	0.0803423
Bilophila	2-(3-Hydroxyphenyl)ethanol 1'-glucoside	0.941707	0.000473801	0.0803423
Gastranaerophilales	2-{[hydroxy({3,4,8,9,10-pentahydroxy-6-oxo-7-[5,6,7-trihydroxy-1-oxo-3-(1,2,3,4-tetrahydroxybutyl)-1H-isochromen-8-yl]-6H-benzo[c]chromen-1-yl})methylidene]amino}acetic acid	0.941542	0.000477786	0.0803423
Parasutterella	Sativanine B	0.941509	0.000478576	0.0803423
Anaerotruncus	3-O-alpha-L-rhamnopyranosyl-3-hydroxydecanoyl-3-hydroxydecanoic acid	0.941493	0.000478964	0.0803423
Enterococcus	cis- and trans-5-Ethyl-4-methyl-2-(2-butyl)-thiazoline	0.941276	0.000484246	0.0807077
Mucinivorans	Strobilurin A	0.940692	0.000498614	0.0822812
Mucinivorans	Balsoxine	0.940635	0.000500016	0.0822812
Aeromonas	Oscillatoxin A	0.940034	0.000515122	0.0842338
[Eubacterium]_ventriosum_group	Ofloxacin	0.93916	0.000537626	0.0873642
Aeromonas	L-gamma-Glutamyl-S-allylthio-L-cysteine	0.938568	0.000553225	0.0886155
Gastranaerophilales	3,4,5-trihydroxy-6-[(6-methyl-2-oxo-2H-chromen-3-yl)oxy]oxane-2-carboxylic acid	0.938554	0.000553587	0.0886155
Fluviicola	butabarbital	0.93848	0.000555551	0.0886155
Anaerotruncus	Cefuroxime	0.938092	0.00056597	0.089727
Aurantimicrobium	2H-1-Benzopyran-2-one, 6-(1,2-dihydroxyethyl)-7-hydroxy-8-methoxy- glucuronide	0.937924	0.000570505	0.0898978
Aeromonas	Cibarian	0.937614	0.000578969	0.0904171
[Eubacterium]_oxidoreducens_group	all-trans-4-hydroxyretinoic acid	0.937549	0.000580756	0.0904171
[Eubacterium]_ventriosum_group	3-Hydroxy-2-(4-methylbenzoyl)-4H-1-benzopyran-4-one	0.937299	0.00058765	0.0905821
Dubosiella	PKODiA-PI	0.937194	0.000590541	0.0905821
Aeromonas	1-Oleoylglycerophosphoinositol	0.93707	0.000593998	0.0905821
Anaerotruncus	Isochamanetin	0.937007	0.000595751	0.0905821
UBA1819	6-allyl-8b-Carboxy-ergoline	0.936831	0.000600679	0.0906377
Mucinivorans	2',7-Dihydroxy-4'-methoxy-8-prenylflavan 2',7-diglucoside	0.936512	0.000609672	0.0906377
Bilophila	Gamma glutamyl ornithine	0.936471	0.000610842	0.0906377
Romboutsia	3,4,2'-Trihydroxy-6'',6''-dimethylpyrano[2'',3'':4',3']chalcone	0.936343	0.000614478	0.0906377
Aurantimicrobium	N-Methyl-N,4-dinitrosoaniline	0.936288	0.000616042	0.0906377
Gastranaerophilales	Sorafenib N-oxide	0.936234	0.000617587	0.0906377
Anaerotruncus	4-carboxy-2-hydroxy-cis,cis-muconic acid	0.936047	0.000622948	0.0906377
Bilophila	3,4-Methylenepimelic acid	0.93601	0.000624006	0.0906377
Mycoplasma	6-({3,5-dihydroxy-2-[hydroxy({2,3,4-trihydroxy-6-oxo-3-[3,4,5-trihydroxy-6-(hydroxymethyl)oxan-2-yl]cyclohexa-1,4-dien-1-yl})methyl]oxan-4-yl}oxy)-3,4,5-trihydroxyoxane-2-carboxylic acid	0.935773	0.000630872	0.0911259
Gastranaerophilales	Fraxin	0.93537	0.000642609	0.0923085
Anaerotruncus	(E)-Avenanthramide D	0.935217	0.000647099	0.0924428
Bilophila	LPIM2(19:0/0:0)	0.934964	0.0006546	0.0930033
UBA1819	all-trans-4-hydroxyretinoic acid	0.93449	0.000668757	0.0943472
Yersinia	Quercetin 3-sambubioside-7-glucoside	0.934379	0.000672104	0.0943472
Aeromonas	Serratamic acid	0.934202	0.000677481	0.0943472
Anaerotruncus	2-Heptanethiol	0.934166	0.000678574	0.0943472
Anaerotruncus	{4,5-dihydroxy-2-[5,6,7-trihydroxy-2-(4-hydroxyphenyl)-4-oxo-4H-chromen-8-yl]oxan-3-yl}oxidanesulfonic acid	0.933869	0.000687643	0.0947323
Gastranaerophilales	3,5,7-Trihydroxy-8-methoxyflavone 3-angelate	0.933741	0.000691582	0.0947323
Gastranaerophilales	Nudicauline	0.933487	0.000699418	0.0947323
Angelakisella	Sparfloxacin	0.933404	0.000701988	0.0947323
Bilophila	Licoagroside B	0.932958	0.000715954	0.0947323
Bilophila	OKOOA-PS	0.932958	0.000715954	0.0947323
Bilophila	(S)-(E)-2'-(3,6-Dimethyl-2-heptenyl)-3',4',7-trihydroxyflavanone	0.932958	0.000715954	0.0947323
[Eubacterium]_ventriosum_group	Mexacarbate	0.9329	0.000717785	0.0947323
Angelakisella	Pisumoside A	0.932755	0.000722366	0.0947323
Paludicola	6-allyl-8b-Carboxy-ergoline	0.932705	0.000723952	0.0947323
Fluviicola	Leukotriene C5	0.932698	0.000724159	0.0947323
Anaerotruncus	5-O-beta-D-Xylopyranosyl-L-arabinose	0.932389	0.000734021	0.0947323
Gastranaerophilales	Jujuboside B	0.932348	0.000735341	0.0947323
Enterococcus	Pisumoside A	0.932332	0.000735839	0.0947323
Gastranaerophilales	14,14,14-Trifluoro-11Z-tetradecenyl acetate	0.932235	0.000738941	0.0947323
Paludicola	Ethiofencarb	0.931963	0.000747745	0.0947323
Incertae_Sedis	6-({3,5-dihydroxy-2-[hydroxy({2,3,4-trihydroxy-6-oxo-3-[3,4,5-trihydroxy-6-(hydroxymethyl)oxan-2-yl]cyclohexa-1,4-dien-1-yl})methyl]oxan-4-yl}oxy)-3,4,5-trihydroxyoxane-2-carboxylic acid	-0.931906	0.000749581	0.0947323
Parasutterella	Pi-Methylimidazoleacetic acid	0.931875	0.000750604	0.0947323
UBA1819	PI(15:0/20:3(8Z,11Z,14Z))	0.931703	0.000756174	0.0947323
Brevundimonas	Corchoionol C 9-glucoside	0.931544	0.000761374	0.0947323
Achromobacter	Corchoionol C 9-glucoside	0.931544	0.000761374	0.0947323
Anaerotruncus	4-Nitrophenyl phosphate	0.931457	0.000764259	0.0947323
[Eubacterium]_ventriosum_group	(S)-lipoic acid	0.93142	0.000765461	0.0947323
Anaerotruncus	4,5-Dihydroorotic acid	0.931165	0.000773888	0.0947323
[Eubacterium]_ventriosum_group	NBD-FTY720 phenoxy	0.931031	0.000778332	0.0947323
Anaerotruncus	L-Serine O-sulfate	0.930958	0.000780761	0.0947323
Parasutterella	NIPECOTIC ACID	0.930819	0.000785397	0.0947323
Dubosiella	3,6-Dihydronicotinic acid	0.93078	0.000786705	0.0947323
UBA1819	Estradiol valerate	0.930771	0.000787007	0.0947323
Gastranaerophilales	Sonchuionoside C	0.930567	0.000793861	0.0950812
Aurantimicrobium	5-Methoxy-2,2-dimethyl-8-phenyl-2H,6H-benzo[1,2-b:5,4-b']dipyran-6-one	0.930467	0.00079722	0.0950812
Aurantimicrobium	Cyanidin 3-xyloside	0.930129	0.000808698	0.0957922
Parasutterella	L-Gizzerosine	0.930075	0.00081055	0.0957922
Aeromonas	Balsoxine	0.929903	0.00081642	0.0960494
Parasutterella	Histidinyl-Leucine	0.929748	0.000821753	0.0962414
[Eubacterium]_oxidoreducens_group	5,7,3',5'-Tetrahydroxy-3,6,8,4'-tetramethoxyflavone 3'-glucoside	0.929593	0.000827114	0.0964348
Blautia	PRISTIMEROL	0.928921	0.000850583	0.0984341
Mucinivorans	Glabratephrinol	0.928854	0.000852966	0.0984341
Aeromonas	Vitexin 2''-O-(2'''-methylbutyryl)	0.928703	0.000858287	0.0984341
Gastranaerophilales	5-Ethyl-2-hexyl-4-methyloxazole	0.928672	0.000859406	0.0984341
Angelakisella	Poriolide	0.928547	0.000863843	0.0985084
Aurantimicrobium	6-{[3-(6,7-dimethoxy-2H-1,3-benzodioxol-5-yl)prop-2-enoyl]oxy}-3,4,5-trihydroxyoxane-2-carboxylic acid	0.928221	0.000875507	0.0994026
UBA1819	Stevioside	0.927942	0.000885558	0.0997357
Aurantimicrobium	CGS 7181	0.927927	0.000886114	0.0997357
[Eubacterium]_oxidoreducens_group	Gravelliferone	0.92779	0.000891057	0.0998599
Dubosiella	3-Hydroxy-beta-ionol 3-[glucosyl-(1->6)-glucoside]	0.927562	0.000899358	0.100358
Anaerotruncus	WZ811	0.92743	0.000904218	0.100469
Aeromonas	(4R,5S,7R,11S)-11,12-Dihydroxy-1(10)-spirovetiven-2-one 11-glucoside	0.926868	0.000924997	0.10192
Anaerotruncus	Raltitrexed	0.926742	0.000929662	0.10192
Aurantimicrobium	C.I. Pigment Blue 63	0.926671	0.000932315	0.10192
Anaerotruncus	Nudicauline	0.926654	0.000932963	0.10192
Anaerotruncus	Piperazine phosphate	0.926503	0.000938632	0.102111
Parasutterella	Isoeugenol phenylacetate	0.926388	0.000942972	0.102155
Anaerotruncus	Medicagenic acid 3-O-b-D-glucuronide 28-O-[b-D-xylosyl-(1->4)-a-L-rhamnosyl-(1->2)-a-L-arabinosyl] ester	0.926261	0.000947777	0.10225
Anaerotruncus	Propinol adenylate	0.926112	0.000953409	0.1023
Gastranaerophilales	Coronene	0.925777	0.0009662	0.1023
Parasutterella	2-Hydroxyiminodibenzyl	0.925652	0.000970989	0.1023
Angelakisella	Isoorientin 6''-O-alpha-L-arabinoside	0.925629	0.000971849	0.1023
Angelakisella	HDOPA	0.925629	0.000971849	0.1023
Angelakisella	3,3',4'5-Tetrahydroxystilbene	0.925629	0.000971849	0.1023
Parasutterella	beta-D-3-Ribofuranosyluric acid	0.925219	0.000987703	0.103433
Paludicola	Pyrene-1,6-dione	0.925093	0.000992621	0.103433
UBA1819	5-[(4-Hydroxypheny)ethenyl]-2-(3-methyl-1-butenyl)-1,3-benzenediol	0.925044	0.000994548	0.103433
Gastranaerophilales	4-Methylpentyl glucosinolate	0.923833	0.00104255	0.107993
Dubosiella	LysoPA(i-24:0/0:0)	0.923646	0.00105009	0.108343
Gastranaerophilales	2H-Indol-2-one, 4-[2-(dipropylamino)ethyl]-1,3-dihydro-7-hydroxy-	0.923381	0.00106086	0.109021
Fluviicola	Physapubescin	0.922817	0.00108396	0.109076
Gastranaerophilales	Goyaglycoside f	0.922764	0.00108615	0.109076
Fluviicola	EPOXYGEDUNIN	0.922622	0.00109206	0.109076
Mucinivorans	3,4,5-trihydroxy-6-({7-hydroxy-4-oxo-2-phenyl-8-[3,4,5-trihydroxy-6-(hydroxymethyl)oxan-2-yl]-4H-chromen-5-yl}oxy)oxane-2-carboxylic acid	0.922598	0.00109305	0.109076
Fluviicola	Cinalukast	0.922571	0.00109417	0.109076
Aeromonas	3-[(2-Mercapto-1-methylpropyl)thio]-2-butanol	0.922558	0.00109469	0.109076
Anaerotruncus	Methylenedioxy Pyrovalerone	0.922545	0.00109527	0.109076
Bilophila	2-Hydroxyiminodibenzyl	0.922116	0.00111318	0.109076
[Eubacterium]_oxidoreducens_group	4α-carboxy-4β-methyl-5α-cholesta-8,24-dien-3β-ol	0.922023	0.00111711	0.109076
Angelakisella	Panaxynol	0.921987	0.00111859	0.109076
Angelakisella	3,16-dihydroxypalmitic acid	0.921921	0.00112138	0.109076
Gastranaerophilales	GW1843	0.921859	0.00112401	0.109076
Gastranaerophilales	Oripavine	0.921736	0.00112921	0.109076
Paludicola	Setarin	0.921702	0.00113068	0.109076
Dubosiella	6-{[2-(2,4-dihydroxyphenyl)-3-(3,7-dimethylocta-2,6-dien-1-yl)-7-hydroxy-8-(3-methylbut-2-en-1-yl)-4-oxo-4H-chromen-6-yl]oxy}-3,4,5-trihydroxyoxane-2-carboxylic acid	0.921577	0.001136	0.109076
UBA1819	11-keto Fluprostenol	0.921359	0.0011453	0.109076
UBA1819	[(5-oxo-1,7-diphenylheptan-3-yl)oxy]sulfonic acid	0.921359	0.0011453	0.109076
UBA1819	Limocitrol 3-glucoside	0.921359	0.0011453	0.109076
UBA1819	4-Prenylresveratrol	0.921359	0.0011453	0.109076
UBA1819	6-[5-(carboxymethyl)-2-hydroxyphenoxy]-3,4,5-trihydroxyoxane-2-carboxylic acid	0.921359	0.0011453	0.109076
Gastranaerophilales	PC(0:0/2:0)[U]	0.920978	0.00116165	0.11023
Enterococcus	Poriolide	0.920777	0.00117039	0.110315
Aurantimicrobium	CI Acid Orange 20	0.920762	0.00117104	0.110315
Mucinivorans	Cyflufenamid	0.920569	0.00117944	0.110452
Dongia	cis-5-Tetradecenoylcarnitine	-0.920533	0.00118098	0.110452
[Eubacterium]_oxidoreducens_group	3-Oxo-12,18-ursadien-28-oic acid	0.920272	0.00119245	0.110948
Aeromonas	(-)-8-(2-Carboxy-1-phenylethyl)-3,5,7-trihydroxyflavone delta-lactone	0.920218	0.00119482	0.110948
UBA1819	PG(17:0/22:1(11Z))	0.920112	0.00119949	0.110985
[Eubacterium]_ventriosum_group	Antibiotic JI-20B	0.91994	0.0012071	0.111112
Bilophila	Pi-Methylimidazoleacetic acid	0.919832	0.00121186	0.111112
Yersinia	6-{2-[5-(2,4-dihydroxyphenyl)-6-(5-hydroxy-2,2-dimethyl-2H-chromene-6-carbonyl)-3-methylcyclohex-2-en-1-yl]-6-[3-(2,4-dihydroxyphenyl)propanoyl]-3-hydroxyphenoxy}-3,4,5-trihydroxyoxane-2-carboxylic acid	0.919791	0.00121368	0.111112
Dongia	Guanosine monophosphate	0.919428	0.00122989	0.111724
Mucinivorans	Mollicellin C	0.91936	0.00123296	0.111724
Parasutterella	Tigloylgomicin H	0.919353	0.00123326	0.111724
Angelakisella	6-{[2-(3,4-dihydroxyphenyl)-3,7-dihydroxy-8aH-chromen-5-yl]oxy}-3,4,5-trihydroxyoxane-2-carboxylic acid	0.919047	0.00124709	0.112172
[Eubacterium]_ventriosum_group	8-Butanoylneosolaniol	0.918956	0.00125117	0.112172
Mucinivorans	L-gamma-Glutamyl-S-allylthio-L-cysteine	0.9189	0.00125372	0.112172
Dubosiella	PS(DiMe(11,5)/MonoMe(11,3))	0.918731	0.00126144	0.112172
Fluviicola	NBD-FTY720 phenoxy	0.918683	0.0012636	0.112172
Romboutsia	5-(but-3-en-1-yn-1-yl)-2,2'-bithiophene	0.918673	0.00126409	0.112172
[Eubacterium]_ventriosum_group	Cinalukast	0.918196	0.00128595	0.112305
Mucinivorans	PRISTIMEROL	0.918167	0.00128733	0.112305
Mucinivorans	MC-207,110	0.918075	0.00129157	0.112305
Fluviicola	Austalide H	0.918072	0.00129168	0.112305
Aurantimicrobium	[2,6-dihydroxy-4-(3,5,7-trihydroxy-4-oxo-3,4-dihydro-2H-1-benzopyran-2-yl)phenyl]oxidanesulfonic acid	0.918048	0.00129282	0.112305
Bilophila	Scyphostatin A	0.918041	0.00129314	0.112305
Parasutterella	P-Hydroxydesmethylgliquidone	0.917983	0.00129583	0.112305
Parasutterella	Desethyl-N-acetylprocainamide	0.91732	0.00132681	0.114491
Bilophila	5-Hydroxythiabendazole	0.917256	0.00132986	0.114491
Dubosiella	Blumenol C O-[rhamnosyl-(1->6)-glucoside]	0.917109	0.0013368	0.114546
[Eubacterium]_oxidoreducens_group	Cevadine	0.917056	0.00133931	0.114546
Gastranaerophilales	2-Heptanethiol	0.916795	0.00135172	0.115027
Dubosiella	Dihydrozeatin-9-N-glucoside	0.916752	0.00135378	0.115027
Aurantimicrobium	2,3-Dihydrobenzofuran	0.916233	0.00137871	0.116764
Anaerotruncus	Nigellicine	0.916069	0.00138665	0.117055
Mucinivorans	Cyanidin 3-(6''-malonyllaminaribioside)	0.915894	0.00139511	0.117323
Aeromonas	Cysteine-Homocysteine disulfide	0.91569	0.00140511	0.117323
Blautia	Phenylethyl primeveroside	0.915647	0.00140717	0.117323
Parasutterella	3,4-Methylenepimelic acid	0.915633	0.00140787	0.117323
Parasutterella	p-Nitroglutethimide	0.915364	0.0014211	0.118047
Aeromonas	1-Salicylate glucuronide	0.91518	0.00143019	0.118176
Mucinivorans	(-)-Epigallocatechin	0.915148	0.00143175	0.118176
Bilophila	Isoeugenol phenylacetate	0.914881	0.00144501	0.118893
Bilophila	7-hydroxy-6-methoxy-3-(1,2,5-trihydroxy-4-oxocyclohex-2-en-1-yl)-4H-chromen-4-one	0.91446	0.00146608	0.120246
Gastranaerophilales	{[3,4-dihydroxy-5-(hydroxymethyl)-5-{[3,4,5-trihydroxy-6-(hydroxymethyl)oxan-2-yl]oxy}oxolan-2-yl]methoxy}sulfonic acid	0.914255	0.00147641	0.120698
Aurantimicrobium	Setarin	0.914167	0.00148087	0.120698
Bilophila	Cincassiol B	0.913728	0.00150321	0.121278
Parasutterella	1-(13Z,16Z-docosadienoyl)-glycero-3-phosphate	0.913722	0.00150348	0.121278
Brevundimonas	Quercetin 3-sambubioside-7-glucoside	0.913661	0.00150664	0.121278
Achromobacter	Quercetin 3-sambubioside-7-glucoside	0.913661	0.00150664	0.121278
Gastranaerophilales	Medicagenic acid 3-O-b-D-glucuronide 28-O-[b-D-xylosyl-(1->4)-a-L-rhamnosyl-(1->2)-a-L-arabinosyl] ester	0.913439	0.00151801	0.121815
Paludicola	BAEOMYCESIC ACID	0.913177	0.00153151	0.122521
UBA1819	Fenugreekine	0.912981	0.00154168	0.122956
UBA1819	Propanoylagmatine	0.912793	0.00155147	0.123358
Paludicola	(R)-Marmin	0.912651	0.00155888	0.12357
Parasutterella	Helinorbisabone	0.912319	0.00157636	0.124375
Fluviicola	Rolitetracycline	0.912276	0.00157861	0.124375
Dubosiella	S-Succinylglutathione	0.911864	0.00160044	0.125714
Bilophila	Arginyl-Hydroxyproline	0.91168	0.00161025	0.126104
UBA1819	Nicotinamide adenine dinucleotide (NAD)	0.911512	0.00161927	0.126217
Angelakisella	cis- and trans-5-Ethyl-4-methyl-2-(2-butyl)-thiazoline	0.911425	0.00162395	0.126217
Aeromonas	2,4-DIHYDROXY-3,4-DIMETHOXY-4'-ETHOXYBENZOPHENONE	0.911382	0.00162626	0.126217
Aurantimicrobium	5-Hydroxyxanthotoxin	0.911187	0.00163675	0.126654
Dubosiella	Anopterine	0.910803	0.00165757	0.127884
Enterococcus	Panaxynol	0.910518	0.00167316	0.128705
Fluviicola	8-Butanoylneosolaniol	0.909856	0.00170967	0.130571
Bilophila	Phenicarbazide	0.909823	0.00171153	0.130571
UBA1819	Bakkenolide D	0.909681	0.00171942	0.130571
Aeromonas	Homoarecoline	0.909662	0.00172051	0.130571
[Eubacterium]_ventriosum_group	Isopropyl citrate	0.909545	0.00172702	0.130571
UBA1819	5-[3-(4-hydroxyphenyl)oxiran-2-yl]-2-[(1E)-3-methylbut-1-en-1-yl]benzene-1,3-diol	0.909536	0.00172756	0.130571
Parasutterella	3,4,5-trihydroxy-6-(5-hydroxy-4-{2-hydroxy-3-[4-hydroxy-3-(3-methylbut-2-en-1-yl)phenyl]propanoyl}-2-(3-methylbut-2-en-1-yl)phenoxy)oxane-2-carboxylic acid	0.90943	0.00173348	0.130639
UBA1819	alpha-L-Rhamnopyranosyl-(1->2)-beta-D-galactopyranosyl-(1->2)-beta-D-glucuronopyranoside	0.909229	0.00174477	0.131052
UBA1819	4,4',6,6'-Tetranitro-2,2'-azoxytoluene	0.909153	0.00174903	0.131052
[Eubacterium]_ventriosum_group	2-(4-Methoxyphenyl)naphthalic anhydride	0.908898	0.00176349	0.131518
Aeromonas	Lysyl-Leucine	0.908864	0.00176537	0.131518
Aeromonas	3'-Sialyllactosamine	0.908715	0.00177388	0.131774
Yersinia	Canin	0.908432	0.00179002	0.132594
Dubosiella	Mycinamicin VIII	0.908069	0.00181091	0.13376
Mucinivorans	PE(18:4(6Z,9Z,12Z,15Z)/18:4(6Z,9Z,12Z,15Z))	0.907735	0.00183024	0.134805
Dongia	LysoPI(18:0/0:0)	0.907608	0.00183761	0.134856
[Eubacterium]_ventriosum_group	EPOXYGEDUNIN	0.907461	0.00184616	0.134856
Gastranaerophilales	N-Acetyl-9-O-lactoylneuraminic acid	0.907456	0.00184649	0.134856
Aurantimicrobium	4-octenoylglycine	0.906889	0.00187981	0.136905
[Eubacterium]_ventriosum_group	L-3-Phenyllactic acid	0.906631	0.00189508	0.137632
Anaerotruncus	Etamiphylline	0.90603	0.00193102	0.139688
Aurantimicrobium	dTDP-D-glucuronate	0.905978	0.00193414	0.139688
Gastranaerophilales	4,6,7-trihydroxy-2H-chromen-2-one	0.905629	0.00195526	0.140568
Fluviicola	PC(6:0/8:0)[U]	0.905425	0.00196764	0.140568
Mucinivorans	Zwittergent 3-14	0.905142	0.00198491	0.140568
Anaerotruncus	5-Ethyl-2-hexyl-4-methyloxazole	0.905062	0.00198981	0.140568
Aeromonas	Naptalam	0.904977	0.00199505	0.140568
Yersinia	5-(but-3-en-1-yn-1-yl)-2,2'-bithiophene	0.904959	0.00199615	0.140568
Enterococcus	HDOPA	0.904937	0.00199751	0.140568
Enterococcus	Isoorientin 6''-O-alpha-L-arabinoside	0.904937	0.00199751	0.140568
Enterococcus	3,3',4'5-Tetrahydroxystilbene	0.904937	0.00199751	0.140568
[Eubacterium]_ventriosum_group	Niaziminin A	0.90489	0.0020004	0.140568
Paludicola	CGS 7181	0.904387	0.00203146	0.142367
[Eubacterium]_oxidoreducens_group	3-{8-hydroxy-2-[(3E)-5-hydroxy-4-methylpent-3-en-1-yl]-2-methyl-2H-chromen-5-yl}propanoic acid	0.904284	0.00203793	0.142436
Mucinivorans	{4-[(1E)-3-(2,4-dihydroxy-3,6-dioxocyclohexa-1,4-dien-1-yl)-3-oxoprop-1-en-1-yl]phenyl}oxidanesulfonic acid	0.904057	0.00205206	0.143039
Aurantimicrobium	Benzyl sulfate	0.903754	0.0020711	0.143956
Mucinivorans	D-Vacciniin	0.903622	0.0020794	0.143956
Anaerotruncus	5-Thymidylic acid	0.903584	0.00208183	0.143956
Aeromonas	6-[(2-{3-[(6-carboxy-3,4,5-trihydroxyoxan-2-yl)oxy]-4-ethylphenyl}-3,5-dihydroxy-3,4-dihydro-2H-1-benzopyran-7-yl)oxy]-3,4,5-trihydroxyoxane-2-carboxylic acid	0.902905	0.00212499	0.146247
Parasutterella	Estrone-2,3-quinone	0.902886	0.0021262	0.146247
Aurantimicrobium	3-O-Methylisoproterenol	0.902763	0.00213408	0.146393
Aurantimicrobium	Benzoic acid	0.902614	0.00214369	0.146393
Angelakisella	Phospho-L-serine	0.90259	0.00214522	0.146393
Anaerotruncus	Oripavine	0.902059	0.00217956	0.148208
Dubosiella	Molinate	0.90195	0.00218671	0.148208
Yersinia	p-[N-Propyl-N-(2-carboxyethyl)sulfamoyl]benzoic acid	0.901889	0.00219067	0.148208
Fluviicola	Dinotefuran	0.901828	0.00219463	0.148208
Mucinivorans	1-Oleoylglycerophosphoinositol	0.901667	0.00220521	0.148431
Aurantimicrobium	1,3-Diacetoxy-4,6,12-tetradecatriene-8,10-diyne	0.901597	0.00220981	0.148431
Alloprevotella	Epithienamycin E	0.901517	0.00221505	0.148431
Enterococcus	3-amino-2-naphthoic acid	0.901387	0.00222359	0.14862
Mucinivorans	Myricanene A 5-[arabinosyl-(1->6)-glucoside]	0.901299	0.00222939	0.148626
Parasutterella	Arginyl-Hydroxyproline	0.90098	0.00225054	0.149652
Enterococcus	6-{[2-(3,4-dihydroxyphenyl)-3,7-dihydroxy-8aH-chromen-5-yl]oxy}-3,4,5-trihydroxyoxane-2-carboxylic acid	0.900689	0.00226991	0.150555
Enterococcus	Amidosulfuron	0.900581	0.00227712	0.150649
Yersinia	Landomycin D	0.900384	0.00229036	0.150844
Mycoplasma	Acetylenic acids; 10-Heptadecen-8-ynoic acid, 7-hydroxy-	-0.900267	0.0022982	0.150844
Dubosiella	4-[N-(p-Coumaroyl)serotonin-4''-yl]-N-feruloylserotonin	0.900227	0.0023009	0.150844
Bilophila	SERICETIN DIACETATE	0.900192	0.00230327	0.150844
Yersinia	Dermatan	0.89999	0.00231694	0.151358
Yersinia	Epithienamycin E	0.899445	0.00235401	0.152907
Yersinia	2-Ethyldihydro-3(2H)-thiophenone	0.899434	0.00235477	0.152907
Parasutterella	Gamma glutamyl ornithine	0.899323	0.00236234	0.152907
Yersinia	Lupanine	-0.899245	0.00236772	0.152907
Anaerotruncus	4,6,7-trihydroxy-2H-chromen-2-one	0.899211	0.00237005	0.152907
Aeromonas	Validamycin B	0.899115	0.00237663	0.152951
Incertae_Sedis	12-Hydroxy-13-O-D-glucuronoside-octadec-9Z-enoate	0.898861	0.00239419	0.153701
Anaerotruncus	6-[(6-{[3,4-dihydroxy-2,5-bis(hydroxymethyl)oxolan-2-yl]oxy}-3,4,5-trihydroxyoxan-2-yl)methoxy]-3,4,5-trihydroxyoxane-2-carboxylic acid	0.898392	0.00242675	0.155221
Bilophila	Estrone-2,3-quinone	0.898348	0.0024298	0.155221
[Eubacterium]_ventriosum_group	PA(14:0/0:0)[U]	0.898111	0.00244639	0.155897
UBA1819	N2-Monodes-methylnizatidine	0.897985	0.00245527	0.156081
Parasutterella	2-(3-Hydroxyphenyl)ethanol 1'-glucoside	0.897709	0.00247472	0.156575
Yersinia	Ponasteroside A	0.897628	0.0024804	0.156575
Bilophila	L-Gizzerosine	0.897618	0.00248111	0.156575
Parasutterella	3-Oxohexadecanoic acid glycerides	0.897189	0.00251164	0.158118
Dubosiella	Estrone-2,3-quinone	0.896984	0.00252625	0.158654
Paludicola	Beta-Glycerophosphoric acid	0.896836	0.00253686	0.158936
[Eubacterium]_oxidoreducens_group	Fructose 6-phosphate	0.896676	0.00254842	0.159277
Anaerotruncus	S-Inosyl-L-homocysteine	0.896361	0.00257114	0.160257
Enterococcus	2-hydroxy-heptadecanoic acid	0.896288	0.00257644	0.160257
Bilophila	Karwinaphthol B	0.895874	0.00260658	0.161332
Yersinia	CPA(18:2(9Z,12Z)/0:0)	0.895779	0.00261352	0.161332
Aurantimicrobium	Lamivudine-monophosphate	0.8957	0.00261929	0.161332
Gastranaerophilales	4-Hydroxy-L-glutamic acid	0.895668	0.00262165	0.161332
Mycoplasma	Eriodictyol	0.895626	0.00262475	0.161332
Parasutterella	Fexaramine	0.895262	0.00265151	0.162494
Angelakisella	Sorbitan oleate	0.8952	0.00265615	0.162494
Parasutterella	MS-275	0.894794	0.00268629	0.163222
UBA1819	5E,7Z-Dodecadienal	0.894781	0.00268719	0.163222
Aurantimicrobium	Phenylacetylglycine	0.89473	0.00269102	0.163222
Parasutterella	1-(11Z,14Z-eicosadienoyl)-glycero-3-phosphate	0.894701	0.00269316	0.163222
Aurantimicrobium	2-[(6-carboxy-3,4,5-trihydroxyoxan-2-yl)oxy]-3-hydroxybutanedioic acid	0.894404	0.00271539	0.164062
UBA1819	2'-(E)-Feruloyl-3-(arabinosylxylose)	0.894348	0.00271965	0.164062
Anaerotruncus	3-Hydroxypromazine glucuronide	0.89416	0.00273374	0.16453
Fluviicola	Glyphosate-monoammonium	0.893858	0.00275662	0.165124
Parasutterella	LPIM2(19:0/0:0)	0.893833	0.00275847	0.165124
Gastranaerophilales	PC(2:0/0:0)	0.893778	0.00276265	0.165124
Parasutterella	Ibutilide	0.893645	0.00277272	0.165346
Yersinia	N-Methoxyspirobrassinol methyl ether	0.89345	0.00278765	0.165856
UBA1819	XYLOCARPUS A	0.893062	0.00281731	0.167238
Bilophila	(2R,4R)-2-phenylthiazolidine-4-carboxylic acid	0.892767	0.00284005	0.167734
Incertae_Sedis	3,4,5-trihydroxy-6-({2,3,4-trihydroxy-6-oxo-3-[3,4,5-trihydroxy-6-(hydroxymethyl)oxan-2-yl]cyclohexa-1,4-dien-1-yl}(3,4,5-trihydroxyoxan-2-yl)methoxy)oxane-2-carboxylic acid	-0.892713	0.00284425	0.167734
Gastranaerophilales	NYLIDRIN	0.892703	0.00284502	0.167734
Paludicola	3-O-Methylisoproterenol	0.892199	0.00288418	0.169658
[Eubacterium]_ventriosum_group	Trigonellinamide	0.892041	0.00289653	0.169721
Parasutterella	N-Desmethylnefopam	0.891999	0.00289975	0.169721
Mucinivorans	Haematoxylin	0.891819	0.00291392	0.169721
[Eubacterium]_ventriosum_group	Diethyl (2R,3R)-2-methyl-3-hydroxysuccinate	0.891635	0.00292835	0.169721
Mucinivorans	1-(2,5-dihydroxyphenyl)-3-hydroxy-3-phenylpropan-1-one	0.891582	0.00293257	0.169721
Anaerotruncus	N-(2-Hydroxyethyl)iminodiacetic acid	0.891405	0.00294648	0.169721
Aeromonas	3-Deoxy-D-manno-octulosonate 8-phosphate	0.891378	0.00294866	0.169721
Blautia	Naringin	0.891276	0.00295675	0.169721
Parasutterella	(S)-(E)-2'-(3,6-Dimethyl-2-heptenyl)-3',4',7-trihydroxyflavanone	0.891242	0.00295947	0.169721
Parasutterella	Licoagroside B	0.891242	0.00295947	0.169721
Parasutterella	OKOOA-PS	0.891242	0.00295947	0.169721
Dubosiella	Physagulin E	0.89119	0.00296359	0.169721
Paludicola	Nicotine imine	0.891006	0.00297819	0.170182
Parasutterella	3,4,5-trihydroxy-6-{4-[1-hydroxy-3-(5-methoxy-2,2-dimethyl-2H-chromen-6-yl)prop-2-en-1-yl]phenoxy}oxane-2-carboxylic acid	0.890851	0.00299058	0.170198
Dubosiella	OG-PG	0.890839	0.00299155	0.170198
Mucinivorans	Porric acid A	0.89058	0.00301228	0.170293
Fluviicola	nuatigenin 3-beta-D-glucopyranoside	0.890548	0.00301479	0.170293
Yersinia	5-Amino-6-(5'-phosphoribitylamino)uracil	0.890506	0.00301819	0.170293
Yersinia	N-Oxide abiraterone sulfate	0.890431	0.00302422	0.170293
Parasutterella	STS-135	0.890409	0.00302597	0.170293
UBA1819	5-Hydroxy-1-(4-sulfophenyl)-4-[(E)-(4-sulfophenyl)diazenyl]-1H-pyrazole-3-carboxylic acid	0.890019	0.00305744	0.171355
Yersinia	b-D-Glucopyranosiduronic acid, 3-(6-methoxy-2-naphthalenyl)-1-methylpropyl	0.890012	0.00305803	0.171355
Parasutterella	3,4,5-trihydroxy-6-({2,3,4-trihydroxy-6-oxo-3-[3,4,5-trihydroxy-6-(hydroxymethyl)oxan-2-yl]cyclohexa-1,4-dien-1-yl}(3,4,5-trihydroxyoxan-2-yl)methoxy)oxane-2-carboxylic acid	0.889879	0.00306884	0.171591
UBA1819	2-(1,2-dihydroxypropan-2-yl)-6-(2-methylbut-3-en-2-yl)-2H,3H,7H-furo[3,2-g]chromen-7-one	0.889225	0.00312227	0.174204
UBA1819	1-Methoxy-1-(2,4,5-trimethoxyphenyl)-2-propanol	0.888733	0.00316278	0.176086
Romboutsia	Naphthalene-1,2-diol	0.888566	0.0031767	0.176483
Aeromonas	Glycyl-Arginine	0.888402	0.00319026	0.176683
[Eubacterium]_oxidoreducens_group	Famoxadone	0.888186	0.00320828	0.176683
UBA1819	Euchrenone b4	0.888152	0.00321114	0.176683
UBA1819	6-{[2-(3,4-dihydroxyphenyl)acetyl]oxy}-3,4,5-trihydroxyoxane-2-carboxylic acid	0.888129	0.00321308	0.176683
Incertae_Sedis	Physapubescin	0.888032	0.0032212	0.176683
Yersinia	1-Hydroxypyrene	0.887842	0.00323715	0.176683
UBA1819	PA(10:0/i-12:0)	0.887835	0.00323778	0.176683
Gastranaerophilales	Methylenedioxy Pyrovalerone	0.887753	0.00324464	0.176683
Aurantimicrobium	CGP 52608	0.887741	0.00324569	0.176683
Mucinivorans	[4-(7-hydroxy-8-methoxy-4-oxo-3,4-dihydro-2H-1-benzopyran-2-yl)phenyl]oxidanesulfonic acid	0.887443	0.00327081	0.176683
Blautia	Balsoxine	0.887357	0.00327808	0.176683
Anaerotruncus	14,14,14-Trifluoro-11Z-tetradecenyl acetate	0.887273	0.00328518	0.176683
Blautia	3-[(2-Mercapto-1-methylpropyl)thio]-2-butanol	0.887252	0.00328698	0.176683
Mucinivorans	Isoleucyl-Arginine	0.887217	0.00328999	0.176683
Mucinivorans	Vitexin 2''-O-(2'''-methylbutyryl)	0.887084	0.00330125	0.176683
Anaerotruncus	MDL 73492 sulfate	0.887063	0.00330303	0.176683
Mycoplasma	Sandoricin	0.886849	0.00332129	0.176683
Bilophila	3,4,5-trihydroxy-6-{4-[1-hydroxy-3-(5-methoxy-2,2-dimethyl-2H-chromen-6-yl)prop-2-en-1-yl]phenoxy}oxane-2-carboxylic acid	0.886833	0.00332271	0.176683
Aeromonas	S-Lactoylglutathione	0.886779	0.00332731	0.176683
Angelakisella	2-hydroxy-heptadecanoic acid	0.886753	0.00332957	0.176683
[Eubacterium]_oxidoreducens_group	beta-Citraurol	0.886667	0.00333693	0.176683
Gastranaerophilales	PtdIns-(3,4)-P2 (1,2-dioctanoyl)	0.886665	0.00333707	0.176683
Aurantimicrobium	3-Methoxytyrosine	0.886538	0.00334797	0.176683
Yersinia	3,4,2'-Trihydroxy-6'',6''-dimethylpyrano[2'',3'':4',3']chalcone	0.886533	0.0033484	0.176683
Aeromonas	1-(2,5-dihydroxyphenyl)-3-hydroxy-3-phenylpropan-1-one	0.886512	0.00335018	0.176683
[Eubacterium]_ventriosum_group	Stizolobate	0.886291	0.00336922	0.177328
Aeromonas	Pyrvinium	0.886132	0.00338294	0.17769
Blautia	Naphthalene-1,2-diol	0.885908	0.00340237	0.178005
Intestinimonas	18-carboxy-19,20-dinor-leukotriene E4	-0.885905	0.00340264	0.178005
Dubosiella	Aralionine A	0.88577	0.00341437	0.17826
UBA1819	Magnolol	0.885314	0.00345419	0.178995
Anaerotruncus	Tetramethylpyrazine	0.885206	0.0034637	0.178995
Parasutterella	Gamma Glutamylglutamic acid	0.885091	0.00347376	0.178995
Mucinivorans	Isosakuranetin	0.884984	0.00348318	0.178995
Aurantimicrobium	3-octenoylglycine	0.884963	0.00348508	0.178995
Aeromonas	18-carboxy-19,20-dinor-leukotriene E4	0.884919	0.00348897	0.178995
Yersinia	Bis(glycerophospho)-glycerol	0.88489	0.00349151	0.178995
Romboutsia	CPA(18:2(9Z,12Z)/0:0)	0.884889	0.00349159	0.178995
[Eubacterium]_oxidoreducens_group	isotachysterol3	0.884828	0.003497	0.178995
Gastranaerophilales	Cefuroxime sodium	0.884824	0.00349729	0.178995
Mucinivorans	7-Hydroxypipotiazine glucuronide	0.884552	0.00352137	0.17976
Gastranaerophilales	Zileuton O-glucuronide	0.884488	0.00352707	0.17976
Mucinivorans	LY395153	0.884379	0.00353679	0.17976
Dubosiella	STS-135	0.884344	0.00353988	0.17976
Anaerotruncus	Lupiwighteone hydrate 7-glucoside	0.884201	0.00355265	0.180056
Paludicola	Gancaonin V	0.883899	0.00357963	0.180638
Aurantimicrobium	psi-Pelletierine	0.883761	0.00359209	0.180638
Bilophila	6-Methyltetrahydropterin	0.883738	0.00359417	0.180638
Mucinivorans	Cysteine-Homocysteine disulfide	0.883702	0.00359735	0.180638
Romboutsia	Naringin	0.883685	0.00359886	0.180638
[Eubacterium]_ventriosum_group	gamma-tocotrienol	0.883607	0.00360593	0.180644
[Eubacterium]_ventriosum_group	7-Acetoxy-6-hydroxylimonin	0.883233	0.00363975	0.181072
Aeromonas	ecdysone 25-O-D-glucopyranoside	0.883201	0.00364263	0.181072
[Eubacterium]_ventriosum_group	PG(12:0/0:0)	0.883191	0.00364355	0.181072
UBA1819	N-[(Ethoxycarbonyl)methyl)-p-menthane-3-carboxamide	0.883163	0.0036461	0.181072
[Eubacterium]_oxidoreducens_group	Centellasapogenol A	0.883051	0.00365625	0.181072
Parasutterella	Gamma-glutamyl-Isoleucine	0.882987	0.00366207	0.181072
Blautia	CPA(18:2(9Z,12Z)/0:0)	0.882974	0.00366323	0.181072
Parasutterella	anteiso (4E,14-methyl-d16:1) sphingosine	0.882728	0.00368575	0.181482
Achromobacter	PRISTIMEROL	0.882654	0.00369246	0.181482
Brevundimonas	PRISTIMEROL	0.882654	0.00369246	0.181482
Aeromonas	PA(10:0/i-13:0)	0.882571	0.0037001	0.181514
Bilophila	3-Oxohexadecanoic acid glycerides	0.88207	0.00374621	0.182821
UBA1819	16alpha-Hydroxydehydroepiandrosterone	0.881917	0.00376032	0.182821
Mucinivorans	Phosphoribosyl pyrophosphate	0.88189	0.00376281	0.182821
Dubosiella	6-Methylquinoline	0.8818	0.00377116	0.182821
Dongia	Epithienamycin E	0.881623	0.00378756	0.182821
Anaerotruncus	4-Methylpentyl glucosinolate	0.881619	0.00378795	0.182821
[Eubacterium]_oxidoreducens_group	Rubinic acid	0.881587	0.00379099	0.182821
Mucinivorans	Sakuranetin	0.881514	0.00379773	0.182821
Yersinia	4-Hydroxy-5-(3',5'-dihydroxyphenyl)-valeric acid-O-glucuronide	0.88145	0.00380367	0.182821
Aeromonas	Minoxidil-O-glucuronide	0.881412	0.00380724	0.182821
Aurantimicrobium	(±)-Pelletierine	0.881407	0.0038077	0.182821
Aurantimicrobium	Nicotine imine	0.881293	0.00381834	0.182821
[Eubacterium]_ventriosum_group	Idanpramine	0.881271	0.0038204	0.182821
Mucinivorans	Homoarecoline	0.881124	0.00383421	0.182821
Fluviicola	Antibiotic JI-20B	0.881112	0.0038353	0.182821
[Eubacterium]_oxidoreducens_group	2'-(E)-Feruloyl-3-(arabinosylxylose)	0.881015	0.00384446	0.182821
Bilophila	Histidinyl-Leucine	0.880972	0.00384851	0.182821
Mucinivorans	Glutathione amide	0.880918	0.00385359	0.182821
Aurantimicrobium	Glycerylphosphorylethanolamine	0.880822	0.00386258	0.182821
[Eubacterium]_ventriosum_group	Fenpyroximate	0.880771	0.00386737	0.182821
[Eubacterium]_ventriosum_group	Carnosine	0.880544	0.00388885	0.18311
UBA1819	5-Hydroxy-6-methoxyindole glucuronide	0.880514	0.00389171	0.18311
Parasutterella	5-Hydroxythiabendazole	0.880483	0.0038946	0.18311
Mucinivorans	Lysyl-Leucine	0.880326	0.00390952	0.183183
Blautia	Serratamic acid	0.880292	0.00391275	0.183183
Bilophila	NIPECOTIC ACID	0.880143	0.00392686	0.183183
Aurantimicrobium	Trifluridine	0.879991	0.00394135	0.183183
Mucinivorans	Sulfadoxine suflate	0.879949	0.00394536	0.183183
Gastranaerophilales	Nigellicine	0.879841	0.00395568	0.183183
[Eubacterium]_ventriosum_group	6-(Pentylthio)purine	0.879801	0.00395957	0.183183
[Eubacterium]_ventriosum_group	{[(4E)-5-(4-methoxyphenyl)-3-oxopent-4-en-2-yl]oxy}sulfonic acid	0.879801	0.00395957	0.183183
[Eubacterium]_ventriosum_group	Sorafenib	0.879801	0.00395957	0.183183
[Eubacterium]_ventriosum_group	N1,N1-dimethyl-4-[[4-(dimethylamino)phenyl](4-nitrophenyl)methyl]aniline	0.879655	0.00397359	0.183505
Aurantimicrobium	2-(Ethylsulfinylmethyl)phenyl methylcarbamate	0.879476	0.0039907	0.183969
Mucinivorans	(S)-2,3-Dihydro-3,5-dihydroxy-2-oxo-3-indoleacetic acid 5-[glucosyl-(1->4)-b-D-glucoside]	0.879296	0.00400807	0.184247
Dubosiella	Isoeugenol phenylacetate	0.879209	0.00401651	0.184247
[Eubacterium]_ventriosum_group	2-Piperidinecarboxamide, N-(3-hydroxy-2,6-dimethylphenyl)-, (S)-	0.879193	0.00401801	0.184247
Aeromonas	monodeallyalmitrine	0.879116	0.00402545	0.184264
Paludicola	2-Methyl-4-pentyloxazole	0.878587	0.00407691	0.186291
Dubosiella	6-({3,5-dihydroxy-2-[hydroxy({2,3,4-trihydroxy-6-oxo-3-[3,4,5-trihydroxy-6-(hydroxymethyl)oxan-2-yl]cyclohexa-1,4-dien-1-yl})methyl]oxan-4-yl}oxy)-3,4,5-trihydroxyoxane-2-carboxylic acid	0.878334	0.00410159	0.186855
Mucinivorans	Glutamyl-Gamma-glutamate	0.878127	0.00412193	0.186855
Dubosiella	gamma-Glutamylproline	0.87812	0.00412263	0.186855
UBA1819	Gancaonin V	0.878063	0.00412814	0.186855
Parasutterella	7-hydroxy-6-methoxy-3-(1,2,5-trihydroxy-4-oxocyclohex-2-en-1-yl)-4H-chromen-4-one	0.878056	0.00412887	0.186855
Mucinivorans	Luteone 7-glucoside	0.87802	0.00413237	0.186855
Aeromonas	N-Acetyl-ala-ala-ala-methylester	0.877901	0.00414414	0.18696
Yersinia	JWH175	0.877794	0.00415465	0.18696
Yersinia	Naringin	0.877778	0.00415627	0.18696
UBA1819	Ranitidine S-oxide	0.877661	0.00416786	0.18713
Gastranaerophilales	S-Inosyl-L-homocysteine	0.877594	0.00417443	0.18713
Aurantimicrobium	Hydroxymethoxyphenylcarboxylic acid-O-sulphate	0.877348	0.00419883	0.1879
Blautia	1-Oleoylglycerophosphoinositol	0.877179	0.00421569	0.188025
UBA1819	3beta-hydroxy-4alpha-methyl-5alpha-cholest-7-ene-4beta-carboxylic acid	0.877105	0.0042231	0.188025
Aeromonas	Lomefloxacin	0.877102	0.00422334	0.188025
Yersinia	8-[3,7-dihydroxy-2-(3-hydroxyphenyl)-3,4-dihydro-2H-1-benzopyran-4-yl]-2-(3-hydroxyphenyl)-3,4-dihydro-2H-1-benzopyran-3,5,7-triol	0.876987	0.00423483	0.188073
Blautia	PC(0:0/11:0)[U]	0.876947	0.00423887	0.188073
Fluviicola	L-3-Phenyllactic acid	0.876842	0.00424939	0.188218
Mucinivorans	4-Fluoromethamphetamine	0.876624	0.00427124	0.188718
Mucinivorans	Acetylblasticidin S	0.876532	0.00428047	0.188718
Parasutterella	SERICETIN DIACETATE	0.876513	0.00428245	0.188718
Mucinivorans	Diflunisal acyl glucuronide	0.876339	0.00429992	0.189168
Mucinivorans	Panaquinquecol 2	0.875966	0.00433767	0.189983
Mucinivorans	1-Salicylate glucuronide	0.875868	0.00434763	0.189983
Aeromonas	Zwittergent 3-14	0.875719	0.00436282	0.189983
Aurantimicrobium	hydrogen trioxo[3-(1λ⁴-chromen-1-ylium-2-yl)phenoxy]-λ⁶-sulfanuide	0.875643	0.00437058	0.189983
Gastranaerophilales	Etamiphylline	0.87554	0.0043811	0.189983
Fluviicola	Azacitidine	0.875508	0.00438435	0.189983
Blautia	Isouvaretin	0.875501	0.00438505	0.189983
Bilophila	15Z-tetracosenoyl-CoA	0.875422	0.00439312	0.189983
[Eubacterium]_ventriosum_group	5'-Demethoxydeoxypodophyllotoxin	0.875395	0.00439594	0.189983
Gastranaerophilales	Progoitrin	0.875381	0.00439736	0.189983
Intestinimonas	Mangostenone B	-0.875367	0.00439884	0.189983
Paludicola	5,3'-Dihydroxy-4',5'-dimethoxy-6,7-methylenedioxyisoflavone	0.874778	0.00445944	0.191911
Mucinivorans	Lophirone J	0.874665	0.0044711	0.191911
Mucinivorans	Trichocarposide	0.87466	0.00447161	0.191911
Aurantimicrobium	Resorufin	0.874647	0.00447299	0.191911
Mucinivorans	L-Cysteinesulfonic acid	0.874514	0.0044867	0.192181
Mucinivorans	N-Ethyl trans-2-cis-6-nonadienamide	0.874362	0.00450247	0.19254
Mucinivorans	Methiuron	0.874229	0.00451635	0.192771
[Eubacterium]_ventriosum_group	Darifenacin	0.874168	0.0045227	0.192771
Aurantimicrobium	[3-oxo-2-(phenylmethylidene)butoxy]sulfonic acid	0.873974	0.00454296	0.193046
Fluviicola	2-Phenylethyl butanoate	0.873964	0.00454402	0.193046
Blautia	Guanadrel Sulfate	0.873746	0.00456683	0.193699
Yersinia	Asparagoside A	0.87355	0.00458742	0.194256
Mucinivorans	PHDdiA-PI	0.873431	0.00460004	0.194473
Incertae_Sedis	Isouvaretin	-0.873339	0.00460973	0.194566
Romboutsia	TEPP	0.873199	0.00462447	0.194872
Paludicola	Allantoin	0.873109	0.00463407	0.194961
Aeromonas	3,4,2'-Trihydroxy-6'',6''-dimethylpyrano[2'',3'':4',3']chalcone	0.872911	0.004655	0.195284
Aurantimicrobium	2-Methyl-4-pentyloxazole	0.872895	0.00465677	0.195284
Parasutterella	Normorphine	0.872773	0.00466971	0.195511
Dongia	Bis(1-aziridinyl)morpholinophosphine sulfide	0.872491	0.00469974	0.196374
Paludicola	Aconine	0.872438	0.00470541	0.196374
Mucinivorans	Terbutryn	0.872203	0.00473057	0.196507
Mucinivorans	Morroniside	0.872194	0.00473162	0.196507
Mucinivorans	Kinetin	0.87215	0.00473629	0.196507
Aurantimicrobium	dUDP	0.872075	0.00474433	0.196507
Aurantimicrobium	Salicyluric acid	0.872056	0.0047464	0.196507
Mucinivorans	2-O-(beta-D-galactopyranosyl-(1->6)-beta-D-galactopyranosyl) 2S-hydroxynonanoic acid	0.871951	0.00475769	0.196661
Aeromonas	Leonuridine	0.871821	0.00477171	0.196667
Romboutsia	Quercetin 3-sambubioside-7-glucoside	0.871807	0.00477322	0.196667
Blautia	Physapubescin	-0.87174	0.00478052	0.196667
Paludicola	Allantoic acid	0.871636	0.00479174	0.196817
Subgroup_7	Asparaginyl-Glycine	0.871418	0.00481532	0.197341
Aeromonas	cis-Mulberroside A	0.871378	0.00481967	0.197341
Fluviicola	5,6:8,9-Diepoxyergost-22-ene-3,7beta-diol	0.870849	0.00487741	0.199391
Mucinivorans	Equol	0.870577	0.00490727	0.200297
Aeromonas	1-(5-Ketohexyl)-3-methylxanthine	0.870389	0.00492795	0.200826
Aeromonas	1-O-Sinapoylglucose	0.870125	0.00495702	0.201395
Gastranaerophilales	Cefuroxime	0.870021	0.00496854	0.201395
[Eubacterium]_ventriosum_group	1-O-(3R,4-dihydroxy-2-methylene-butanoyl)-beta-D-glucopyranose	0.869984	0.00497272	0.201395
Mucinivorans	DL-Ornithino-L-alanine	0.869931	0.00497855	0.201395
Anaerotruncus	Lucidenic acid K	0.869912	0.00498066	0.201395
[Eubacterium]_oxidoreducens_group	BM 567	0.869635	0.00501141	0.20204
[Eubacterium]_ventriosum_group	Eucommin A	0.869629	0.00501215	0.20204
Mucinivorans	Yellow OB	0.869462	0.0050307	0.202452
[Eubacterium]_ventriosum_group	PC(6:0/8:0)[U]	0.869344	0.00504393	0.202452
Gastranaerophilales	{4,5-dihydroxy-2-[5,6,7-trihydroxy-2-(4-hydroxyphenyl)-4-oxo-4H-chromen-8-yl]oxan-3-yl}oxidanesulfonic acid	0.86931	0.00504771	0.202452
Mucinivorans	Dodecyl gallate	0.869258	0.00505351	0.202452
Mucinivorans	{4-[(E)-2-{3,5-dihydroxy-4-[(1E)-3-methylbut-1-en-1-yl]phenyl}ethenyl]phenyl}oxidanesulfonic acid	0.869078	0.00507379	0.202925
[Eubacterium]_ventriosum_group	Azacitidine	0.868977	0.00508512	0.202925
UBA1819	13'-Hydroxy-alpha-tocotrienol	0.868901	0.00509369	0.202925
Fluviicola	Isopropyl citrate	0.868875	0.00509655	0.202925
Yersinia	Catalposide	0.868774	0.0051079	0.203066
Blautia	(4R,5S,7R,11S)-11,12-Dihydroxy-1(10)-spirovetiven-2-one 11-glucoside	0.868356	0.00515527	0.204439
Yersinia	5,7-Dihydroxy-8-C-(gamma-methyl-gamma-formylallyl)flavanone	0.86833	0.00515816	0.204439
Aeromonas	Streptomycin	0.868226	0.00517003	0.204553
Aurantimicrobium	7-Methylinosine	0.868166	0.00517676	0.204553
Romboutsia	Canin	0.867793	0.00521939	0.205924
Romboutsia	Indole-3-acetyl-beta-1-D-glucoside	0.867452	0.00525839	0.206611
Aurantimicrobium	4-Dedimethyl-6-dehydro-anhydrotetracycline	0.867441	0.00525964	0.206611
Aurantimicrobium	Sulfisoxazole	0.867336	0.00527171	0.206611
Anaerotruncus	2H-Indol-2-one, 4-[2-(dipropylamino)ethyl]-1,3-dihydro-7-hydroxy-	0.867293	0.00527669	0.206611
Aurantimicrobium	Imatinib	0.86727	0.00527934	0.206611
Fluviicola	Catechin	0.867226	0.00528446	0.206611
UBA1819	Pteroic acid	0.867115	0.00529718	0.206797
Enterococcus	Naematolone	0.866542	0.00536358	0.209004
UBA1819	3,4,5-trihydroxy-6-(1H-indole-3-carbonyloxy)oxane-2-carboxylic acid	0.866489	0.00536979	0.209004
Alloprevotella	Blennin A	0.866359	0.0053849	0.209278
Achromobacter	Asparaginyl-Glycine	0.866148	0.00540961	0.209612
Brevundimonas	Asparaginyl-Glycine	0.866148	0.00540961	0.209612
Mucinivorans	Validamycin B	0.865953	0.00543248	0.209943
Mucinivorans	(-)-8-(2-Carboxy-1-phenylethyl)-3,5,7-trihydroxyflavone delta-lactone	0.865899	0.00543881	0.209943
[Eubacterium]_ventriosum_group	Austalide H	0.865868	0.00544238	0.209943
[Eubacterium]_ventriosum_group	Procainamide	0.865424	0.0054947	0.211438
Mucinivorans	7-Methylguanosine 5'-phosphate	0.86533	0.00550578	0.211438
[Eubacterium]_ventriosum_group	Avermectin A2b aglycone	0.865228	0.00551786	0.211438
Yersinia	7,4'-Dihydroxy-3',5'-dimethoxyisoflavanone	0.865208	0.00552025	0.211438
Mucinivorans	4,2',4'-Trihydroxy-6'-methoxydihydrochalcone	0.865195	0.0055218	0.211438
Subgroup_7	2-hydroxy-heptadecanoic acid	0.864694	0.00558138	0.213228
Romboutsia	14-hydroxy-5Z-tetradecenoic acid	0.864665	0.00558492	0.213228
Aeromonas	Naphthalene-1,2-diol	0.864428	0.00561321	0.213993
Paludicola	4-Hydroxyaminoquinoline N-oxide	0.864316	0.00562665	0.213998
Subgroup_7	Sparfloxacin	0.864277	0.00563139	0.213998
Mucinivorans	PI(12:0/14:1(9Z))	0.864185	0.00564236	0.213998
UBA1819	6-[4-(2-carboxy-2-oxoethyl)phenoxy]-3,4,5-trihydroxyoxane-2-carboxylic acid	0.864119	0.00565037	0.213998
Blautia	3,4,2'-Trihydroxy-6'',6''-dimethylpyrano[2'',3'':4',3']chalcone	0.864084	0.00565447	0.213998
Anaerotruncus	2-{[hydroxy({3,4,8,9,10-pentahydroxy-6-oxo-7-[5,6,7-trihydroxy-1-oxo-3-(1,2,3,4-tetrahydroxybutyl)-1H-isochromen-8-yl]-6H-benzo[c]chromen-1-yl})methylidene]amino}acetic acid	0.863892	0.00567771	0.214134
Romboutsia	Lupanine	-0.863817	0.00568677	0.214134
Aeromonas	Cyflufenamid	0.863801	0.00568864	0.214134
Incertae_Sedis	Antibiotic JI-20B	0.863781	0.00569103	0.214134
Mucinivorans	ecdysone 25-O-D-glucopyranoside	0.863433	0.00573319	0.215156
Romboutsia	3alpha-Hydroxy-12-oxo-5beta-chol-8-en-24-oic Acid	-0.863421	0.00573475	0.215156
Aeromonas	Haematoxylin	0.863138	0.00576912	0.216134
Incertae_Sedis	gamma-tocotrienol	0.862941	0.00579311	0.216639
Aurantimicrobium	Hexanoylglycine	0.862853	0.00580391	0.216639
UBA1819	Alectrol	0.862797	0.00581083	0.216639
Yersinia	7-hydroxy-6-(3-hydroxy-3-methylbutyl)-2H-chromen-2-one	0.862755	0.00581593	0.216639
Mucinivorans	Bumetanide M1	0.86253	0.00584356	0.217357
Mucinivorans	Gentamicin C2b	0.862384	0.00586149	0.217713
Aeromonas	Porric acid A	0.862168	0.00588816	0.218391
Incertae_Sedis	SU 6656	0.862078	0.00589934	0.218432
Mucinivorans	APGPR Enterostatin	0.862023	0.00590606	0.218432
Romboutsia	N-Oxide abiraterone sulfate	0.86187	0.00592499	0.218821
Parasutterella	Scyphostatin A	0.861583	0.0059607	0.219827
Romboutsia	JWH145	0.861287	0.00599759	0.220715
[Eubacterium]_ventriosum_group	{[4-(4-hydroxy-3-methoxyphenyl)butan-2-yl]oxy}sulfonic acid	0.861254	0.00600175	0.220715
Incertae_Sedis	Eucommin A	0.861151	0.00601459	0.220874
Angelakisella	Amidosulfuron	0.861084	0.00602305	0.220874
Bilophila	3,4,5-trihydroxy-6-({2,3,4-trihydroxy-6-oxo-3-[3,4,5-trihydroxy-6-(hydroxymethyl)oxan-2-yl]cyclohexa-1,4-dien-1-yl}(3,4,5-trihydroxyoxan-2-yl)methoxy)oxane-2-carboxylic acid	0.861001	0.00603343	0.220883
Blautia	Canin	0.860946	0.0060403	0.220883
Aurantimicrobium	Allantoin	0.860563	0.00608853	0.2219
Gastranaerophilales	3,4,5-trihydroxy-6-(3-hydroxybenzoyloxy)oxane-2-carboxylic acid	0.860548	0.00609048	0.2219
Parasutterella	(2R,4R)-2-phenylthiazolidine-4-carboxylic acid	0.860522	0.00609371	0.2219
Romboutsia	Latanoprost	-0.860376	0.00611215	0.22226
Bilophila	Ibutilide	0.860286	0.00612354	0.222363
Mucinivorans	E-64	0.860214	0.00613272	0.222386
Mucinivorans	gamma-CEHC Glc	0.860145	0.00614151	0.222395
Mucinivorans	N-Acetyl-ala-ala-ala-methylester	0.85995	0.00616622	0.222979
Mycoplasma	Myricanene A 5-[arabinosyl-(1->6)-glucoside]	0.859653	0.0062041	0.223939
Anaerotruncus	Alkaloid AQC2	0.859607	0.00621001	0.223939
Anaerotruncus	PtdIns-(3,4)-P2 (1,2-dioctanoyl)	0.859397	0.00623687	0.224596
[Eubacterium]_oxidoreducens_group	Euphorbia factor Ti2	0.859329	0.0062455	0.224596
Aurantimicrobium	Adenosine triphosphate	0.858938	0.00629584	0.224968
Subgroup_7	3,3-Bis(4-hydroxyphenyl)pentane	0.858869	0.00630471	0.224968
Mycoplasma	D-1,5-Anhydrofructose	0.858858	0.00630618	0.224968
Enterococcus	Sparfloxacin	0.858815	0.00631171	0.224968
Blautia	S-Lactoylglutathione	0.858807	0.00631268	0.224968
Dubosiella	2-Hydroxyiminodibenzyl	0.858775	0.00631682	0.224968
Aeromonas	Naringin	0.858721	0.0063239	0.224968
Incertae_Sedis	Carnosine	0.858681	0.00632903	0.224968
Yersinia	Chrycolide	0.858599	0.00633962	0.224968
Mucinivorans	8-Hydroxyluteolin 8-gentiobioside	0.858578	0.00634236	0.224968
Mucinivorans	Demethylsulochrin	0.85842	0.0063628	0.225223
Alloprevotella	Ginsenoyne K	0.858284	0.00638056	0.225223
Dongia	Malabaricone C	0.858215	0.00638953	0.225223
Subgroup_7	cis- and trans-5-Ethyl-4-methyl-2-(2-butyl)-thiazoline	0.858211	0.00639001	0.225223
Aeromonas	Dide-O-methyl-4-O-alpha-D-glucopyranosylsimmondsin	0.858189	0.00639286	0.225223
Blautia	N-Ac-Asp-Glu-Val-Asp-CHO	0.857961	0.00642263	0.22595
Fluviicola	PA(14:0/0:0)[U]	0.857898	0.0064309	0.22595
Mycoplasma	OG-PG	0.857654	0.00646282	0.226766
Angelakisella	Hyrtial	0.857407	0.00649524	0.227596
Aurantimicrobium	Hyoscyamine	0.85729	0.00651057	0.227826
Mucinivorans	Fluprostenol isopropyl ester	0.857142	0.00653016	0.22811
Mucinivorans	Butyl propyl disulfide	0.857088	0.00653719	0.22811
Dubosiella	2-Hydroxyimipramine glucuronide	0.857019	0.00654636	0.22811
Dubosiella	4,4''-bis(N-feruloyl)serotonin	0.856939	0.00655693	0.22811
Mucinivorans	2,4-DIHYDROXY-3,4-DIMETHOXY-4'-ETHOXYBENZOPHENONE	0.856841	0.00656991	0.22811
Mucinivorans	2-(Arabinosylamino)-3-(glucosylamino)propanenitrile	0.856802	0.00657511	0.22811
Mucinivorans	PGP(16:1(9Z)/18:3(6Z,9Z,12Z))	0.856764	0.0065801	0.22811
Blautia	Harrisonin	0.856642	0.00659638	0.228151
Aurantimicrobium	ACEXAMIC ACID	0.856564	0.00660668	0.228151
Gastranaerophilales	Diketogulonic acid	0.856557	0.00660761	0.228151
Anaerotruncus	3,4,5-trihydroxy-6-(3-hydroxybenzoyloxy)oxane-2-carboxylic acid	0.856397	0.0066289	0.228345
Gastranaerophilales	2-(3,4-dihydroxy-5-methoxyphenyl)-3,5,7-trihydroxy-6-methoxy-3,4-dihydro-2H-1-benzopyran-4-one	0.856383	0.00663077	0.228345
Blautia	6-[(2-{3-[(6-carboxy-3,4,5-trihydroxyoxan-2-yl)oxy]-4-ethylphenyl}-3,5-dihydroxy-3,4-dihydro-2H-1-benzopyran-7-yl)oxy]-3,4,5-trihydroxyoxane-2-carboxylic acid	0.856309	0.00664071	0.228384
Mucinivorans	Cilazapril	0.856084	0.00667068	0.229006
Incertae_Sedis	Ofloxacin	0.856029	0.00667809	0.229006
[Eubacterium]_ventriosum_group	(5Z,7E)-(1S,3R)-1,25-difluoro-9,10-seco-5,7,10(19)-cholestatrien-3-ol	0.855887	0.00669706	0.229006
Gastranaerophilales	Tetramethylpyrazine	0.855831	0.00670458	0.229006
Fluviicola	Glucosisymbrin	0.855818	0.00670637	0.229006
Mucinivorans	Linalool oxide D 3-[apiosyl-(1->6)-glucoside]	0.855765	0.00671345	0.229006
UBA1819	10-phospho-2E-decenoic acid	0.855713	0.00672045	0.229006
Subgroup_7	3,16-dihydroxypalmitic acid	0.855592	0.00673674	0.229261
Mucinivorans	PKODiA-PA	0.855513	0.00674742	0.229324
Achromobacter	Lupanine	-0.855356	0.00676859	0.229444
Brevundimonas	Lupanine	-0.855356	0.00676859	0.229444
Mucinivorans	Tricyclodehydroisohumulone	0.855231	0.00678542	0.229622
Mucinivorans	Cnidimol 7-glucoside	0.855102	0.00680286	0.229622
Mucinivorans	2-(2,5-dihydroxy-4-methoxyphenyl)-5,7-dihydroxy-6,8-bis[3,4,5-trihydroxy-6-(hydroxymethyl)oxan-2-yl]-4H-chromen-4-one	0.855089	0.00680474	0.229622
Parasutterella	6'',6''-Dimethylpyrano[2'',3'':6',5']-2'-hydroxy-4,4'-dimethoxychalcone	0.855056	0.00680919	0.229622
Bilophila	Normorphine	0.85489	0.00683165	0.230082
Aurantimicrobium	1,2,3,4-Tetrahydro-6-propanoylpyridine	0.854626	0.00686763	0.230994
Fluviicola	12-Hydroxy-13-O-D-glucuronoside-octadec-9Z-enoate	0.854418	0.00689595	0.231418
Mucinivorans	cimicifoetiside B	0.854403	0.00689804	0.231418
Romboutsia	4-Hydroxyaminoquinoline N-oxide	-0.854238	0.00692068	0.231878
Subgroup_7	Hyrtial	0.85377	0.00698488	0.233524
Alloprevotella	LysoPE(0:0/14:1(9Z))	0.853749	0.00698776	0.233524
Fluviicola	(S)-lipoic acid	0.853576	0.0070117	0.23368
Mucinivorans	SELAMECTIN	0.853492	0.00702334	0.23368
Gastranaerophilales	gamma-Glutamyl-beta-(isoxazolin-5-on-2-yl)alanine	0.853396	0.00703652	0.23368
Mucinivorans	Cypridina luciferin	0.853395	0.00703669	0.23368
Bilophila	3-hydroxytridecanoyl carnitine	0.85339	0.00703735	0.23368
Mucinivorans	4-Oxo-9-cis-retinoyl-beta-glucuronide	0.853254	0.00705619	0.234006
Alloprevotella	Dolasetron	0.852941	0.00709968	0.234384
Dubosiella	Ganolucidic acid E	0.852854	0.00711179	0.234384
Dongia	Citrulline n-butyl ester	0.852822	0.00711628	0.234384
Aeromonas	cimicifoetiside B	0.852817	0.00711704	0.234384
Yersinia	5-[6-hydroxy-2-(4-hydroxyphenyl)-4-[3-(4-hydroxyphenyl)oxiran-2-yl]-2,3-dihydro-1-benzofuran-3-yl]benzene-1,3-diol	0.852797	0.00711979	0.234384
Blautia	14-hydroxy-5Z-tetradecenoic acid	0.852784	0.00712168	0.234384
Aurantimicrobium	Bargustanine	-0.852702	0.00713305	0.234462
Alloprevotella	p-[N-Propyl-N-(2-carboxyethyl)sulfamoyl]benzoic acid	0.852565	0.00715224	0.234626
Aeromonas	14-hydroxy-5Z-tetradecenoic acid	0.852494	0.00716211	0.234626
[Eubacterium]_ventriosum_group	butabarbital	0.852427	0.00717157	0.234626
Aurantimicrobium	Allantoic acid	0.852295	0.00719005	0.234626
Dubosiella	SU 6656	-0.85228	0.00719214	0.234626
Blautia	Tetrahydroaldosterone-3-glucuronide	0.85228	0.00719219	0.234626
Aurantimicrobium	2,3-Dihydro-5-(3-hydroxypropanoyl)-1H-pyrrolizine	0.851858	0.00725156	0.236266
Parasutterella	Norchalciporyl propionate	0.851713	0.00727201	0.236636
Aeromonas	MC-207,110	0.851541	0.0072963	0.23713
Mucinivorans	Lomefloxacin	0.851361	0.00732184	0.237496
Mucinivorans	OA-PI	0.851275	0.00733417	0.237496
Aurantimicrobium	Brassica oleracea Alkaloid	0.851262	0.00733591	0.237496
[Eubacterium]_ventriosum_group	20:3(5Z,9Z,17Z)(11Me,15Me,19Me)	0.851205	0.00734412	0.237496
Aeromonas	Serinyl-Proline	0.851086	0.00736102	0.237747
Aeromonas	[4-(7-hydroxy-8-methoxy-4-oxo-3,4-dihydro-2H-1-benzopyran-2-yl)phenyl]oxidanesulfonic acid	0.850993	0.00737432	0.237859
Aurantimicrobium	Oxamyl	0.850933	0.00738278	0.237859
Yersinia	CDP-Ethanolamine	0.850769	0.00740632	0.238136
[Eubacterium]_oxidoreducens_group	Blighinone	0.850745	0.0074097	0.238136
Aeromonas	Isoleucyl-Arginine	0.850613	0.00742861	0.238449
Aurantimicrobium	(all-E)-1,7-bis(4-hydroxyphenyl)-1,4,6-heptatrien-3-one	0.850408	0.00745799	0.239097
Mucinivorans	1-Hydroxy-4-methylanthraquinone	0.850087	0.00750416	0.239885
Fluviicola	24-Epibrassinolide	0.850053	0.00750918	0.239885
Subgroup_7	Quercetin 3-sambubioside-7-glucoside	0.850045	0.00751025	0.239885
Mucinivorans	3-Oxo-alpha-ionol 9-[apiosyl-(1->6)-glucoside]	0.849906	0.00753029	0.24023
Aeromonas	Harrisonin	0.84972	0.00755726	0.240795
Paludicola	p-Cresol sulfate	0.849614	0.00757268	0.240991
Aurantimicrobium	N-Heptanoylglycine	0.849333	0.00761344	0.241891
Subgroup_7	Lupanine	-0.849271	0.00762254	0.241891
Yersinia	N-acetyl-2-carboxy Benzenesulfonamide	0.849227	0.00762886	0.241891
Romboutsia	JWH175	0.849163	0.00763826	0.241894
Bilophila	S-(Formylmethyl)glutathione	0.849016	0.00765975	0.242279
Aurantimicrobium	tert-Butylbicyclophosphorothionate	0.848746	0.00769927	0.243144
Alloprevotella	Albafuran A	-0.848701	0.0077058	0.243144
Mucinivorans	Streptidine 6-phosphate	0.848547	0.00772839	0.243561
Mucinivorans	6-{2-[3-(3,4-dihydroxyphenyl)propanoyl]-3,5-dihydroxy-6-[3,4,5-trihydroxy-6-(hydroxymethyl)oxan-2-yl]phenoxy}-3,4,5-trihydroxyoxane-2-carboxylic acid	0.84823	0.00777506	0.244551
Aurantimicrobium	S-Methyl 4-methylpentanethioate	0.848153	0.00778641	0.244551
Mucinivorans	1-Amino-2-methylanthraquinone	0.848143	0.00778801	0.244551
Mucinivorans	Formebolone	0.847746	0.00784668	0.245887
Mucinivorans	N-Hydroxy-L-tryptophan	0.847727	0.00784948	0.245887
Intestinimonas	L-Hexahydro-3-imino-1,2,4-oxadiazepine-3-carboxylic acid	-0.847612	0.00786666	0.246129
Aeromonas	4-Fluoromethamphetamine	0.847519	0.00788044	0.246264
Dubosiella	Normorphine	0.847448	0.00789099	0.246297
Incertae_Sedis	Gamma-glutamyl-Isoleucine	-0.847334	0.00790801	0.246533
Mucinivorans	Castelanone	0.847222	0.00792466	0.246756
UBA1819	Euphorbia factor Ti2	0.847104	0.00794234	0.247011
Paludicola	DL-Glyceraldehyde 2-Phosphate	0.84695	0.00796542	0.247084
Romboutsia	Serratamic acid	0.8469	0.00797291	0.247084
Yersinia	Cyanidin 3-glucosyl-(1->6)-[xylosyl-(1->2)-galactoside]	0.846898	0.00797322	0.247084
Mucinivorans	N-Acetyl-leu-leu-tyr-amide	0.84683	0.00798336	0.247104
Aeromonas	PE(18:4(6Z,9Z,12Z,15Z)/18:4(6Z,9Z,12Z,15Z))	0.846756	0.00799452	0.247155
Mucinivorans	2-Hydroxyimipramine glucuronide	0.846641	0.00801178	0.247324
Bilophila	Gamma-glutamyl-Isoleucine	0.846593	0.00801901	0.247324
Aurantimicrobium	Quisqualic acid	0.846376	0.0080517	0.248038
Mucinivorans	1-(p-Fluorophenyl) piperazine	0.846182	0.00808101	0.248646
Aeromonas	Prolyl-Hydroxyproline	0.845921	0.0081205	0.249549
Fluviicola	Portensterol	0.845862	0.00812954	0.249549
UBA1819	Myricatomentoside I	0.845779	0.00814207	0.249639
Anaerotruncus	{3-[2-hydroxy-3-(2,4,6-trihydroxyphenyl)propyl]phenyl}oxidanesulfonic acid	0.845469	0.00818927	0.250726
Mucinivorans	{3-[3-(3,4-dihydroxyphenyl)-3-oxoprop-1-en-1-yl]-6-hydroxy-2-methoxyphenyl}oxidanesulfonic acid	0.845419	0.00819683	0.250726
Paludicola	Saccharin	0.845216	0.00822788	0.251381
Dubosiella	Resiniferatoxin	-0.845111	0.00824403	0.251578
Aurantimicrobium	Oxidized Renilla luciferin	0.844993	0.00826209	0.251834
Aurantimicrobium	Valproylglycine	0.84484	0.0082855	0.252252
Aeromonas	13-heptadecyn-1-ol	0.844637	0.00831679	0.252714
Aurantimicrobium	Hexanethioic acid S-propyl ester	0.844615	0.00832021	0.252714
Blautia	Minoxidil-O-glucuronide	0.844552	0.00832984	0.252714
Blautia	Corchoionol C 9-glucoside	0.844435	0.00834796	0.252968
Yersinia	6-{[2-(3,4-dihydroxyphenyl)-5,7-dihydroxy-6-methoxy-4-oxo-4H-chromen-3-yl]oxy}-3,4,5-trihydroxyoxane-2-carboxylic acid	0.844279	0.00837202	0.253014
Paludicola	Angelicin	0.844227	0.00838005	0.253014
Yersinia	Coronatine	0.844226	0.00838014	0.253014
Aurantimicrobium	Pyrene-1,6-dione	0.844097	0.00840024	0.253014
Aeromonas	2,3,23-Triacetylsericic acid	0.844078	0.00840321	0.253014
Mucinivorans	Glutarylglycine	0.844048	0.00840784	0.253014
Mucinivorans	pre-putrebactin	0.843984	0.00841772	0.253018
Enterococcus	3,16-dihydroxypalmitic acid	0.84389	0.00843227	0.253066
Aeromonas	N-Ac-Asp-Glu-Val-Asp-CHO	0.843848	0.00843878	0.253066
Romboutsia	6-({3-[2,4-dihydroxy-3-(3-methylbut-2-en-1-yl)phenyl]-5-hydroxy-8-(3-methylbut-2-en-1-yl)-4-oxo-3,4-dihydro-2H-1-benzopyran-7-yl}oxy)-3,4,5-trihydroxyoxane-2-carboxylic acid	0.843636	0.00847189	0.253675
Bilophila	3,4,5-trihydroxy-6-[2-hydroxy-1-(1-oxo-1H-isochromen-3-yl)butoxy]oxane-2-carboxylic acid	0.843567	0.00848265	0.253675
Mucinivorans	PS(20:3(8Z,11Z,14Z)/0:0)	0.84353	0.00848834	0.253675
Yersinia	5,7-Dihydroxy-8-prenylflavone	0.843457	0.00849975	0.253724
Brevundimonas	3,4,2'-Trihydroxy-6'',6''-dimethylpyrano[2'',3'':4',3']chalcone	0.843221	0.00853667	0.254186
Achromobacter	3,4,2'-Trihydroxy-6'',6''-dimethylpyrano[2'',3'':4',3']chalcone	0.843221	0.00853667	0.254186
Aurantimicrobium	Hydroxynicorandil	0.843171	0.00854455	0.254186
Incertae_Sedis	Resiniferatoxin	0.843059	0.00856207	0.254416
Fluviicola	Niaziminin A	0.842808	0.00860149	0.255012
Blautia	Naptalam	0.842806	0.00860175	0.255012
Paludicola	2H-1-Benzopyran-2-one, 6-(1,2-dihydroxyethyl)-7-hydroxy-8-methoxy- glucuronide	0.842487	0.00865204	0.255991
Mucinivorans	3-[(2-Mercapto-1-methylpropyl)thio]-2-butanol	0.842472	0.00865445	0.255991
Parasutterella	Phenicarbazide	0.842385	0.00866818	0.256105
Yersinia	Blennin A	0.842277	0.00868532	0.256198
Fluviicola	{[4-(4-hydroxy-3-methoxyphenyl)butan-2-yl]oxy}sulfonic acid	0.842172	0.00870193	0.256198
Mucinivorans	Alosetron	0.842164	0.00870312	0.256198
Mucinivorans	Methyl cellulose	0.842038	0.00872323	0.256198
Paludicola	S-Methyl 4-methylpentanethioate	0.842033	0.00872392	0.256198
Dubosiella	Jadomycin B	0.841992	0.00873042	0.256198
Mucinivorans	3,5-Diiodo-L-tyrosine	0.841734	0.00877148	0.256746
Dubosiella	Balsoxine	0.841602	0.00879256	0.256746
Mucinivorans	Naringenin 4'-O-glucoside	0.841527	0.00880457	0.256746
Mucinivorans	13-heptadecyn-1-ol	0.841497	0.00880938	0.256746
Yersinia	2',4',5,7-Tetramethoxy-8-methylflavanone	0.841475	0.00881287	0.256746
Dongia	Isouvaretin	0.841473	0.00881314	0.256746
Yersinia	Diphenylcarbazide	0.841435	0.00881915	0.256746
Bilophila	4-[N-(p-Coumaroyl)serotonin-4''-yl]-N-feruloylserotonin	0.841275	0.00884481	0.256746
Mycoplasma	7-hydroxy-6-methoxy-3-(1,3,6-trihydroxy-4-oxocyclohex-2-en-1-yl)-4H-chromen-4-one	0.841225	0.00885279	0.256746
Mycoplasma	Flucythrinate	0.840726	0.00893305	0.256746
Aeromonas	Tyrosyl-Tryptophan	0.840697	0.0089377	0.256746
Mucinivorans	Glutaminylproline	0.840657	0.00894418	0.256746
Bilophila	Anopterine	0.84058	0.00895664	0.256746
Aeromonas	Acetylblasticidin S	0.84054	0.00896299	0.256746
Aurantimicrobium	1-Acetylcyclohexyl acetate	0.840493	0.0089707	0.256746
Aeromonas	CPA(18:2(9Z,12Z)/0:0)	0.840492	0.00897086	0.256746
Dubosiella	Moxifloxacin	0.840462	0.00897559	0.256746
Paludicola	3-octenoylglycine	0.840422	0.0089821	0.256746
Aurantimicrobium	3-hydroxy-2-(2-hydroxypropan-2-yl)-6-(2-methylbut-3-en-2-yl)-2H,3H,7H-furo[3,2-g]chromen-7-one	0.840362	0.00899185	0.256746
Gastranaerophilales	Diisopentyl thiomalate	0.84034	0.00899534	0.256746
Aeromonas	Isosakuranetin	0.8402	0.00901799	0.256746
Alloprevotella	5alpha-Cholestanol	-0.840015	0.0090481	0.256746
Aeromonas	Streptidine 6-phosphate	0.839981	0.00905365	0.256746
Mucinivorans	Isocarlinoside	0.83991	0.00906512	0.256746
Mucinivorans	SC-58125	0.83991	0.00906512	0.256746
Mucinivorans	2-(2,5-dihydroxy-4-methoxyphenyl)-3,5,6,7-tetrahydroxy-3,4-dihydro-2H-1-benzopyran-4-one	0.83991	0.00906512	0.256746
Mucinivorans	Monomethyl phenylphosphonate	0.83991	0.00906512	0.256746
Mucinivorans	Dihydrozeatin-7-N-dihydrozeatin	0.83991	0.00906512	0.256746
Mucinivorans	Cucurbitacin I 2-glucoside	0.83991	0.00906512	0.256746
Mucinivorans	5-O-Desmethyldonepezil	0.83991	0.00906512	0.256746
Mucinivorans	31-Hydroxy rifabutin	0.83991	0.00906512	0.256746
Mucinivorans	Mytilitol	0.83991	0.00906512	0.256746
Blautia	(-)-8-(2-Carboxy-1-phenylethyl)-3,5,7-trihydroxyflavone delta-lactone	0.83968	0.0091026	0.257527
Aurantimicrobium	Australine	0.839497	0.0091325	0.258092
UBA1819	5,7,3',5'-Tetrahydroxy-3,6,8,4'-tetramethoxyflavone 3'-glucoside	0.839218	0.0091781	0.259051
Gastranaerophilales	Spongipregnoloside A	0.839153	0.00918887	0.259051
Blautia	3-Deoxy-D-manno-octulosonate 8-phosphate	0.839082	0.00920041	0.259051
Aurantimicrobium	7-Ethyl-2,3,4,5,6,7-hexahydrocyclopent[b]azepin-8(1H)-one	0.839047	0.00920628	0.259051
Aurantimicrobium	2-octenoylglycine	0.838827	0.00924247	0.259229
Mucinivorans	Dulxanthone A	0.838771	0.00925168	0.259229
Alloprevotella	Isouvaretin	0.838757	0.00925387	0.259229
Dubosiella	7-Methylguanosine 5'-phosphate	0.838756	0.00925412	0.259229
Mycoplasma	Alkaloid AQC2	-0.838705	0.00926246	0.259229
Mucinivorans	Rhamnazin 3-(6''-acetylglucoside)	0.838627	0.00927547	0.259274
Mucinivorans	3'-Sialyllactosamine	0.838575	0.00928402	0.259274
Parasutterella	Anopterine	0.838446	0.00930523	0.259588
Aurantimicrobium	Isoelemicin	0.837914	0.00939352	0.261657
[Eubacterium]_ventriosum_group	Physapubescin	0.837859	0.00940272	0.261657
Paludicola	[2,6-dihydroxy-4-(3,5,7-trihydroxy-4-oxo-3,4-dihydro-2H-1-benzopyran-2-yl)phenyl]oxidanesulfonic acid	0.837818	0.00940959	0.261657
Mucinivorans	Orciprenaline	0.837483	0.00946542	0.262087
Aurantimicrobium	L-2-Amino-3-methylenehexanoic acid	0.837379	0.00948287	0.262087
Mucinivorans	Vamidothion	0.837352	0.00948729	0.262087
UBA1819	Ethiofencarb	0.837306	0.00949504	0.262087
Anaerotruncus	Sonchuionoside C	0.837248	0.0095048	0.262087
Gastranaerophilales	Methylphenobarbital	0.837176	0.00951683	0.262087
Mucinivorans	Amphibine H	0.837173	0.00951746	0.262087
Incertae_Sedis	Leukotriene C5	0.837159	0.0095197	0.262087
Aeromonas	L-Thiocitrulline (hydrochloride)	0.837158	0.00951986	0.262087
Mucinivorans	Lecanoric acid	0.837066	0.00953531	0.262087
Mucinivorans	2-Acetyl-3-methylfuran	0.837062	0.00953593	0.262087
Aeromonas	AM2201 N-(4-hydroxypentyl) metabolite	0.836978	0.00955015	0.26211
Aurantimicrobium	Cyometrinil	0.836938	0.00955692	0.26211
Mucinivorans	Eriojaposide A	0.836578	0.00961749	0.263279
Mucinivorans	Diosbulbinoside F	0.836565	0.00961981	0.263279
Dubosiella	Cyflufenamid	0.83644	0.00964085	0.263337
UBA1819	Latanoprost	0.836412	0.00964566	0.263337
Mucinivorans	Kudzusaponin SA3	0.836372	0.00965233	0.263337
Aeromonas	Immepip	0.83631	0.00966295	0.263351
Aurantimicrobium	Phlorin	0.836167	0.00968714	0.263734
Mycoplasma	Hyoscyamine	-0.836104	0.00969783	0.263748
Angelakisella	N-Acetyl-b-neuraminic acid	0.836027	0.00971091	0.263806
Aurantimicrobium	11-Hydroxycanthin-6-one	0.83596	0.00972225	0.263806
Angelakisella	5Z-Octenyl acetate	0.835912	0.0097304	0.263806
Mucinivorans	Caracurine V	0.835768	0.00975499	0.264198
Mucinivorans	Rufloxacin	0.835399	0.00981791	0.265422
Aeromonas	Boc-Asn-OPhNO2	0.835381	0.00982112	0.265422
Aurantimicrobium	Indoleglycerol phosphate	0.835324	0.00983081	0.265422
Aurantimicrobium	Aconine	0.835199	0.0098522	0.265723
Parasutterella	Karwinaphthol B	0.835138	0.00986266	0.26573
Blautia	Oscillatoxin A	0.834837	0.00991452	0.26685
Dongia	(2R,2'S)-Isobuteine	0.834763	0.00992723	0.266916
Blautia	Dimethindene	0.834614	0.00995292	0.267331
Mucinivorans	5-ethyl-5-methyl-2,4-oxazolidinedione	0.834189	0.0100264	0.269027
Mucinivorans	2-Fluoroethcathinone	0.834042	0.010052	0.269185
Mucinivorans	Prolyl-Hydroxyproline	0.834036	0.010053	0.269185
Paludicola	5-Hydroxy-1-(4-sulfophenyl)-4-[(E)-(4-sulfophenyl)diazenyl]-1H-pyrazole-3-carboxylic acid	0.833933	0.0100709	0.269386
Anaerotruncus	Ellagic acid	0.833779	0.0100977	0.269788
Dubosiella	Pyridinoline	0.833728	0.0101067	0.269788
Aeromonas	Musanolone C	0.833444	0.0101562	0.270831
Mucinivorans	Futalosine	0.833131	0.010211	0.271117
Romboutsia	4-Hydroxy-5-(3',5'-dihydroxyphenyl)-valeric acid-O-glucuronide	0.83312	0.010213	0.271117
Incertae_Sedis	Desethylene-N-acetylnorfloxacin	0.833082	0.0102196	0.271117
Paludicola	Oxidized Renilla luciferin	0.833014	0.0102316	0.271117
Alloprevotella	Guanosine monophosphate	0.833008	0.0102327	0.271117
Mucinivorans	Kinetensin 1-3	0.832971	0.0102391	0.271117
Mucinivorans	Ganolucidic acid E	0.832967	0.0102399	0.271117
Intestinimonas	2'-(E)-Feruloyl-3-(arabinosylxylose)	0.832858	0.010259	0.271318
Yersinia	Torvoside G	0.832805	0.0102683	0.271318
Subgroup_7	Blennin A	0.832625	0.0103001	0.271881
Aurantimicrobium	7-Ethyl-2,3,6,7-tetrahydrocyclopent[b]azepin-8(1H)-one	0.832354	0.0103479	0.272865
[Eubacterium]_oxidoreducens_group	BAEOMYCESIC ACID	0.832011	0.0104087	0.273392
Mucinivorans	PA(10:0/i-13:0)	0.83196	0.0104178	0.273392
Angelakisella	Naematolone	0.831938	0.0104217	0.273392
Blautia	Androechin	0.831893	0.0104297	0.273392
Anaerotruncus	dTDP-D-desosamine	0.831812	0.0104441	0.273392
Mucinivorans	(4R,5S,7R,11S)-11,12-Dihydroxy-1(10)-spirovetiven-2-one 11-glucoside	0.831749	0.0104554	0.273392
Blautia	2',7-Dihydroxy-4'-methoxy-8-prenylflavan 2',7-diglucoside	0.831629	0.0104767	0.273392
Blautia	L-gamma-Glutamyl-S-allylthio-L-cysteine	0.831617	0.0104788	0.273392
Blautia	Resiniferatoxin	-0.831604	0.0104811	0.273392
Paludicola	Latanoprost	0.831545	0.0104917	0.273392
Enterococcus	Phospho-L-serine	0.831452	0.0105083	0.273392
Gastranaerophilales	4,5-Dihydroorotic acid	0.831421	0.0105138	0.273392
Romboutsia	L-Coprine	0.831416	0.0105148	0.273392
Mucinivorans	N2-Galacturonyl-L-lysine	0.831414	0.0105151	0.273392
Romboutsia	8-[3,7-dihydroxy-2-(3-hydroxyphenyl)-3,4-dihydro-2H-1-benzopyran-4-yl]-2-(3-hydroxyphenyl)-3,4-dihydro-2H-1-benzopyran-3,5,7-triol	0.831311	0.0105335	0.273543
Blautia	3alpha-Hydroxy-12-oxo-5beta-chol-8-en-24-oic Acid	-0.831238	0.0105465	0.273543
Romboutsia	Ponasteroside A	0.831205	0.0105524	0.273543
Subgroup_7	Methyl cellulose	0.831042	0.0105817	0.27374
Brevundimonas	CDP-Ethanolamine	0.830987	0.0105916	0.27374
Achromobacter	CDP-Ethanolamine	0.830987	0.0105916	0.27374
Parasutterella	15Z-tetracosenoyl-CoA	0.83083	0.0106198	0.274196
[Eubacterium]_oxidoreducens_group	PHOHA-PG	0.830764	0.0106317	0.274231
Romboutsia	2-(Methylthio)ethanesulfonate	0.830685	0.0106459	0.274309
Mucinivorans	Gabapentin	0.83063	0.0106558	0.274309
Yersinia	6-Thioxanthine 5'-monophosphate	0.830403	0.0106968	0.274679
Romboutsia	Epithienamycin E	0.83039	0.0106991	0.274679
Yersinia	pregnan-21-al	0.830283	0.0107184	0.274679
Fluviicola	Diethyl (2R,3R)-2-methyl-3-hydroxysuccinate	0.830271	0.0107207	0.274679
Bilophila	Sitagliptin	0.830257	0.0107231	0.274679
Achromobacter	CPA(18:2(9Z,12Z)/0:0)	0.829777	0.0108103	0.27637
Brevundimonas	CPA(18:2(9Z,12Z)/0:0)	0.829777	0.0108103	0.27637
Mucinivorans	Canesceol	0.829559	0.0108499	0.27711
Bilophila	Secogalioside	0.829468	0.0108666	0.277264
Yersinia	Glaucarubin	0.829208	0.010914	0.278201
Paludicola	(all-E)-1,7-bis(4-hydroxyphenyl)-1,4,6-heptatrien-3-one	0.829095	0.0109347	0.278249
Romboutsia	2',4',5,7-Tetramethoxy-8-methylflavanone	0.828995	0.0109531	0.278249
Mucinivorans	Lumula	0.828977	0.0109563	0.278249
Aeromonas	Galactitol	0.828964	0.0109587	0.278249
Paludicola	4-octenoylglycine	0.8286	0.0110257	0.279499
Fluviicola	2-(4-Methoxyphenyl)naphthalic anhydride	0.828522	0.0110401	0.279499
Mucinivorans	22R-Acetoxy-1alpha,3beta-dihydroxyergosta-5,24E-dien-26-oic acid 3-O-b-D-glucoside 26-O-[b-D-glucosyl-(1->4)-b-D-glucosyl-(1->2)-6-acetyl-b-D-glucosyl] ester	0.828477	0.0110483	0.279499
Mucinivorans	Deaminohydroxyblasticidin S	0.828463	0.011051	0.279499
Paludicola	dUDP	0.828148	0.0111091	0.280582
Anaerotruncus	dTDP-D-glucuronate	0.828114	0.0111154	0.280582
[Eubacterium]_ventriosum_group	2-Methoxy-1,4-benzoquinone	0.827863	0.0111619	0.281209
Blautia	Pyrvinium	0.827854	0.0111635	0.281209
Mucinivorans	Rutin	0.827794	0.0111747	0.281209
Subgroup_7	CDP-Ethanolamine	0.827747	0.0111834	0.281209
Parasutterella	6-({3,5-dihydroxy-2-[hydroxy({2,3,4-trihydroxy-6-oxo-3-[3,4,5-trihydroxy-6-(hydroxymethyl)oxan-2-yl]cyclohexa-1,4-dien-1-yl})methyl]oxan-4-yl}oxy)-3,4,5-trihydroxyoxane-2-carboxylic acid	0.827642	0.011203	0.281287
Blautia	SU 6656	-0.827614	0.0112082	0.281287
Intestinimonas	Guanadrel Sulfate	-0.827123	0.0112999	0.283315
Enterococcus	Sandoricin	0.826946	0.011333	0.283872
Mucinivorans	Priverogenin B	0.826591	0.0113997	0.284091
Aurantimicrobium	1-hydroxyhexanoylglycine	0.826562	0.0114051	0.284091
Yersinia	Elatoside G	0.826493	0.0114181	0.284091
Mucinivorans	Corymboside	0.826442	0.0114277	0.284091
Gastranaerophilales	(E)-Avenanthramide D	0.826438	0.0114285	0.284091
Aurantimicrobium	Isovalerylcarnitine	0.826333	0.0114482	0.284091
[Eubacterium]_ventriosum_group	Catechin	0.826303	0.0114538	0.284091
Mucinivorans	2-Methoxyestradiol-17β 3-sulfate	0.826264	0.0114613	0.284091
Mucinivorans	BUFEXAMAC	0.826205	0.0114724	0.284091
Fluviicola	(1S,2R,4R,8S)-p-Menthane-2,8,9-triol 2-glucoside	0.826151	0.0114827	0.284091
Enterococcus	Methyl cellulose	0.82615	0.0114828	0.284091
Mucinivorans	AM2201 N-(4-hydroxypentyl) metabolite	0.826131	0.0114864	0.284091
Yersinia	LysoPE(0:0/14:1(9Z))	0.826126	0.0114873	0.284091
Romboutsia	PD 169316	0.826068	0.0114983	0.284091
Mucinivorans	Physagulin E	0.826029	0.0115057	0.284091
Blautia	3'-Sialyllactosamine	0.825875	0.0115349	0.284485
Enterococcus	preclavulone lactone I	0.825829	0.0115435	0.284485
Mucinivorans	6α-Glucuronosylhyodeoxycholate	0.825753	0.0115581	0.2845
Dubosiella	(20S,22E)-3beta-Hydroxychola-5,22-dien-24-oic Acid	0.825711	0.011566	0.2845
Yersinia	Labriformidin	0.825573	0.0115922	0.284563
Mucinivorans	Genistein 7-O-glucoside-4'-O-apioside	0.825511	0.011604	0.284563
Mucinivorans	Leonuridine	0.825462	0.0116133	0.284563
Romboutsia	Muramic acid	0.825449	0.0116157	0.284563
Parasutterella	4-[N-(p-Coumaroyl)serotonin-4''-yl]-N-feruloylserotonin	0.825409	0.0116233	0.284563
Yersinia	Isolariciresinol 9'-O-alpha-L-arabinofuranoside	0.825095	0.0116833	0.285763
Bilophila	Argiotoxin 636	0.824655	0.0117675	0.287551
Paludicola	Stevioside	0.824563	0.0117852	0.287714
Alloprevotella	4-Hydroxyaminoquinoline N-oxide	-0.82444	0.0118089	0.288022
Aurantimicrobium	(±)-Propionylcarnitine	0.824321	0.0118317	0.28814
Aeromonas	Strobilurin A	0.824299	0.0118359	0.28814
Angelakisella	preclavulone lactone I	0.824181	0.0118588	0.288427
Anaerotruncus	2-(3,4-dihydroxy-5-methoxyphenyl)-3,5,7-trihydroxy-6-methoxy-3,4-dihydro-2H-1-benzopyran-4-one	0.823964	0.0119006	0.288966
Bilophila	ARISTOLOCHIC ACID	0.823874	0.011918	0.288966
Aeromonas	Panaquinquecol 2	0.823873	0.0119182	0.288966
Fluviicola	PHOHA-PG	0.823836	0.0119254	0.288966
Anaerotruncus	Coronene	0.823729	0.0119461	0.28901
Aeromonas	Trypanothione	0.823546	0.0119816	0.28901
[Eubacterium]_ventriosum_group	mLPA(O-18:0)	0.823545	0.0119818	0.28901
Aeromonas	Vamidothion	0.823358	0.0120182	0.28901
Gastranaerophilales	Piperazine phosphate	0.823338	0.012022	0.28901
Achromobacter	Serratamic acid	0.823266	0.012036	0.28901
Brevundimonas	Serratamic acid	0.823266	0.012036	0.28901
Yersinia	Tetrahydroaldosterone-3-glucuronide	0.823258	0.0120376	0.28901
Achromobacter	Vitexin 2''-O-(2'''-methylbutyryl)	0.823234	0.0120422	0.28901
Brevundimonas	Vitexin 2''-O-(2'''-methylbutyryl)	0.823234	0.0120422	0.28901
Aeromonas	Butyl propyl disulfide	0.823197	0.0120495	0.28901
Gastranaerophilales	1-Nitronaphthalene-7,8-oxide	0.822967	0.0120944	0.28982
[Eubacterium]_ventriosum_group	Glucosisymbrin	0.822802	0.0121266	0.290323
Dongia	(9Z,11E,13E,15Z)-4-Oxo-9,11,13,15-octadecatetraenoic acid	0.822163	0.012252	0.292913
Paludicola	Indoxyl sulfate	0.822045	0.0122753	0.292913
Mycoplasma	P-Hydroxydesmethylgliquidone	0.821934	0.0122972	0.292913
[Eubacterium]_ventriosum_group	2-Phenylethyl butanoate	0.821818	0.01232	0.292913
Bilophila	Mycinamicin VIII	0.821713	0.0123408	0.292913
Aeromonas	Cyanidin 3-(6''-malonyllaminaribioside)	0.8215	0.012383	0.292913
Aurantimicrobium	Ellagic acid	0.821457	0.0123915	0.292913
Mucinivorans	8-piperazin-1-yl-Isoquinoline (hydrochloride)	0.821385	0.0124058	0.292913
Yersinia	({5-hydroxy-8-methyl-2-oxo-4-phenyl-2H,8H-pyrano[2,3-f]chromen-8-yl}methoxy)sulfonic acid	0.821325	0.0124177	0.292913
Aeromonas	DL-Ornithino-L-alanine	0.821315	0.0124196	0.292913
Intestinimonas	Pyrvinium	-0.821309	0.0124209	0.292913
Subgroup_7	Poriolide	0.821302	0.0124222	0.292913
Blautia	Cibarian	0.821205	0.0124415	0.292913
Paludicola	1,3-Diacetoxy-4,6,12-tetradecatriene-8,10-diyne	0.821139	0.0124546	0.292913
Intestinimonas	BAEOMYCESIC ACID	0.821118	0.0124587	0.292913
Mucinivorans	O-(13-carboxytridecanoyl)carnitine	0.821055	0.0124714	0.292913
Romboutsia	Dermatan	0.821053	0.0124718	0.292913
Paludicola	Hypaphorine	0.821035	0.0124754	0.292913
Aeromonas	Dimethindene	0.820996	0.0124832	0.292913
Mucinivorans	7,8,4'-Trihydroxyflavanone	0.820981	0.0124862	0.292913
[Eubacterium]_oxidoreducens_group	(7alpha,10beta)-1(10->19)-Abeo-7-acetoxyisoobacun-3,10-olide	0.82081	0.0125202	0.292913
[Eubacterium]_ventriosum_group	Rolitetracycline	0.820804	0.0125214	0.292913
Dongia	Domesticoside	0.820758	0.0125305	0.292913
Bilophila	P-Hydroxydesmethylgliquidone	0.820703	0.0125416	0.292913
Brevundimonas	Balsoxine	0.820546	0.0125729	0.292913
Achromobacter	Balsoxine	0.820546	0.0125729	0.292913
Parasutterella	ARISTOLOCHIC ACID	0.820534	0.0125754	0.292913
Romboutsia	trans-Zeatin-O-glucoside riboside	0.820467	0.0125888	0.292913
Anaerotruncus	NYLIDRIN	0.820413	0.0125997	0.292913
Mucinivorans	beta-D-Glc-(1->4)-alpha-L-Rha-(1->3)-beta-D-Glc	0.820289	0.0126244	0.292913
Romboutsia	2',6',beta-Trihydroxy-4'-methoxychalcone	0.820271	0.0126282	0.292913
Romboutsia	b-D-Glucopyranosiduronic acid, 3-(6-methoxy-2-naphthalenyl)-1-methylpropyl	0.820269	0.0126285	0.292913
Mucinivorans	Norrubrofusarin 6-beta-gentiobioside	0.820147	0.012653	0.292913
Romboutsia	5,7-Dihydroxy-8-C-(gamma-methyl-gamma-formylallyl)flavanone	0.820122	0.0126581	0.292913
Blautia	2',4',5,7-Tetramethoxy-8-methylflavanone	0.820044	0.0126737	0.292913
Incertae_Sedis	Darifenacin	0.819996	0.0126834	0.292913
Yersinia	POV-PI	0.819968	0.0126891	0.292913
Mucinivorans	Goshonoside F6	0.819925	0.0126976	0.292913
Blautia	Isorhamnetin 3-gentiotrioside	0.819911	0.0127004	0.292913
Mucinivorans	(5Z,8Z)-3-hydroxytetradecadienoylcarnitine	0.819867	0.0127093	0.292913
Achromobacter	Naringin	0.819854	0.012712	0.292913
Brevundimonas	Naringin	0.819854	0.012712	0.292913
UBA1819	Lethedoside B	0.819786	0.0127256	0.292913
Mucinivorans	N-Acetyl desmethyl frovatriptan	0.819762	0.0127305	0.292913
Paludicola	Resorufin	0.819631	0.012757	0.293028
Mycoplasma	S-Succinylglutathione	0.819626	0.012758	0.293028
Yersinia	Physalin G	0.819257	0.0128327	0.294262
Anaerotruncus	{[3,4-dihydroxy-5-(hydroxymethyl)-5-{[3,4,5-trihydroxy-6-(hydroxymethyl)oxan-2-yl]oxy}oxolan-2-yl]methoxy}sulfonic acid	0.819248	0.0128344	0.294262
Mucinivorans	Jadomycin B	0.81912	0.0128604	0.2946
Aeromonas	Phosphoribosyl pyrophosphate	0.819021	0.0128806	0.294802
Alloprevotella	5-Aminopentanamide	-0.818832	0.012919	0.295172
Dubosiella	N-Acetyl desmethyl frovatriptan	0.818689	0.0129481	0.295172
Blautia	Dide-O-methyl-4-O-alpha-D-glucopyranosylsimmondsin	0.818637	0.0129587	0.295172
Achromobacter	Canin	0.818566	0.0129732	0.295172
Brevundimonas	Canin	0.818566	0.0129732	0.295172
Fluviicola	(5Z,7E)-(1S,3R)-1,25-difluoro-9,10-seco-5,7,10(19)-cholestatrien-3-ol	0.818565	0.0129734	0.295172
Blautia	18-carboxy-19,20-dinor-leukotriene E4	0.818551	0.0129762	0.295172
Romboutsia	Neosakuranin	0.818453	0.0129962	0.295369
Mucinivorans	Immepip	0.81814	0.0130604	0.296568
Aeromonas	Quercetin 3-sambubioside-7-glucoside	0.818037	0.0130815	0.296789
Yersinia	Tolcapone	0.817748	0.0131408	0.297873
Mucinivorans	Asparaginyl-Glycine	0.817384	0.0132159	0.299129
Anaerotruncus	GW1843	0.817339	0.0132251	0.299129
Fluviicola	Resiniferatoxin	0.817312	0.0132307	0.299129
Aurantimicrobium	6alpha-Methylprogesterone	0.817197	0.0132546	0.299267
Bilophila	Aralionine A	0.817172	0.0132598	0.299267
Blautia	Austin	0.816948	0.0133061	0.299687
Mucinivorans	4-Phospho-D-erythronate	0.816941	0.0133076	0.299687
Gastranaerophilales	Gomisin L1 methyl ether	0.816915	0.013313	0.299687
Mucinivorans	1-Acetoxy-2-hydroxy-16-heptadecen-4-one	0.816763	0.0133446	0.300137
Subgroup_7	3-amino-2-naphthoic acid	0.816673	0.0133632	0.300296
Blautia	1-(5-Ketohexyl)-3-methylxanthine	0.816557	0.0133875	0.300436
Romboutsia	Tetrahydroaldosterone-3-glucuronide	0.816492	0.0134009	0.300436
Mucinivorans	18-carboxy-19,20-dinor-leukotriene E4	0.816454	0.0134089	0.300436
[Eubacterium]_oxidoreducens_group	5,3'-Dihydroxy-4',5'-dimethoxy-6,7-methylenedioxyisoflavone	0.816369	0.0134265	0.300436
Intestinimonas	Dimethindene	-0.816366	0.0134272	0.300436
UBA1819	4α-carboxy-4β-methyl-5α-cholesta-8,24-dien-3β-ol	0.816302	0.0134406	0.300478
Aeromonas	Tryptophyl-Arginine	0.816172	0.0134676	0.300823
Paludicola	6-{[3-(6,7-dimethoxy-2H-1,3-benzodioxol-5-yl)prop-2-enoyl]oxy}-3,4,5-trihydroxyoxane-2-carboxylic acid	0.815883	0.0135282	0.301916
Parasutterella	(4E,9a)-9-(3-Methyl-2E-pentenoyloxy)-4,10(14)-oplopadien-3-one	0.815715	0.0135634	0.302442
Fluviicola	Mexacarbate	0.815402	0.0136293	0.303652
Yersinia	[(16R)-5,11-dihydroxy-8,8,10,16-tetramethyl-3-[1-(2-methyl-1,3-thiazol-4-yl)prop-1-en-2-yl]-12-methylidene-9-oxo-17-oxa-4-azabicyclo[14.1.0]heptadec-4-en-7-yl]oxidanesulfonic acid	0.814948	0.013725	0.305523
Aurantimicrobium	DL-Glyceraldehyde 2-Phosphate	0.814673	0.0137833	0.306557
Aeromonas	Glutathione amide	0.814423	0.0138364	0.307174
Dubosiella	Glucoheptonic acid	0.814316	0.0138592	0.307174
Yersinia	Bouillonamide B	0.814299	0.0138627	0.307174
Yersinia	Hematoporphyrin IX	0.814276	0.0138676	0.307174
Dubosiella	{4-[(E)-2-{3,5-dihydroxy-4-[(1E)-3-methylbut-1-en-1-yl]phenyl}ethenyl]phenyl}oxidanesulfonic acid	0.814265	0.0138701	0.307174
Aurantimicrobium	2,3,6,7-Tetrahydro-6,7-dimethylcyclopent[b]azepin-8(1H)-one	0.814155	0.0138935	0.30743
Gastranaerophilales	4-Hydroxy-3-nitrosobenzamide	0.813959	0.0139353	0.307614
Intestinimonas	Beta-Glycerophosphoric acid	0.813926	0.0139423	0.307614
Aeromonas	Morroniside	0.81389	0.0139501	0.307614
Mucinivorans	Ophiopogonin A	0.813844	0.0139598	0.307614
Subgroup_7	N-Acetyl-b-neuraminic acid	0.813839	0.013961	0.307614
Aeromonas	Blasticidin S	0.813769	0.0139758	0.30768
[Eubacterium]_oxidoreducens_group	15beta-Hydroxydesogestrel	0.813691	0.0139925	0.307789
Mucinivorans	cis-Mulberroside A	0.81348	0.0140377	0.308318
Mucinivorans	Neomacrostemonoside D	0.813434	0.0140477	0.308318
Dongia	ARISTOLOCHIC ACID	0.813356	0.0140644	0.308318
Romboutsia	2-Carboxybenzaldehyde	0.8133	0.0140764	0.308318
Dubosiella	(S)-2,3-Dihydro-3,5-dihydroxy-2-oxo-3-indoleacetic acid 5-[glucosyl-(1->4)-b-D-glucoside]	0.813264	0.014084	0.308318
Romboutsia	2-Ethyldihydro-3(2H)-thiophenone	0.813218	0.0140941	0.308318
Mucinivorans	Haplophytine	0.813142	0.0141104	0.308318
Incertae_Sedis	Tyrosyl-Tryptophan	-0.813137	0.0141115	0.308318
Dubosiella	Diflunisal acyl glucuronide	0.812937	0.0141546	0.308773
Yersinia	Euchrenone b3	0.812918	0.0141586	0.308773
Alloprevotella	3,3-Bis(4-hydroxyphenyl)pentane	0.81282	0.0141798	0.308773
Bilophila	Norchalciporyl propionate	0.81282	0.0141798	0.308773
Dubosiella	Alosetron	0.812694	0.0142071	0.308787
Mucinivorans	Desethylchloroquine	0.812614	0.0142242	0.308787
Paludicola	Guanadrel Sulfate	-0.812572	0.0142334	0.308787
Enterococcus	5Z-Octenyl acetate	0.812553	0.0142374	0.308787
Aurantimicrobium	2-amino-8-oxo-9,10-epoxy-decanoic acid	0.812471	0.0142552	0.308787
Paludicola	3-(but-3-en-1-yn-1-yl)-6-methyl-1,2-dithiine	0.812445	0.0142609	0.308787
Aurantimicrobium	PE(14:0/20:3(8Z,11Z,14Z))	0.812387	0.0142735	0.308787
Aeromonas	L-Cysteinesulfonic acid	0.812378	0.0142755	0.308787
Fluviicola	SU 6656	0.812322	0.0142875	0.30879
Gastranaerophilales	4-carboxy-2-hydroxy-cis,cis-muconic acid	0.812145	0.014326	0.309077
Aeromonas	Arginyl-Tryptophan	0.812137	0.0143276	0.309077
Paludicola	3alpha-Hydroxy-12-oxo-5beta-chol-8-en-24-oic Acid	0.812097	0.0143364	0.309077
Dubosiella	Haematoxylin	0.811893	0.0143808	0.309409
Mucinivorans	LPIM3(19:1(9Z)/0:0)	0.811879	0.0143837	0.309409
Mycoplasma	Isoeugenol phenylacetate	0.811843	0.0143917	0.309409
Aeromonas	Sakuranetin	0.811807	0.0143994	0.309409
Parasutterella	S-(Formylmethyl)glutathione	0.811569	0.0144515	0.310185
Blautia	Bouillonamide B	0.811533	0.0144594	0.310185
[truncated: 24,788 more rows]

## Sheet: GAD65_24_control_24
Microbe	Metablite	Correlation	Pvalue	AdjPvalue
[truncated: 44,010 more rows]

[truncated: 2 more sheets: NZ9000_24_control_24, GAD65_24_NZ9000_24]
