# Supplementary material for: Oral GAD65-L. lactis Vaccine Halts Diabetes Progression in NOD Mice by Orchestrating Gut Microbiota–Metabolite Crosstalk and Fostering Intestinal Immunoregulation
Source: Microorganisms. 2026 Jan 13;14(1):176. doi: 10.3390/microorganisms14010176 (PMC12844348; doi:10.3390/microorganisms14010176)
Supplement: Supplementary file 1 [file microorganisms-14-00176-s001.zip › Figure S3.xlsx]

## Sheet: Description
group	Age (weeks)	Sample ID
control	16	C2-16
		C3-16
		C4-16
		C6-16
	24	C3-24
		C4-24
		C6-24
GAD65	16	G1-16
		G4-16
		G5-16
		G6-16
	24	G4-24
		G5-24
		G6-24
NZ9000	16	N2-16
		N3-16
		N5-16
		N6-16
	24	N3-24
		N5-24
		N6-24
