# Supplementary material for: Oral GAD65-L. lactis Vaccine Halts Diabetes Progression in NOD Mice by Orchestrating Gut Microbiota–Metabolite Crosstalk and Fostering Intestinal Immunoregulation
Source: Microorganisms. 2026 Jan 13;14(1):176. doi: 10.3390/microorganisms14010176 (PMC12844348; doi:10.3390/microorganisms14010176)
Supplement: Supplementary file 1 [file microorganisms-14-00176-s001.zip › Supplementary Table S1.xlsx]

## Sheet: alpha_estimator_summary
Samples	simpson	chao1	observed_species	shannon	goods_coverage	PD_whole_tree
G1.7	0.975001	3673.77	2728.6	7.67908	0.98374	84.3656
G4.7	0.980108	3730.19	2768.2	7.90189	0.983526	85.7176
G5.7	0.976937	3503.62	2566.5	7.63817	0.98449	80.5598
G6.7	0.981884	3593.36	2570.8	7.97823	0.984908	77.9784
G1.16	0.985861	3691.94	2729.8	7.9152	0.983605	85.1605
G4.16	0.97171	4026.11	2957.6	7.72164	0.981934	90.502
G5.16	0.971649	3618.95	2662.5	7.5565	0.983658	83.4806
G6.16	0.94583	3323.74	2218	6.53436	0.983842	76.3373
G4.24	0.977986	4289.17	3219.1	8.16204	0.980764	96.9717
G5.24	0.970703	4075.08	2979.3	7.85324	0.98128	90.9998
G6.24	0.960869	3774.65	2710.3	7.37707	0.982414	85.7014
G4.32W	0.981503	3737.22	2774.3	7.74297	0.982655	90.0401
G5.32W	0.984062	4456.3	3280.5	8.25946	0.97967	99.6558
G6.32W	0.980151	4194.64	3109.6	8.0659	0.981109	95.8578
N2.7	0.981632	3602.87	2700.9	8.01283	0.984237	81.3937
N3.7	0.976674	3504.67	2621	7.71496	0.984755	81.2955
N5.7	0.973281	3563.51	2611.8	7.63652	0.983969	81.4909
N6.7	0.973476	3346.68	2428.7	7.3654	0.984865	77.4835
N2.16	0.957296	3725.95	2620.2	7.34584	0.982487	84.5254
N3.16	0.915736	3695.16	2669.5	6.98788	0.98278	84.9679
N5.16	0.97217	3536.66	2621.4	7.70055	0.984653	82.1797
N6.16	0.916018	3087.11	2215.9	6.63449	0.985806	75.8805
N2.24	0.964815	3207.09	2093.2	6.94666	0.984796	73.2612
N3.24	0.971938	3443.29	2454.9	7.39493	0.984276	79.3441
N5.24	0.977346	3848.9	2673.9	7.72715	0.982746	84.4284
N6.24	0.979858	4244.42	3180.6	8.12184	0.980478	97.3044
N3.32W	0.980323	4160	2951.4	7.80929	0.980557	93.149
N5.32W	0.985502	4217.97	3178.1	8.038	0.980412	98.5922
N6.32W	0.972738	4172.15	2992.8	7.90025	0.98098	91.8223
C2.7	0.972639	3528.41	2661.7	7.70417	0.984567	82.1819
C3.7	0.968751	3502.68	2610.9	7.57665	0.98418	80.0296
C4.7	0.976049	3405.53	2489.7	7.75714	0.985165	76.2907
C6.7	0.977153	3644.18	2745.7	7.90765	0.983917	82.7074
C1.16	0.981999	4286.85	3252	8.25396	0.980689	99.354
C2.16	0.930832	2288.24	1522.2	5.9277	0.989921	56.7769
C3.16	0.983854	4032.13	2988.7	8.12546	0.981969	95.029
C4.16	0.987159	3638.94	2603.6	8.03973	0.983796	85.9642
C6.16	0.979754	3304.26	2215.7	7.34676	0.983953	78.1156
C1.24	0.951199	3468.41	2451	7.09248	0.984301	79.0379
C3.24	0.974002	3544.58	2416.5	7.36049	0.983242	81.1659
C4.24	0.985343	4337.7	3277.8	8.44551	0.980811	96.6849
C1.32W	0.969954	3760.16	2762.1	7.54588	0.982885	88.7421
C3.32W	0.981568	3961.69	2882.9	7.76921	0.981707	90.8119
C4.32W	0.979507	3829.29	2720.5	7.77508	0.981764	89.8283

## Sheet: euclidean_otu_table_even-7weeks
	G1.7	G4.7	G5.7	G6.7	N2.7	N3.7	N5.7	N6.7	C2.7	C3.7	C4.7	C6.7
G1.7	0	3348.86	4199.96	4054.35	2577.9	3492.16	2693.89	6136.26	4582.97	2806.66	2796.56	3058.72
G4.7	3348.86	0	3971.16	2605.9	2171.13	1838.24	2234.38	5327.13	2795.78	3152.34	2381.7	2868.91
G5.7	4199.96	3971.16	0	3009.76	3781.32	4209.72	4256.49	4320.22	5615.98	5021.33	3672.11	3644.38
G6.7	4054.35	2605.9	3009.76	0	2856.17	3117.97	3306.27	4385.3	3782.21	4226.65	2866.01	3440.63
N2.7	2577.9	2171.13	3781.32	2856.17	0	2168.89	2041.76	5289.18	3057.53	2778.58	2089.34	2558.39
N3.7	3492.16	1838.24	4209.72	3117.97	2168.89	0	1818.68	5342.58	2308.96	2982.51	2347.09	2493
N5.7	2693.89	2234.38	4256.49	3306.27	2041.76	1818.68	0	5875.38	2925.21	1932.6	1615.92	2609.82
N6.7	6136.26	5327.13	4320.22	4385.3	5289.18	5342.58	5875.38	0	6435.29	6394.89	5368.34	4842.76
C2.7	4582.97	2795.78	5615.98	3782.21	3057.53	2308.96	2925.21	6435.29	0	3919.66	3648.85	4257.16
C3.7	2806.66	3152.34	5021.33	4226.65	2778.58	2982.51	1932.6	6394.89	3919.66	0	2023.97	2738.9
C4.7	2796.56	2381.7	3672.11	2866.01	2089.34	2347.09	1615.92	5368.34	3648.85	2023.97	0	1994.78
C6.7	3058.72	2868.91	3644.38	3440.63	2558.39	2493	2609.82	4842.76	4257.16	2738.9	1994.78	0

## Sheet: euclidean_otu_table_even16weeks
	G1.16	G4.16	G5.16	G6.16	N2.16	N3.16	N5.16	N6.16	C1.16	C2.16	C3.16	C4.16	C6.16
G1.16	0	6272.75	5365.9	8692.53	7664.33	10701.7	4901.12	9437.18	3922.08	9497.21	3061.57	3565.96	3903.44
G4.16	6272.75	0	7305.92	7659.38	9050.58	11713.5	7860.83	11503.6	6837.05	10707.8	6622.46	6442.9	7186.49
G5.16	5365.9	7305.92	0	9732.76	8948.99	11501.5	7044.68	10809.6	5896.86	8373.77	5812.15	6657.75	6653.23
G6.16	8692.53	7659.38	9732.76	0	10663.3	12952.5	9940.12	13134.1	9164.94	12398.2	9011.51	8426.56	9165.08
N2.16	7664.33	9050.58	8948.99	10663.3	0	4301.5	8846.44	12132.6	7824.59	11653.1	7924.74	7919.48	8067.1
N3.16	10701.7	11713.5	11501.5	12952.5	4301.5	0	11582.5	14399.6	10828.8	13548.4	10860.9	10909.8	11099.6
N5.16	4901.12	7860.83	7044.68	9940.12	8846.44	11582.5	0	5879	5840.88	10011.6	4311.22	5505.04	4886.28
N6.16	9437.18	11503.6	10809.6	13134.1	12132.6	14399.6	5879	0	10327.4	13543.2	8123.9	9423.64	8907.94
C1.16	3922.08	6837.05	5896.86	9164.94	7824.59	10828.8	5840.88	10327.4	0	9471.42	3808.98	5079.61	4162.8
C2.16	9497.21	10707.8	8373.77	12398.2	11653.1	13548.4	10011.6	13543.2	9471.42	0	9625.68	10093.2	9865.53
C3.16	3061.57	6622.46	5812.15	9011.51	7924.74	10860.9	4311.22	8123.9	3808.98	9625.68	0	3722.94	3960.3
C4.16	3565.96	6442.9	6657.75	8426.56	7919.48	10909.8	5505.04	9423.64	5079.61	10093.2	3722.94	0	4672.96
C6.16	3903.44	7186.49	6653.23	9165.08	8067.1	11099.6	4886.28	8907.94	4162.8	9865.53	3960.3	4672.96	0

## Sheet: euclidean_otu_table_even24weeks
	G4.24	G5.24	G6.24	N2.24	N3.24	N5.24	N6.24	C1.24	C3.24	C4.24
G4.24	0	2726.49	3031.75	6378.34	3050.24	3341.28	4151.76	4444.79	3051.37	4629.35
G5.24	2726.49	0	2985.42	7367.37	3463.89	4029.86	5223.4	4136.99	4279.39	5825.34
G6.24	3031.75	2985.42	0	6555.43	3270.45	3458.35	4788.4	4111.23	5151.07	5688.33
N2.24	6378.34	7367.37	6555.43	0	5475.33	4637.86	4396.8	9120.63	7699.87	4170.23
N3.24	3050.24	3463.89	3270.45	5475.33	0	3425.96	4452.36	5141.49	4145.48	4405.48
N5.24	3341.28	4029.86	3458.35	4637.86	3425.96	0	2348.87	5273.82	5044.84	3465.48
N6.24	4151.76	5223.4	4788.4	4396.8	4452.36	2348.87	0	6038.67	5625.3	2717.84
C1.24	4444.79	4136.99	4111.23	9120.63	5141.49	5273.82	6038.67	0	5603.4	7057.27
C3.24	3051.37	4279.39	5151.07	7699.87	4145.48	5044.84	5625.3	5603.4	0	5473.55
C4.24	4629.35	5825.34	5688.33	4170.23	4405.48	3465.48	2717.84	7057.27	5473.55	0

## Sheet: euclidean_otu_table_even32weeks
	G4.32W	G5.32W	G6.32W	N3.32W	N5.32W	N6.32W	C1.32W	C3.32W	C4.32W
G4.32W	0	4318.02	4899.97	5637.32	4532.51	6061.75	6361.68	3679.04	4564.83
G5.32W	4318.02	0	3883.74	4878.88	3451.51	5683.98	5971.85	3922.25	4523.39
G6.32W	4899.97	3883.74	0	4628.59	4633.17	2726.19	6097.04	5168.53	5196.73
N3.32W	5637.32	4878.88	4628.59	0	4852.71	5254.05	6429.85	5217.71	5531.94
N5.32W	4532.51	3451.51	4633.17	4852.71	0	5304.02	5538.49	3895.45	4358.2
N6.32W	6061.75	5683.98	2726.19	5254.05	5304.02	0	6660.61	6034.08	6231.17
C1.32W	6361.68	5971.85	6097.04	6429.85	5538.49	6660.61	0	5253.79	4431.43
C3.32W	3679.04	3922.25	5168.53	5217.71	3895.45	6034.08	5253.79	0	3442.84
C4.32W	4564.83	4523.39	5196.73	5531.94	4358.2	6231.17	4431.43	3442.84	0

## Sheet: Top15_phylum
Taxonomy	G1.7	G4.7	G5.7	G6.7	G1.16	G4.16	G5.16	G6.16	G4.24	G5.24	G6.24	G4.32W	G5.32W	G6.32W	N2.7	N3.7	N5.7	N6.7	N2.16	N3.16	N5.16	N6.16	N2.24	N3.24	N5.24	N6.24	N3.32W	N5.32W	N6.32W	C2.7	C3.7	C4.7	C6.7	C1.16	C2.16	C3.16	C4.16	C6.16	C1.24	C3.24	C4.24	C1.32W	C3.32W	C4.32W
Bacteroidota	0.845815	0.810444	0.872283	0.891214	0.619157	0.406049	0.837517	0.321947	0.732778	0.68195	0.850771	0.380229	0.581805	0.690679	0.879401	0.869698	0.87955	0.693878	0.699594	0.82243	0.873535	0.81526	0.674228	0.676165	0.827822	0.853885	0.664497	0.575428	0.74549	0.857285	0.841949	0.920621	0.896798	0.790853	0.936085	0.639197	0.255698	0.570712	0.872065	0.486405	0.730331	0.737246	0.535865	0.428223
Firmicutes	0.135776	0.175245	0.110818	0.0988805	0.338768	0.540211	0.15384	0.460077	0.239388	0.28454	0.137144	0.582689	0.409533	0.293949	0.110502	0.120333	0.11123	0.288169	0.286864	0.157937	0.117066	0.175729	0.308467	0.298718	0.163288	0.132452	0.279054	0.408687	0.215337	0.130039	0.14912	0.0727605	0.0951276	0.194228	0.0418776	0.3441	0.702839	0.396877	0.113424	0.486022	0.255932	0.25176	0.411574	0.515369
Deferribacterota	0.00807132	0.00366947	0.00384974	0.000441431	0.00471432	0.0137564	0.000470966	0.190073	0.00204987	0.025161	0.000815076	0.00997976	0.000927561	0.00224889	0.000180787	0.000193306	0.000535709	0.00222096	0.00351727	0.0108722	0.000746194	0.000197417	4.12683e-05	0.00877618	0.001016	0.000943768	0.0390965	0.00106287	0.0156635	0.000608239	0.000525309	0.000244597	0.00115348	0.000192217	7.09069e-05	0.00362724	0.0177769	0.00719178	0.000820275	0.0119103	0.000423986	0.000583034	0.0438507	0.00457364
Desulfobacterota	0.00253247	0.0038106	0.0044711	0.00192464	0.0290481	0.0318355	0.00199468	0.0225207	0.016887	0.0016557	0.00379432	0.0198597	0.0014811	0.00461164	0.00230851	0.00194687	0.00286182	0.00839977	0.00549662	0.00393251	0.000990142	0.0011704	0.00687805	0.00810657	0.00230294	0.00453572	0.00246052	0.00195338	0.00466754	0.00407797	0.00330002	0.00179851	0.0021402	0.00612136	0.00114869	0.00312545	0.0174782	0.0142329	0.00824518	0.00591253	0.00587928	0.00138818	0.00169319	0.0094667
Proteobacteria	0.00285829	0.00302025	0.00490335	0.00423774	0.00139736	0.0012559	0.00149601	0.00124558	0.00235665	0.00159909	0.00178474	0.00226683	0.00158583	0.00409924	0.00248929	0.0023749	0.0023402	0.0020074	0.00166607	0.00226987	0.00430496	0.00204467	0.00422312	0.00229377	0.00189654	0.00232421	0.00954166	0.00827313	0.0150621	0.00193531	0.00187226	0.00210066	0.00152871	0.00340076	0.0145785	0.00424373	0.00113168	0.00257534	0.00176783	0.00162026	0.00104583	0.00327609	0.00391729	0.0362261
Actinobacteriota	0.00269538	0.00097382	0.000796963	0.000953491	0.0031617	0.000876207	0.00231328	0.00140307	0.00232876	0.00182551	0.00148962	0.0024094	0.000568505	0.000953642	0.00301774	0.00352093	0.00109961	0.00286162	0.00118192	0.00108433	0.00104754	0.0012127	0.00411308	0.0031486	0.00149014	0.00178893	0.00178817	0.00165175	0.000944963	0.00290296	0.000781229	0.00082012	0.000875535	0.00106458	0.00269446	0.0009319	0.000675867	0.00473973	0.00134355	0.00578462	0.00289724	0.00270694	0.000674406	0.00252639
Verrucomicrobiota	0.000311005	0.00016936	0.000621361	0.000847547	0.000310524	0.000233655	0.000928081	0.000787435	0.000613565	7.07564e-05	0.000632387	2.85136e-05	1.49607e-05	0.000640506	0.000264227	0.000138076	0.000479319	0	1.42399e-05	4.33733e-05	0.000545295	0.000634554	9.62927e-05	0.000185212	1.69334e-05	0.000183119	0.000286107	2.87261e-05	0.000257717	0.00084324	2.69389e-05	5.75523e-05	0.000125076	2.95718e-05	0.002893	7.16846e-05	9.4307e-05	0.00120548	8.4856e-05	2.84256e-05	0	0.000485861	0	0.000217792
Acidobacteriota	2.96195e-05	2.82267e-05	4.05236e-05	5.29717e-05	4.23442e-05	7.30172e-05	6.92598e-05	0	6.97233e-05	0.000127361	0.000435644	4.27704e-05	0.00023937	0.000185035	2.78133e-05	2.76152e-05	9.86833e-05	0	4.27198e-05	2.89155e-05	5.73995e-05	1.41012e-05	0.000123805	9.97293e-05	0.000135467	7.04305e-05	0.000329023	2.87261e-05	4.29529e-05	2.76472e-05	9.42863e-05	1.43881e-05	2.77948e-05	4.43577e-05	8.50883e-05	2.86738e-05	6.28713e-05	0.000136986	0.000169712	0.000270044	0.00019786	0.000124936	7.17453e-05	0.0011906
Fusobacteriota	0.000251766	0	0.000148586	0	0	0.000131431	0	0	0.000390451	0.000169815	5.62121e-05	0	0.000329134	4.27004e-05	0	0	1.40976e-05	5.69476e-05	0	1.44578e-05	1.43499e-05	0.000296125	6.87805e-05	5.69882e-05	5.08001e-05	0.000619788	0	0	0	0.000248825	6.73473e-05	7.19404e-05	1.38974e-05	0.000280932	5.67255e-05	0.000157706	1.57178e-05	1.36986e-05	0.000240425	2.84256e-05	1.41329e-05	0	0.00015784	2.9039e-05
Campilobacterota	7.40488e-05	9.87933e-05	8.10471e-05	7.0629e-05	5.64589e-05	2.92069e-05	0	5.7268e-05	0.000111557	5.66051e-05	5.62121e-05	1.42568e-05	0.000119685	0.000170801	5.56266e-05	5.52303e-05	5.63904e-05	5.69476e-05	5.69598e-05	5.7831e-05	0.000114799	5.64048e-05	0.000206342	5.69882e-05	0.0001016	5.63444e-05	2.86107e-05	7.18153e-05	2.86352e-05	5.52944e-05	0.000121225	2.87762e-05	4.16921e-05	0.000103501	0.000113451	1.43369e-05	1.57178e-05	4.10959e-05	9.89987e-05	7.10641e-05	8.47973e-05	2.77635e-05	8.60943e-05	2.9039e-05
Patescibacteria	0	0	0	0	2.82294e-05	7.30172e-05	4.15559e-05	8.5902e-05	5.57787e-05	2.83026e-05	5.62121e-05	4.27704e-05	1.49607e-05	1.42335e-05	0	0	0	0	2.84799e-05	2.89155e-05	0	0	6.87805e-05	0.000113976	1.69334e-05	1.40861e-05	4.2916e-05	2.87261e-05	1.43176e-05	0	0	0	0	0	0	2.86738e-05	1.57178e-05	0.000315068	1.41427e-05	0.000255831	7.06644e-05	5.5527e-05	7.17453e-05	0.000101636
Gemmatimonadota	1.48098e-05	4.234e-05	4.05236e-05	1.76572e-05	1.41147e-05	0	0	0	0	4.24538e-05	2.81061e-05	0	0	0	8.344e-05	8.28455e-05	4.22928e-05	5.69476e-05	2.84799e-05	1.44578e-05	0	1.41012e-05	0.000137561	0	1.69334e-05	1.40861e-05	0	0	1.43176e-05	0	4.04084e-05	0	5.55895e-05	0	1.41814e-05	4.30108e-05	1.57178e-05	2.73973e-05	1.41427e-05	0	0	2.77635e-05	1.43491e-05	0.000304909
Cyanobacteria	0	0	2.70157e-05	0	0	1.46034e-05	1.3852e-05	5.7268e-05	1.39447e-05	2.83026e-05	1.4053e-05	0	7.48033e-05	1.42335e-05	0	0	0	0.000142369	0	0	0	0	2.75122e-05	2.84941e-05	0	0.000112689	1.43053e-05	1.43631e-05	2.86352e-05	0	0	0	1.38974e-05	1.47859e-05	5.67255e-05	0	0	2.73973e-05	0	1.42128e-05	2.82658e-05	0	0	1.45195e-05
Myxococcota	0	1.41133e-05	0	0	0	0	0	0	0	0	2.81061e-05	0	4.4882e-05	0	0	2.76152e-05	0	0	1.42399e-05	0	0	0	0.000137561	0	0	0	0	0	0	0	0	0	0	0	1.41814e-05	0	0	1.36986e-05	0	5.68513e-05	0	0	0	0.000116156
Nitrospirota	0	0	0	0	0	0	0	0	0	2.83026e-05	4.21591e-05	0	1.49607e-05	2.84669e-05	0	0	0	0	0	0	0	0	1.37561e-05	0	0	0	0	0	0	0	0	0	2.77948e-05	0	0	0	0	1.36986e-05	0	1.42128e-05	1.41329e-05	0	0	0.000101636
others	0.00156984	0.00248395	0.00191812	0.00135961	0.00330285	0.00546169	0.00131594	0.00174667	0.00295627	0.00271705	0.00285277	0.00243791	0.00324646	0.00236275	0.0016688	0.00160168	0.00169171	0.00214977	0.00149519	0.00128674	0.00157849	0.00337018	0.00116927	0.00225103	0.00184574	0.00300034	0.00286107	0.00277207	0.00244831	0.00197678	0.00210124	0.00148197	0.00207071	0.0036669	0.00031199	0.00443011	0.00418094	0.00187671	0.00171126	0.00160605	0.00308097	0.00231825	0.00202322	0.00151003
