# Supplementary material for: Oral GAD65-L. lactis Vaccine Halts Diabetes Progression in NOD Mice by Orchestrating Gut Microbiota–Metabolite Crosstalk and Fostering Intestinal Immunoregulation
Source: Microorganisms. 2026 Jan 13;14(1):176. doi: 10.3390/microorganisms14010176 (PMC12844348; doi:10.3390/microorganisms14010176)
Supplement: Supplementary file 1 [file microorganisms-14-00176-s001.zip › Supplementary Table S2.xlsx]

## Sheet: phylum
Taxonomy	G1.7	G4.7	G5.7	G6.7	G1.16	G4.16	G5.16	G6.16	G4.24	G5.24	G6.24	G4.32W	G5.32W	G6.32W	N2.7	N3.7	N5.7	N6.7	N2.16	N3.16	N5.16	N6.16	N2.24	N3.24	N5.24	N6.24	N3.32W	N5.32W	N6.32W	C2.7	C3.7	C4.7	C6.7	C1.16	C2.16	C3.16	C4.16	C6.16	C1.24	C3.24	C4.24	C1.32W	C3.32W	C4.32W
Bacteroidota	0.845815	0.810444	0.872283	0.891214	0.619157	0.406049	0.837517	0.321947	0.732778	0.68195	0.850771	0.380229	0.581805	0.690679	0.879401	0.869698	0.87955	0.693878	0.699594	0.82243	0.873535	0.81526	0.674228	0.676165	0.827822	0.853885	0.664497	0.575428	0.74549	0.857285	0.841949	0.920621	0.896798	0.790853	0.936085	0.639197	0.255698	0.570712	0.872065	0.486405	0.730331	0.737246	0.535865	0.428223
Firmicutes	0.135776	0.175245	0.110818	0.0988805	0.338768	0.540211	0.15384	0.460077	0.239388	0.28454	0.137144	0.582689	0.409533	0.293949	0.110502	0.120333	0.11123	0.288169	0.286864	0.157937	0.117066	0.175729	0.308467	0.298718	0.163288	0.132452	0.279054	0.408687	0.215337	0.130039	0.14912	0.0727605	0.0951276	0.194228	0.0418776	0.3441	0.702839	0.396877	0.113424	0.486022	0.255932	0.25176	0.411574	0.515369
Deferribacterota	0.00807132	0.00366947	0.00384974	0.000441431	0.00471432	0.0137564	0.000470966	0.190073	0.00204987	0.025161	0.000815076	0.00997976	0.000927561	0.00224889	0.000180787	0.000193306	0.000535709	0.00222096	0.00351727	0.0108722	0.000746194	0.000197417	4.12683e-05	0.00877618	0.001016	0.000943768	0.0390965	0.00106287	0.0156635	0.000608239	0.000525309	0.000244597	0.00115348	0.000192217	7.09069e-05	0.00362724	0.0177769	0.00719178	0.000820275	0.0119103	0.000423986	0.000583034	0.0438507	0.00457364
Desulfobacterota	0.00253247	0.0038106	0.0044711	0.00192464	0.0290481	0.0318355	0.00199468	0.0225207	0.016887	0.0016557	0.00379432	0.0198597	0.0014811	0.00461164	0.00230851	0.00194687	0.00286182	0.00839977	0.00549662	0.00393251	0.000990142	0.0011704	0.00687805	0.00810657	0.00230294	0.00453572	0.00246052	0.00195338	0.00466754	0.00407797	0.00330002	0.00179851	0.0021402	0.00612136	0.00114869	0.00312545	0.0174782	0.0142329	0.00824518	0.00591253	0.00587928	0.00138818	0.00169319	0.0094667
Proteobacteria	0.00285829	0.00302025	0.00490335	0.00423774	0.00139736	0.0012559	0.00149601	0.00124558	0.00235665	0.00159909	0.00178474	0.00226683	0.00158583	0.00409924	0.00248929	0.0023749	0.0023402	0.0020074	0.00166607	0.00226987	0.00430496	0.00204467	0.00422312	0.00229377	0.00189654	0.00232421	0.00954166	0.00827313	0.0150621	0.00193531	0.00187226	0.00210066	0.00152871	0.00340076	0.0145785	0.00424373	0.00113168	0.00257534	0.00176783	0.00162026	0.00104583	0.00327609	0.00391729	0.0362261
Other	0.00156984	0.00246983	0.00191812	0.00135961	0.00330285	0.00544708	0.00131594	0.00173236	0.00295627	0.00271705	0.0027825	0.00243791	0.00324646	0.00236275	0.00164099	0.00157406	0.00166352	0.00214977	0.00149519	0.00128674	0.00157849	0.00335608	0.00116927	0.00225103	0.00184574	0.00297217	0.00281815	0.00277207	0.00244831	0.00194913	0.00210124	0.0014532	0.00207071	0.00363733	0.000297809	0.00443011	0.00414951	0.00187671	0.00171126	0.00147813	0.00308097	0.00230437	0.00202322	0.00145195
Actinobacteriota	0.00269538	0.00097382	0.000796963	0.000953491	0.0031617	0.000876207	0.00231328	0.00140307	0.00232876	0.00182551	0.00148962	0.0024094	0.000568505	0.000953642	0.00301774	0.00352093	0.00109961	0.00286162	0.00118192	0.00108433	0.00104754	0.0012127	0.00411308	0.0031486	0.00149014	0.00178893	0.00178817	0.00165175	0.000944963	0.00290296	0.000781229	0.00082012	0.000875535	0.00106458	0.00269446	0.0009319	0.000675867	0.00473973	0.00134355	0.00578462	0.00289724	0.00270694	0.000674406	0.00252639
Verrucomicrobiota	0.000311005	0.00016936	0.000621361	0.000847547	0.000310524	0.000233655	0.000928081	0.000787435	0.000613565	7.07564e-05	0.000632387	2.85136e-05	1.49607e-05	0.000640506	0.000264227	0.000138076	0.000479319	0	1.42399e-05	4.33733e-05	0.000545295	0.000634554	9.62927e-05	0.000185212	1.69334e-05	0.000183119	0.000286107	2.87261e-05	0.000257717	0.00084324	2.69389e-05	5.75523e-05	0.000125076	2.95718e-05	0.002893	7.16846e-05	9.4307e-05	0.00120548	8.4856e-05	2.84256e-05	0	0.000485861	0	0.000217792
Acidobacteriota	2.96195e-05	2.82267e-05	4.05236e-05	5.29717e-05	4.23442e-05	7.30172e-05	6.92598e-05	0	6.97233e-05	0.000127361	0.000435644	4.27704e-05	0.00023937	0.000185035	2.78133e-05	2.76152e-05	9.86833e-05	0	4.27198e-05	2.89155e-05	5.73995e-05	1.41012e-05	0.000123805	9.97293e-05	0.000135467	7.04305e-05	0.000329023	2.87261e-05	4.29529e-05	2.76472e-05	9.42863e-05	1.43881e-05	2.77948e-05	4.43577e-05	8.50883e-05	2.86738e-05	6.28713e-05	0.000136986	0.000169712	0.000270044	0.00019786	0.000124936	7.17453e-05	0.0011906
Fusobacteriota	0.000251766	0	0.000148586	0	0	0.000131431	0	0	0.000390451	0.000169815	5.62121e-05	0	0.000329134	4.27004e-05	0	0	1.40976e-05	5.69476e-05	0	1.44578e-05	1.43499e-05	0.000296125	6.87805e-05	5.69882e-05	5.08001e-05	0.000619788	0	0	0	0.000248825	6.73473e-05	7.19404e-05	1.38974e-05	0.000280932	5.67255e-05	0.000157706	1.57178e-05	1.36986e-05	0.000240425	2.84256e-05	1.41329e-05	0	0.00015784	2.9039e-05
Campilobacterota	7.40488e-05	9.87933e-05	8.10471e-05	7.0629e-05	5.64589e-05	2.92069e-05	0	5.7268e-05	0.000111557	5.66051e-05	5.62121e-05	1.42568e-05	0.000119685	0.000170801	5.56266e-05	5.52303e-05	5.63904e-05	5.69476e-05	5.69598e-05	5.7831e-05	0.000114799	5.64048e-05	0.000206342	5.69882e-05	0.0001016	5.63444e-05	2.86107e-05	7.18153e-05	2.86352e-05	5.52944e-05	0.000121225	2.87762e-05	4.16921e-05	0.000103501	0.000113451	1.43369e-05	1.57178e-05	4.10959e-05	9.89987e-05	7.10641e-05	8.47973e-05	2.77635e-05	8.60943e-05	2.9039e-05
Patescibacteria	0	0	0	0	2.82294e-05	7.30172e-05	4.15559e-05	8.5902e-05	5.57787e-05	2.83026e-05	5.62121e-05	4.27704e-05	1.49607e-05	1.42335e-05	0	0	0	0	2.84799e-05	2.89155e-05	0	0	6.87805e-05	0.000113976	1.69334e-05	1.40861e-05	4.2916e-05	2.87261e-05	1.43176e-05	0	0	0	0	0	0	2.86738e-05	1.57178e-05	0.000315068	1.41427e-05	0.000255831	7.06644e-05	5.5527e-05	7.17453e-05	0.000101636
Gemmatimonadota	1.48098e-05	4.234e-05	4.05236e-05	1.76572e-05	1.41147e-05	0	0	0	0	4.24538e-05	2.81061e-05	0	0	0	8.344e-05	8.28455e-05	4.22928e-05	5.69476e-05	2.84799e-05	1.44578e-05	0	1.41012e-05	0.000137561	0	1.69334e-05	1.40861e-05	0	0	1.43176e-05	0	4.04084e-05	0	5.55895e-05	0	1.41814e-05	4.30108e-05	1.57178e-05	2.73973e-05	1.41427e-05	0	0	2.77635e-05	1.43491e-05	0.000304909
Cyanobacteria	0	0	2.70157e-05	0	0	1.46034e-05	1.3852e-05	5.7268e-05	1.39447e-05	2.83026e-05	1.4053e-05	0	7.48033e-05	1.42335e-05	0	0	0	0.000142369	0	0	0	0	2.75122e-05	2.84941e-05	0	0.000112689	1.43053e-05	1.43631e-05	2.86352e-05	0	0	0	1.38974e-05	1.47859e-05	5.67255e-05	0	0	2.73973e-05	0	1.42128e-05	2.82658e-05	0	0	1.45195e-05
Myxococcota	0	1.41133e-05	0	0	0	0	0	0	0	0	2.81061e-05	0	4.4882e-05	0	0	2.76152e-05	0	0	1.42399e-05	0	0	0	0.000137561	0	0	0	0	0	0	0	0	0	0	0	1.41814e-05	0	0	1.36986e-05	0	5.68513e-05	0	0	0	0.000116156
Nitrospirota	0	0	0	0	0	0	0	0	0	2.83026e-05	4.21591e-05	0	1.49607e-05	2.84669e-05	0	0	0	0	0	0	0	0	1.37561e-05	0	0	0	0	0	0	0	0	0	2.77948e-05	0	0	0	0	1.36986e-05	0	1.42128e-05	1.41329e-05	0	0	0.000101636
Spirochaetota	0	1.41133e-05	0	0	0	1.46034e-05	0	1.4317e-05	0	0	0	0	0	0	0	2.76152e-05	1.40976e-05	0	0	0	0	1.41012e-05	0	0	0	0	1.43053e-05	0	0	2.76472e-05	0	2.87762e-05	0	2.95718e-05	1.41814e-05	0	3.14357e-05	0	0	1.42128e-05	0	0	0	0
Chloroflexi	0	0	0	0	0	0	0	0	0	0	1.4053e-05	0	0	0	0	0	0	0	0	0	0	0	0	0	0	2.81722e-05	1.43053e-05	0	0	0	0	0	0	0	0	0	0	0	0	0.000113703	0	0	0	2.9039e-05
Bdellovibrionota	0	0	0	0	0	0	0	0	0	0	0	0	0	0	0	0	0	0	0	0	0	0	0	0	0	0	1.43053e-05	0	0	0	0	0	0	0	0	0	0	0	0	0	0	1.38818e-05	0	2.9039e-05
Sva0485	0	0	0	0	0	0	0	0	0	0	5.62121e-05	0	0	0	0	0	0	0	0	0	0	0	0	0	0	0	0	0	0	0	0	0	0	0	0	0	0	0	0	0	0	0	0	0
RCP2-54	0	0	0	0	0	0	0	0	0	0	0	0	0	0	2.78133e-05	0	1.40976e-05	0	0	0	0	0	0	0	0	0	0	0	0	0	0	0	0	0	0	0	0	0	0	0	0	0	0	0
