# Supplementary material for: Oral GAD65-L. lactis Vaccine Halts Diabetes Progression in NOD Mice by Orchestrating Gut Microbiota–Metabolite Crosstalk and Fostering Intestinal Immunoregulation
Source: Microorganisms. 2026 Jan 13;14(1):176. doi: 10.3390/microorganisms14010176 (PMC12844348; doi:10.3390/microorganisms14010176)
Supplement: Supplementary file 1 [file microorganisms-14-00176-s001.zip › Supplementary Table S3.xlsx]

## Sheet: genus
Taxonomy	G1.7	G4.7	G5.7	G6.7	G1.16	G4.16	G5.16	G6.16	G4.24	G5.24	G6.24	G4.32W	G5.32W	G6.32W	N2.7	N3.7	N5.7	N6.7	N2.16	N3.16	N5.16	N6.16	N2.24	N3.24	N5.24	N6.24	N3.32W	N5.32W	N6.32W	C2.7	C3.7	C4.7	C6.7	C1.16	C2.16	C3.16	C4.16	C6.16	C1.24	C3.24	C4.24	C1.32W	C3.32W	C4.32W
Muribaculaceae	0.747242	0.741486	0.681471	0.775965	0.478927	0.214393	0.65384	0.140049	0.613398	0.597382	0.745893	0.210045	0.399195	0.486286	0.816071	0.784381	0.815942	0.56156	0.491378	0.631168	0.677113	0.656072	0.549281	0.582277	0.667107	0.686246	0.500672	0.298666	0.572261	0.803843	0.801635	0.866853	0.810551	0.583703	0.58216	0.465333	0.18984	0.465507	0.731728	0.375332	0.562814	0.524022	0.290382	0.255136
Lachnospiraceae_NK4A136_group	0.0141581	0.0650483	0.0312437	0.0207119	0.107865	0.235597	0.0294908	0.209257	0.0876841	0.12371	0.037634	0.147686	0.160393	0.115063	0.0256717	0.0358721	0.0211182	0.138824	0.0448701	0.0467709	0.0318711	0.0290202	0.0858243	0.0838011	0.0445686	0.0304682	0.0783217	0.0981716	0.0640284	0.045452	0.0552517	0.0130212	0.0273084	0.0594245	0.00476494	0.125176	0.260099	0.0456575	0.031821	0.195313	0.0611388	0.0761553	0.159748	0.156447
Other	0.0251618	0.033124	0.0340803	0.0297348	0.0670308	0.133724	0.0419714	0.0534311	0.0618167	0.0631288	0.0413721	0.115152	0.100132	0.0701425	0.0225566	0.0241218	0.0211746	0.0374146	0.0642221	0.0548094	0.0446568	0.042924	0.0448449	0.0523294	0.0403014	0.0466954	0.0425584	0.111098	0.0470191	0.0235416	0.0269524	0.0226468	0.0290177	0.0725396	0.0241225	0.0698065	0.131825	0.067137	0.0364739	0.072656	0.0808401	0.047545	0.0685024	0.0927214
uncultured	0.0123662	0.0149178	0.020694	0.0131546	0.0847025	0.11176	0.00936392	0.081836	0.0362701	0.0345008	0.0235669	0.142967	0.0405883	0.0379891	0.00723146	0.00923727	0.0142668	0.0299402	0.0245924	0.0141831	0.0125418	0.0141012	0.0494945	0.0574156	0.0178139	0.0236083	0.0204709	0.0625512	0.0301386	0.0126763	0.0205005	0.00811487	0.0128412	0.0237609	0.00877827	0.0328172	0.119063	0.0838493	0.0250184	0.0747026	0.0484334	0.0155476	0.0611844	0.0974547
Alistipes	0.0185863	0.0215369	0.05753	0.0358618	0.061018	0.0745652	0.0478031	0.06865	0.0328397	0.0274676	0.0230751	0.0543326	0.0290087	0.0321676	0.012669	0.0212361	0.0165929	0.0412158	0.0841438	0.061966	0.0253419	0.0294997	0.0227801	0.0191053	0.0255863	0.0281158	0.0180104	0.0624937	0.0499542	0.0105474	0.00847229	0.0137262	0.0206793	0.0405873	0.00767213	0.0463513	0.0196944	0.0405205	0.0155004	0.0358021	0.0403635	0.0236684	0.0909156	0.047682
Rikenellaceae_RC9_gut_group	0.0445478	0.019547	0.0829382	0.0369919	0.0216238	0.0214525	0.0293938	0.00585566	0.0162455	0.0172787	0.0203347	0.0171082	0.00762993	0.0248089	0.0241141	0.0274771	0.0258691	0.0305524	0.0102528	0.025836	0.0483447	0.0112245	0.0221611	0.0180937	0.0185082	0.0201713	0.0171378	0.042845	0.0114684	0.0184822	0.0126478	0.0172945	0.0351604	0.0794742	0.0178544	0.0470538	0.00570557	0.00758904	0.00811789	0.00361006	0.0355866	0.0102447	0.0160566	0.0176121
Clostridia_UCG-014	0.0221406	0.027775	0.0118869	0.0118303	0.0163166	0.024782	0.0135888	0.0257277	0.0162316	0.0127078	0.0163296	0.0266317	0.049415	0.028595	0.0102075	0.022313	0.0161841	0.0125997	0.0282378	0.00975899	0.00532381	0.0603531	0.0230965	0.0211284	0.0281602	0.00978984	0.048681	0.0468811	0.0242827	0.0162842	0.00792005	0.0127478	0.00560064	0.0229034	0.000751613	0.0369176	0.0205904	0.0389315	0.0042428	0.020836	0.0136665	0.06058	0.0436929	0.0207193
Odoribacter	0.0109296	0.0116012	0.0213289	0.0227955	0.00999322	0.0530689	0.00603945	0.0822512	0.0187277	0.00138683	0.0115094	0.0658664	0.0138984	0.0126251	0.0100962	0.0136281	0.00741534	0.047537	0.0245354	0.0116819	0.00800723	0.00994134	0.00954674	0.0183644	0.0279231	0.0165652	0.017524	0.0327478	0.0268455	0.00807299	0.00642493	0.00792783	0.011104	0.0188668	0.00140396	0.0291613	0.0173996	0.0318493	0.00547321	0.0282125	0.036477	0.0137568	0.0702673	0.03505
Colidextribacter	0.00552404	0.00292146	0.00561927	0.00423774	0.0143829	0.0187946	0.00527759	0.026057	0.0197596	0.00800962	0.00990739	0.0390208	0.0198079	0.0117141	0.00429716	0.00226444	0.00548397	0.0125427	0.00813101	0.00737346	0.00463501	0.0160331	0.0223812	0.0293062	0.00997375	0.00367647	0.023003	0.0245896	0.00764561	0.00342826	0.00405431	0.00238842	0.00403024	0.00845753	0.00313408	0.0129749	0.0673981	0.0432603	0.00640663	0.0425106	0.0116455	0.00977276	0.022528	0.0424985
Bacteroides	0.00122921	0.00112907	0.00113466	0.000476745	0.0046014	0.0126466	0.0269836	0.00392286	0.0056197	0.00458501	0.00782754	0.00397765	0.0274678	0.026033	0.0004172	0.00045565	0.000493416	0.000754556	0.0114347	0.0212963	0.0466084	0.00813639	0.0101795	0.00936031	0.00406401	0.00452164	0.0239185	0.00789969	0.00967871	0.00110589	0.00132001	0.00074818	0.000514203	0.013884	0.28099	0.0201004	0.00201188	0.0059863	0.00704305	0.00250146	0.00366042	0.00763497	0.00843724	0.00890044
Lactobacillus	0.020556	0.00810105	0.00675393	0.00847547	0.0253924	0.00480453	0.0443955	0.0161353	0.0088967	0.0186655	0.0113408	0.0214707	0.00972442	0.0101485	0.0292596	0.01048	0.0168185	0.0155467	0.0209042	0.022236	0.0143786	0.0058943	0.00426439	0.00755093	0.00755228	0.00804316	0.0172522	0.0289272	0.0205315	0.0141416	0.0113548	0.0107911	0.00547557	0.00465756	0.00270864	0.0083871	0.00154035	0.0320822	0.00342253	0.021035	0.0114335	0.0115774	0.0192708	0.0214598
Mucispirillum	0.00807132	0.00366947	0.00384974	0.000441431	0.00471432	0.0137564	0.000470966	0.190073	0.00204987	0.025161	0.000815076	0.00997976	0.000927561	0.00224889	0.000180787	0.000193306	0.000535709	0.00222096	0.00351727	0.0108722	0.000746194	0.000197417	4.12683e-05	0.00877618	0.001016	0.000943768	0.0390965	0.00106287	0.0156635	0.000608239	0.000525309	0.000244597	0.00115348	0.000192217	7.09069e-05	0.00362724	0.0177769	0.00719178	0.000820275	0.0119103	0.000423986	0.000583034	0.0438507	0.00457364
Alloprevotella	0.00066644	0.000620987	0.000648377	0.000635661	0.000282294	0.000481914	0.000374003	0.00042951	0.000278893	0.000240572	0.000267008	0.00306521	0.0141378	0.0126962	0.000389386	0.000607533	0.000422928	0.000327449	0.000740477	0.000722888	0.000502246	0.000549946	0.000426439	0.000370423	0.0304123	0.0410469	0.0113012	0.0490499	0.0249986	0.00064971	0.000552248	0.000417254	0.000444716	0.0011533	0.000652343	0.000616487	0.000597278	0.000534247	0.0697092	0.000397959	0.000240259	0.0945209	0.022858	0.010033
Prevotellaceae_UCG-001	0.000385054	0.00025404	0.000310681	0.000229544	0.00852529	0.00518422	0.0212212	0.0037081	0.011351	0.00553315	0.0117343	0.00431981	0.0283056	0.0229016	9.73466e-05	0.000124268	5.63904e-05	8.54214e-05	0.020178	0.0153108	0.0120969	0.0259885	0.0251462	0.00951703	0.0100246	0.00315529	0.0279812	0.0358359	0.0129431	0.000110589	8.08168e-05	0.000100717	0.000111179	0.00065058	0.000524711	0.000544803	0.00408664	0.00612329	0.00704305	0.00348214	0.00831013	0.0211974	0.00954212	0.0127336
Parabacteroides	0.000547961	0.000282267	8.10471e-05	0.00019423	0.018942	0.00603122	0.0185893	0.00435237	0.00412762	0.00530673	0.00595849	0.00436258	0.0204811	0.0290505	0.000305946	0.000386612	0.000366538	0.000242027	0.0279815	0.018318	0.0234764	0.0460122	0.00105922	0.00317709	0.00374227	0.00393002	0.0048352	0.0134295	0.0104375	0.000428532	0.00049837	0.000230209	0.000305742	0.0125828	0.0228746	0.00617921	0.00719877	0.00463014	0.00254568	0.000255831	0.00272765	0.0139373	0.00342942	0.013445
Muribaculum	0.00897472	0.00289323	0.00301225	0.00178338	0.000592818	0.00162098	0.00785406	0.00150329	0.00822735	0.00290101	0.00363974	0.00450515	0.0162622	0.0163258	0.00378261	0.0089335	0.0029746	0.00126708	0.00487006	0.0059566	0.00136324	0.00104349	0.0170163	0.00512894	0.0100246	0.0142974	0.0131466	0.00417965	0.00577	0.00453414	0.00150858	0.00328048	0.00189004	0.00090194	0.000255265	0.00136201	0.000455817	0.000849315	0.00237597	0.00164869	0.00582275	0.00705193	0.00410383	0.0116156
Clostridia_vadinBB60_group	0.0019697	0.00141133	0.00690251	0.01123	0.00235716	0.004235	0.0014406	0.0123413	0.00372323	0.00135852	0.00120856	0.00627299	0.00677718	0.00653316	0.00101519	0.00136695	0.00171991	0.0082574	0.00478462	0.00377348	0.00274083	0.00346889	0.00272371	0.00490098	0.0017272	0.00564852	0.0107004	0.0103701	0.00449573	0.00124412	0.00382533	0.00171218	0.00396075	0.00643187	0.00282209	0.00659498	0.00532835	0.0109315	0.00319624	0.00281414	0.00645872	0.00726016	0.00919774	0.0125303
Lachnoclostridium	0.00158465	0.000748006	0.00249895	0.00104178	0.00945687	0.00673219	0.00223016	0.00883359	0.00486669	0.00250478	0.00118046	0.0124604	0.00228898	0.00394267	0.00075096	0.000524688	0.00112781	0.00132403	0.00807405	0.00166264	0.00269778	0.00461109	0.0116927	0.00468728	0.00358987	0.0032398	0.00693809	0.0025279	0.00578432	0.000483826	0.00101021	0.000719404	0.00152871	0.0036669	0.00104942	0.00682437	0.0245513	0.00964384	0.00299825	0.00557143	0.0050313	0.00523342	0.00929819	0.00823254
GCA-900066575	0.000577581	0.00345777	0.00158042	0.000653318	0.00392389	0.00351943	0.00221631	0.00302089	0.003528	0.00506616	0.000688599	0.00265176	0.00812363	0.00572185	0.00140457	0.000331382	0.000422928	0.0112044	0.00442862	0.00257348	0.00246818	0.0011563	0.0119265	0.00398917	0.00536788	0.00198614	0.00314717	0.002255	0.000329305	0.00135471	0.00171062	0.000618687	0.00247373	0.00310504	0.000326172	0.0115986	0.033699	0.00958904	0.00421452	0.0133032	0.00248739	0.00258201	0.00449125	0.00474787
Oscillibacter	0.00194008	0.00093148	0.00108063	0.000741604	0.00352868	0.00473152	0.00101119	0.00498232	0.00401606	0.00195288	0.00154583	0.00296541	0.00710631	0.0039569	0.000445013	0.000276152	0.000704881	0.00415718	0.00331791	0.00133011	0.000803593	0.00193186	0.00566751	0.00477276	0.0013716	0.000816993	0.00145914	0.00317424	0.00167516	0.000594415	0.00133348	0.000834508	0.00138974	0.00168559	0.000255265	0.00530466	0.0150577	0.0108767	0.00186683	0.00616837	0.0052857	0.004109	0.0030707	0.0157536
[Eubacterium]_xylanophilum_group	0.003036	0.000451627	0.00213424	0.000794576	0.00227247	0.0148371	0.00378158	0.00406603	0.00171519	0.00577372	0.000801023	0.00202446	0.00227402	0.00239122	0.00272571	0.000952723	0.00222742	0.00455581	0.00187967	0.00432287	0.00243948	0.000183315	0.00244859	0.00252173	0.000795868	0.0014227	0.000414855	0.00196774	0.00230514	0.00258502	0.0024245	0.000633075	0.00109789	0.00479063	4.25441e-05	0.00987814	0.00773317	0.00139726	0.000381852	0.00537245	0.0052009	0.00249872	0.00384555	0.00344112
Rikenella	0.000103668	4.234e-05	4.05236e-05	8.82862e-05	0.00135501	0.00186924	0.0017869	0.00380832	0.00245426	0.00240572	0.00143341	0.00307947	0.00263308	0.00132371	6.95333e-05	8.28455e-05	2.81952e-05	7.11845e-05	0.00145247	0.0015759	0.000243948	4.23036e-05	0.00826742	0.00219404	0.00948269	0.00826854	0.0122311	0.00778478	0.00163221	5.52944e-05	5.38779e-05	5.75523e-05	2.77948e-05	0.00316418	0.000184358	0.000358423	0.000125743	0.000136986	0.00255982	0.024844	0.0107834	0.000832905	0.00332898	0.00267158
Roseburia	0.00244361	0.00788935	0.00158042	0.00135961	0.00342988	0.00392833	0.000886525	0.00864747	0.0036535	0.00247647	0.00133504	0.00523224	0.00230394	0.00170801	0.0014602	0.00247156	0.0023684	0.00351651	0.00469918	0.000997586	0.000961442	0.00270743	0.00217346	0.00393218	0.000575734	0.000267636	0.00174525	0.000689427	0.00161789	0.0042715	0.00554942	0.000906449	0.00165379	0.00212917	0.000779976	0.00272401	0.00289208	0.00527397	0.00127284	0.00247303	0.00282658	0.000763497	0.00101878	0.00242475
Lactococcus	0	0	0	0	0.000183491	0	0	0	0.000488063	0.000367933	0.000295114	0.000627299	0.000119685	0.00472551	1.39067e-05	2.76152e-05	1.40976e-05	0	0.0470915	5.7831e-05	0.000157849	0.000169214	0.00469083	0.00247899	0.000643468	0.000549358	0.00344759	0.000962326	0.00313556	0	0	0	0	0.00362255	1.41814e-05	0.000301075	1.57178e-05	2.73973e-05	0.00230526	0.000838557	0.000720777	0.00510849	0.000545264	0.00229408
Escherichia-Shigella	0.000251766	0.000733893	0.00056733	0.000247201	0.000691621	0.00037969	0.000360151	0.000357925	0.00124108	0.000622656	0.000702652	0.000684326	0.000478741	0.00313136	0.0002086	0.000883685	0.000380636	0.000754556	0.000484158	0.000824092	0.000703144	0.000324327	0.00104546	0.00122525	0.000626535	0.000816993	0.00753891	0.0054436	0.0022765	0.000483826	0.000660004	0.00044603	0.000250153	0.000458363	0.00650925	0.00172043	0.000157178	0.000465753	0.00079199	0.000241618	0.000282658	0.00149923	0.00249674	0.0326833
Lachnospiraceae_UCG-001	0.000148098	0.00246983	9.4555e-05	0.00201293	0.00077631	0.0004235	0.000249335	0.00203302	0.000153391	9.90589e-05	0.00108208	0.000228109	0.000867718	0.000512404	0.00037548	0.000538496	0.0035667	0.000313212	0.0133428	0.000462648	0.00185113	0.00303176	0.00136185	0.000327682	0.00149014	0.00256367	0.00353342	0.00666446	0.00376553	0.000221178	0.00600738	0.000705016	0.000875535	0.000458363	0	7.16846e-05	0.00251485	0.000219178	0.00179612	0.000213192	0.0052009	0.000846787	0.000416123	0.00811639
Ruminococcaceae	4.44293e-05	1.41133e-05	1.35079e-05	0	0.0096827	4.38103e-05	0.00189772	0.00014317	0.00252398	0.00285856	0.00255765	0.0213424	0.00248347	0.00266166	1.39067e-05	6.90379e-05	0	0.00059795	0.000270559	0.000101204	0.000114799	1.41012e-05	0.00160946	0.000911811	0.00221827	0.00105646	0.00306134	0.00659265	0.00229082	1.38236e-05	5.38779e-05	0	0	0.000680151	0	7.16846e-05	3.14357e-05	4.10959e-05	7.07134e-05	0.00220299	4.23986e-05	1.38818e-05	0.00596921	0.000159714
Desulfovibrio	0.000266576	0.000225813	0.000108063	0.000370802	0.00128444	0.000233655	0.00177305	0.00111673	0.00202198	0.00123116	0.000491856	0.0188475	0.000388977	0.000797074	0.000361573	0.000759417	0.000310147	0.00223519	0.000199359	0.000520479	0.000473546	0.000296125	0.00244859	0.00749395	0.00189654	0.00163399	0.00201705	0.00122086	0.00110246	0.000511474	0.000417553	0.000230209	0.000236255	0.000887154	0.000212721	0.000301075	0.00221621	0.00567123	0.000127284	0.000739067	0.00180901	0.000694088	0.00123402	0.00569164
Enterorhabdus	0.000607201	0.000522193	0.000648377	0.000476745	0.00293586	0.000759379	0.00150986	0.00130285	0.00220326	0.00154249	0.00127883	0.00238088	0.000403938	0.000768607	0.00105691	0.000662764	0.000338343	0.00219248	0.000982556	0.000983128	0.000860993	0.000987083	0.00390673	0.00297763	0.00140547	0.00157764	0.00168803	0.0015943	0.000916328	0.00049765	0.000350206	0.000388478	0.000472511	0.000709723	0.00262356	0.000802867	0.000502971	0.00450685	0.0012587	0.00534402	0.00277004	0.00258201	0.000645707	0.00197465
Prevotella	0.0013625	0.00238515	0.00148586	0.00211887	0.00146793	0.00103684	0.00120512	0.0013458	0.00126896	0.00206609	0.00112424	0.000570272	0.00151103	0.00244815	0.00126551	0.00136695	0.000789466	0.000654897	0.00185119	0.000722888	0.000660094	0.00133961	0.00181581	0.000683858	0.000660401	0.00112689	0.00128748	0.00160866	0.000816104	0.00131324	0.00202042	0.00117982	0.00166769	0.00201088	0.00245338	0.00137634	0.00193329	0.00167123	0.00166884	0.0019898	0.00141329	0.00202674	0.00129141	0.0017133
UCG-010	0.00149579	0.00215934	0.00267456	0.00144789	0.000578704	0.00184003	0.000955785	0.00118831	0.00323516	0.00127361	0.000674546	0.00112629	0.00022441	0.000455471	0.000820493	0.0014498	0.00203006	0.000199317	0.000170879	0.000607226	0.000645745	0.000761464	0.000288878	0.00139621	0.0024384	0.00363421	0.000457771	0.00113468	0.00150335	0.00167266	0.00132001	0.00100717	0.001084	0.00057665	0	0.00117563	0.000565842	0.00171233	0.000325281	0.00363848	0.00385828	0.000388689	0.000746151	0.000653377
[Eubacterium]_coprostanoligenes_group	0.0135065	0.00526427	0.000391728	0.000388459	0.000917457	0.000642552	0.000761857	0.000987873	0.000920348	0.000481143	0.000421591	0.00155399	0.000837797	0.000754373	0.00112644	0.00571634	0.00156483	0.000526765	0.000640797	0.00127228	0.000990142	0.000662756	0.000453951	0.000512894	0.000287867	0.00122549	0.00143053	0.000258535	0.0002434	0.0014653	0.000269389	0.00126615	0.000750459	0.00109416	0.00051053	0.00136201	0.000502971	0.000342466	0.000226283	0.000497449	0.000593581	0.00031928	0.000588311	0.000929247
Incertae_Sedis	0.00156984	0.000395173	0.000850995	0.000229544	0.00160908	0.00147495	0.00236868	0.00176099	0.000515953	0.000636807	0.000196743	0.00306521	0.000897639	0.000668972	0.00029204	0.00040042	0.000578002	0.000953872	0.000996796	0.000853008	0.000444846	0.000338429	0.00211844	0.00160992	0.000541868	0.000366238	0.00356203	0.0049409	0.0014604	0.000179707	0.000404084	0.000143881	0.00031964	0.000532292	5.67255e-05	0.00182079	0.00169753	0.0029726	0.000721276	0.00179082	0.000890371	0.0010689	0.00101878	0.00278774
Lachnospiraceae_FCS020_group	0.000162907	0.000197587	0.000675393	0.000141258	0.000649277	0.000759379	0.000304743	0.000415193	0.000655399	0.00158494	0.00032322	0.0016823	0.000837797	0.000498171	0.00016688	0.000193306	0.0005921	0.000726082	0.00177999	0.00039036	0.000459196	8.46071e-05	0.00125181	0.00490098	0.000270934	0.000281722	0.00117304	0.000689427	0.000357941	0.000207354	0.00024245	0.000115105	0.00026405	0.000517507	1.41814e-05	0.00074552	0.00245198	0.0153425	0.00164055	0.0014355	0.000579448	0.000596915	0.000731802	0.00169878
Dubosiella	0.0053019	7.05667e-05	5.40314e-05	3.53145e-05	0.00127033	0.000219052	1.3852e-05	2.8634e-05	2.78893e-05	4.24538e-05	0.00130693	1.42568e-05	0.000104725	0.000113868	0.000876119	0.000828455	0.000126879	0.000270501	0.00180847	0.00251565	0.00858123	0.00600711	2.75122e-05	9.97293e-05	0.000880535	0.00302851	0.00042916	0.000488344	0.00103087	0.00064971	4.04084e-05	4.31642e-05	1.38974e-05	0.00164123	2.83628e-05	0.00140502	0.000172896	0.00361644	0.00205069	0.000241618	0.000339189	0.00285964	0	4.35584e-05
[Eubacterium]_siraeum_group	0.00139212	0.000183473	0.00152639	0.000282516	0.000112918	0.000102224	9.69637e-05	0.00349335	0	0	2.81061e-05	0.000869664	0.00151103	0.00119561	0.00045892	0.000289959	0.000817661	0.00452733	8.54397e-05	0.000419275	7.17494e-05	0.000493542	0.00327395	0.000826329	6.77335e-05	0	0.000314717	0.000545797	0.000458164	0.000124412	0.000525309	0.000330926	0.00063928	0.00113851	1.41814e-05	0.00609319	0.00262488	0.000383562	5.65707e-05	0.000923833	0.00156875	0.000721851	0.000286981	0.00579327
Anaeroplasma	0.0012144	0.00076212	2.70157e-05	1.76572e-05	0.00165142	0.00220512	0.000235483	0.00728736	0.00111557	0	0.000857235	2.85136e-05	0.00257323	0.000967875	6.95333e-05	1.38076e-05	4.22928e-05	9.96583e-05	0.00163759	4.33733e-05	0.00170764	0.000225619	0.000962927	0.00202308	0.000220134	0.00115506	0.00638018	0.000201083	0.00120268	4.14708e-05	0.000121225	0	0.000166769	8.87154e-05	0.00268028	1.43369e-05	3.14357e-05	0.000630137	9.89987e-05	0.000241618	0.000537049	6.94088e-05	0.000100443	0.00376054
UCG-009	0.000681249	0.00029638	0.000405236	0.000882862	0.00110095	0.00204448	0.00063719	0.00147465	0.00112952	0.00142928	0.00064644	0.00121183	0.0009126	0.000683206	0.00025032	0.000207114	0.000549807	0.0011959	0.000754717	0.000751804	0.000502246	0.000493542	0.000962927	0.00272119	0.000338667	0.000662046	0.000886931	0.00152249	0.000816104	0.000552944	0.000821637	0.000575523	0.000416921	0.000680151	5.67255e-05	0.00141935	0.00292352	0.000780822	0.000169712	0.00218877	0.00101757	0.00161028	0.00100443	0.00313621
Erysipelatoclostridium	0.000592391	0.00038106	0.000905026	0.000600346	0.000423442	2.92069e-05	0.00149601	0.000601314	0.00108768	0.000212269	0.000196743	0.000171082	0.00116693	0.000654739	0.000180787	0.000607533	0.000493416	5.69476e-05	0.00165183	0.00182168	0.000387447	0.00249591	0.000536488	0.000413164	0.00286174	0.00157764	0.0034905	0.000646338	0.000687246	0.000400885	0.000121225	4.31642e-05	0.000180666	0.000354862	0.00621144	0.000645161	0.00128886	0.000931507	0.0011597	0.000298469	0.00175248	0.000416453	5.73962e-05	0.00165522
RF39	0.000118478	0.000860913	0.00116168	0.00130664	0.000338753	0.000292069	0.000360151	0.00107378	0.000139447	0.000297177	0.000505909	0.000456217	0.00113701	0.000754373	0.0002086	0.00104938	0.000183269	0.0030467	0.00227839	0.000303613	0.000330047	0.000916577	0.00115551	0.00119675	0.000474134	0.000211291	0.00101568	0.000976689	0.000587023	0.000511474	0.000323267	0.000330926	0.000569793	0.00224746	0.000113451	0.00364158	0.000440099	0.00115068	0.00079199	0.00116545	0.000749042	0.00315116	0.00137751	0.00161166
Blautia	0.000207337	0.00182062	0.000391728	0.000176572	0.000282294	0.000511121	6.92598e-05	0.000186121	0.000766957	0.00145758	0.000365379	0.00165379	0.000493702	0.000654739	6.95333e-05	0.000165691	0.000140976	0.000512528	0.00105376	0.00182168	0.00162154	0.000860173	0.00650664	0.000954552	0.000863602	0.00125366	0.000100137	0.000531434	0.00054407	0.000235001	0.000565718	0.000892061	0.00122297	0.000428791	0.00141814	0.000602151	0.00146176	0.00172603	0.000339424	0.0005543	0.000918637	0.00047198	0.000286981	0.000653377
Lachnospiraceae_UCG-006	0.000236956	0.000112907	0.000135079	0.000176572	0.0012421	0.000511121	0.000152371	0.000243389	0.000557787	0.000254723	9.83713e-05	0.0166519	0.000374016	0.000270436	5.56266e-05	0.000207114	0.000465221	0.00018508	0.000598078	0.000101204	0.000444846	0.000324327	0.00193961	0.000427411	0.000169334	0.000126775	0.000772488	0.000272898	0.000143176	0.000193531	0.000148164	1.43881e-05	0.000236255	0.000177431	5.67255e-05	0.00140502	0.00058156	0.00194521	0.000410137	0.000767492	0.000155462	0.000749615	0.000703104	0.00187301
Ruminococcus	0.00441331	0.0006351	0.000769948	0.00139492	0.000649277	0.00106605	0.000415559	0.00028634	0.000571731	0.000268874	0.00014053	0.000142568	0.00023937	0.000640506	0.0002086	0.000869877	0.00105732	0.000925399	0.000142399	0.0019518	0.000373097	0.000620452	0.000866635	7.12352e-05	0.0018288	0.00292991	0.00224594	0.000732517	0.0021906	0.000884711	0.00049837	0.000474806	0.00136194	0.000487935	0.000127632	0.00055914	0.00113168	0.000356164	7.07134e-05	0.000113703	0.000537049	0.000180463	7.17453e-05	0.00029039
Tuzzerella	1.48098e-05	0.000141133	0.000121571	0.000158915	0.00244185	0.00146034	0.000387855	0.000357925	0.000320727	0.00022642	0.000491856	0.000527501	0.00107717	0.00101058	0.000319853	6.90379e-05	8.45857e-05	0.000142369	0.000882876	0.000621684	0.000444846	0.000690958	0.00170576	0.0026357	0.000575734	0.000211291	0.00085832	0.000473981	0.000128859	0.000165883	5.38779e-05	0.000158269	5.55895e-05	0.000354862	8.50883e-05	0.00362724	0.00375656	0.00206849	0.000410137	0.0023309	0.000537049	0.00079126	0.000358726	0.00123416
A2	0.000207337	0.000366947	6.75393e-05	8.82862e-05	0.0010586	0.000511121	0.00236868	0.00140307	0.000474119	0.000849077	0.000154583	0.000527501	0.000179528	0.000241969	0.000264227	2.76152e-05	0.000211464	0.000128132	0.00585262	0.000245782	0.000918392	0.000719161	0.000206342	0.000812081	0.000372534	0.000112689	0.000557908	5.74523e-05	0.000715881	0.000138236	6.73473e-05	1.43881e-05	0.00219579	0.000473149	0.00198539	0.000731183	0.000251485	0.00117808	0.000296996	0.00160605	0.00141329	0.000124936	0.000258283	0.000479143
Acetatifactor	0.000103668	0.00016936	0.000270157	0.000300173	0.00204664	0.00276005	9.69637e-05	0.0019328	0.00107374	0.00399066	0.000702652	0.000826894	0.00046378	0.000313136	9.73466e-05	0.000138076	0.000281952	0.000427107	0.000740477	0.000375902	0.000330047	7.0506e-05	0.000467708	0.000441658	0.000254001	0.00032398	0.000171664	0.000215446	0.000486799	5.52944e-05	0.000363676	2.87762e-05	8.33843e-05	7.39295e-05	1.41814e-05	0.00107527	0.00309641	0.000808219	0.000466708	0.000668003	0.00155462	0.000360926	0.000315679	0.000943766
Clostridium_sensu_stricto_1	0.000325815	1.41133e-05	1.35079e-05	7.0629e-05	0.000451671	5.84138e-05	0.00343528	0.00085902	0.000167336	0.00022642	8.43182e-05	7.1284e-05	0.000284252	0.000612039	4.172e-05	0.000469458	0.000620295	0.000256264	0.00122464	0.00134457	4.30496e-05	1.41012e-05	9.62927e-05	0.000569882	0.000338667	0.000690219	0.00194553	0.00101978	0.00131722	0.00136854	0.000175103	8.63285e-05	0.000166769	0.000473149	0.000326172	8.60215e-05	0.000235768	0.00176712	0.000296996	0.000241618	0.000183727	0.00145758	0.000731802	0.00238119
Bilophila	0	0	2.70157e-05	0	1.41147e-05	0	1.3852e-05	1.4317e-05	5.57787e-05	0.000183967	4.21591e-05	0.000185338	0.000388977	0.000270436	2.78133e-05	2.76152e-05	2.81952e-05	1.42369e-05	1.42399e-05	0.000115662	0.000186548	0.000535845	0.00268244	0.000484399	0.000321734	1.40861e-05	0.000100137	0.000287261	4.29529e-05	2.76472e-05	1.34695e-05	2.87762e-05	1.38974e-05	5.91436e-05	0.000680706	0.00258065	0.00154035	0.00830137	0.000113141	0.00503134	0.000141329	4.16453e-05	8.60943e-05	0.001118
ASF356	0.000681249	0.000268153	0.000553822	0.00051206	0.00053636	0	1.3852e-05	0.000386559	0.000111557	0.00022642	2.81061e-05	0.000242365	2.99213e-05	1.42335e-05	8.344e-05	0.000234729	0.000451124	0.000298975	0.000270559	0.000187951	0	0.000690958	0.00830869	0.000584129	0.000440268	0.000563444	0.000829709	0.000488344	0.000357941	0.000248825	0.000821637	0.000187045	0.00163989	0.000487935	1.41814e-05	2.86738e-05	0.00130458	0.000424658	0.000254568	0.000341108	0.000565315	8.32905e-05	0.000631358	0.000638857
Marvinbryantia	0.000414674	0.00055042	0.000675393	0.000300173	0	4.38103e-05	0.00013852	5.7268e-05	0.00195225	0.000962287	5.62121e-05	1.42568e-05	0.000299213	0.000170801	0.000278133	8.28455e-05	0.000578002	0.000555239	0.00358847	0.000202409	0.00142064	4.23036e-05	0.00171951	2.84941e-05	0.000880535	0.000197205	1.43053e-05	0	0	5.52944e-05	0.00024245	0.000115105	0.00150092	0.000118287	2.83628e-05	0.00445878	7.85892e-05	0.000410959	0.0011597	5.68513e-05	0.000621847	0.000277635	0.00030133	5.80779e-05
Anaerovorax	0.000414674	0.000663327	8.10471e-05	0	0.000254065	0.000598741	0.000844969	0.000229072	0.000543842	0.000750018	0.000182689	0.00079838	0.00068819	0.000384303	0.000361573	0.000165691	0.000451124	7.11845e-05	9.96796e-05	0.000607226	0.000358747	0.000141012	0.00176078	0.000669611	0.000880535	0.000126775	0.00124456	0.00182411	0.000515434	0.00034559	0.000134695	0.000287762	9.72817e-05	0.000147859	1.41814e-05	0.00179211	0.000487253	0.000136986	0.000127284	0.000994898	0.000621847	0.000694088	0.000100443	0.00177138
Negativibacillus	0.000385054	0.00016936	0.000742932	0.000300173	0.000296409	0.00103684	0.00056793	0.000787435	0.000404395	0.000155664	0.000182689	0.000498988	0.000269292	0.000612039	8.344e-05	0.000234729	0.000521612	0.00018508	0.000583838	0.000433733	0.000373097	0.000620452	0.000839122	0.000812081	0.000169334	0.000394411	0.000329023	0.000517071	0.000128859	0.000456179	0.000525309	0.000172657	0.00026405	0.000340076	7.09069e-05	0.000702509	0.000392946	0.000616438	0.000395995	0.00140707	0.000847973	0.000819024	8.60943e-05	0.00110348
Turicibacter	4.44293e-05	5.64533e-05	0	7.0629e-05	7.05736e-05	2.92069e-05	0	0	8.3668e-05	0.000127361	0.000871288	4.27704e-05	4.4882e-05	0.00041277	0.000445013	0.0054678	0.00232611	0.00196469	1.42399e-05	0.000159035	0	1.41012e-05	0	1.4247e-05	0.000135467	0.000309894	0.000314717	0.00126395	0.00136017	0.00120265	0	1.43881e-05	0	5.91436e-05	0	0	3.14357e-05	0	0.0010607	0.000355321	1.41329e-05	0.00198509	1.43491e-05	1.45195e-05
[Eubacterium]_nodatum_group	0.000370244	0.00029638	0.000108063	0.000141258	0.000225836	0.000306672	0.000789561	0.00028634	0.000181281	0.000410387	4.21591e-05	0.000142568	0.000658269	0.000583572	5.56266e-05	0.000220921	0.000183269	5.69476e-05	0.000996796	0.000433733	0.000502246	0.000126911	0.000632781	0.000356176	0.000423334	0.000309894	0.000686656	0.000416529	0.000773152	0.000276472	0.000161634	0.000316538	0.000541998	0.000813225	0.00116287	0.000888889	0.000251485	0.000150685	0.000113141	0.000184767	0.000466385	0.000416453	0.000645707	0.000101636
Harryflintia	5.92391e-05	9.87933e-05	8.10471e-05	0.00031783	0.000677507	0.000686362	6.92598e-05	0.000558363	0.000181281	7.07564e-05	1.4053e-05	0.000955205	0.00023937	0.000227735	5.56266e-05	6.90379e-05	2.81952e-05	0.000398633	5.69598e-05	2.89155e-05	0.000243948	0.000211518	0.000880391	0.00062687	0.000118534	4.22583e-05	0.000228885	0.000143631	0.000286352	0.000124412	0.000134695	2.87762e-05	9.72817e-05	0.000147859	0	0.000587814	0.00282921	0.000342466	0.000169712	0.00113703	0.000367455	0.000138818	0.00060266	0.00255543
Monoglobus	1.48098e-05	4.234e-05	0.000175602	3.53145e-05	0.000719851	0.000160638	0.000152371	0.00146033	0.000278893	0.00043869	0.000112424	0.0045194	8.97639e-05	0.000241969	0	5.52303e-05	4.22928e-05	0.00018508	0.000242079	7.22888e-05	0.000286998	5.64048e-05	0.000921659	8.54823e-05	0.000186267	2.81722e-05	5.72213e-05	0.000517071	0.000229082	2.76472e-05	0	7.19404e-05	2.77948e-05	0.000443577	0.000326172	0.000243728	9.4307e-05	0.000767123	0.000381852	0.000568513	0.000141329	0.000152699	0.00090399	0.000362987
Akkermansia	0.000311005	0.00016936	0.000621361	0.000847547	0.000310524	0.000233655	0.000928081	0.000787435	0.000613565	7.07564e-05	0.000604281	2.85136e-05	1.49607e-05	0.000640506	0.000264227	0.000138076	0.000479319	0	1.42399e-05	4.33733e-05	0.000545295	0.000634554	9.62927e-05	0.000185212	1.69334e-05	0.000183119	0.000286107	2.87261e-05	0.000257717	0.00084324	2.69389e-05	5.75523e-05	0.000125076	2.95718e-05	0.002893	7.16846e-05	9.4307e-05	0.00120548	8.4856e-05	2.84256e-05	0	0.000485861	0	0.000217792
Citrobacter	1.48098e-05	0	0.000108063	0	0	4.38103e-05	0	0	0.000181281	0.000127361	2.81061e-05	0	5.98426e-05	0.000298903	0	0	1.40976e-05	0	5.69598e-05	0	0	0	9.62927e-05	8.54823e-05	1.69334e-05	9.86027e-05	0	0.00116341	0.0114255	0	0	5.75523e-05	0	0	0	1.43369e-05	0	5.47945e-05	4.2428e-05	1.42128e-05	2.82658e-05	0	7.17453e-05	0.000362987
NK4A214_group	0.000740488	0.000282267	0.000108063	0.000335488	0.000225836	5.84138e-05	0.000360151	0.000157487	0.000139447	0.000254723	9.83713e-05	0.000441961	0.000418898	0.000298903	0.00130723	0.000234729	0.000211464	0.00022779	0.000142399	0.000216866	0.000200898	9.87083e-05	0.000426439	0.000598376	0.000321734	0.000521185	0.000343328	0.000315988	0.00030067	0.000290296	0.000323267	0.000187045	0.000152871	0.000221789	4.25441e-05	0.000501792	0.000502971	0.000232877	0.000141427	0.000483236	0.000155462	0.00023599	0.000186538	0.000435584
UCG-005	0.000399864	0.000479853	0.000162094	0.000141258	0.000296409	0.000189845	0.000374003	0.000329291	0.000139447	0.000254723	0.000196743	0.000256622	0.000403938	0.000256202	0.000264227	9.6653e-05	0.000169171	0.000854214	0.000327519	0.000289155	0.000215248	0.000564048	0.000619025	0.000199459	6.77335e-05	0.000225378	0.000743877	0.000201083	0.000114541	0.000248825	0.000390614	0.000187045	8.33843e-05	0.000384433	0.000638162	0.000215054	0.000157178	0.000260274	0.000141427	0.000298469	0.000169595	0.000249872	0.000215236	0.000406545
[Ruminococcus]_torques_group	8.88586e-05	2.82267e-05	2.70157e-05	0	0.00635163	0	1.3852e-05	0	2.78893e-05	1.41513e-05	0.000238902	8.55408e-05	1.49607e-05	8.54007e-05	1.39067e-05	0	1.40976e-05	2.84738e-05	0.00387326	0.000159035	0	2.82024e-05	2.75122e-05	1.4247e-05	0	0.000112689	0	1.43631e-05	0	2.76472e-05	0	1.43881e-05	1.38974e-05	4.43577e-05	5.67255e-05	1.43369e-05	0	0	0.000296996	2.84256e-05	1.41329e-05	4.16453e-05	0.000100443	0
UCG-003	0.000148098	9.87933e-05	4.05236e-05	8.82862e-05	0.000254065	7.30172e-05	2.77039e-05	0.000214755	9.76127e-05	2.83026e-05	9.83713e-05	0.000684326	0.000748033	0.000142335	4.172e-05	0.000110461	0.000126879	0.000654897	0.000128159	0.000187951	2.86998e-05	8.46071e-05	0.00108673	0.000398917	8.46668e-05	0.000154947	0.000171664	0.000387803	0.000486799	0.000138236	0.00102368	2.87762e-05	0.000166769	0.000221789	1.41814e-05	0.000387097	0.000770174	0.000547945	8.4856e-05	0.00019898	0.000183727	0.000124936	0.000100443	0.000798571
Sphingomonas	0.000325815	0.00012702	0.000202618	0.00019423	0.000127033	0	0.000180075	0.000128853	6.97233e-05	0.000183967	0.000210796	0.000114054	0.000314174	0.000156568	0.000264227	0.000151883	0.000211464	0.000256264	0.000156639	7.22888e-05	0.000157849	0.000169214	0.001128	0.000256447	0.000135467	0.00025355	0.000329023	0.000129268	0.000128859	0.000138236	0.00025592	0.000187045	0.000125076	0.000236574	0.000326172	0.000272401	0.000235768	0.00060274	0.000155569	0.000625364	0.000211993	0.000138818	0.000229585	0.00126319
Anaerotruncus	0.00066644	0.000395173	0.000553822	0.000618003	0.000494015	0.00037969	0.000124668	0.00187553	0.000111557	0	2.81061e-05	0.000128311	0	1.42335e-05	0.000180787	0.000248536	4.22928e-05	0.00122437	0.000156639	7.22888e-05	2.86998e-05	4.23036e-05	0.000233854	7.12352e-05	1.69334e-05	1.40861e-05	2.86107e-05	8.61784e-05	2.86352e-05	5.52944e-05	0.000713882	0.000143881	0.000208461	0.00025136	0.000141814	5.73477e-05	0.000408664	0.000383562	2.82853e-05	0.000170554	0	4.16453e-05	0.000229585	0.00029039
Butyricicoccus	1.48098e-05	4.234e-05	6.75393e-05	0.000158915	0.000282294	0.000131431	0.00013852	0.000615631	0.000488063	0.000198118	8.43182e-05	0.000684326	0.000104725	0.000142335	8.344e-05	1.38076e-05	7.04881e-05	0.00101082	0.000199359	7.22888e-05	0	1.41012e-05	0.000646537	7.12352e-05	0.0001524	0.000169033	0.000457771	0.000330351	0.000186129	0	0.000215511	4.31642e-05	0.000194563	0.000147859	5.67255e-05	0.000616487	0.000392946	0.000410959	5.65707e-05	0.00106596	0.000155462	0.000152699	7.17453e-05	0.000653377
Christensenellaceae_R-7_group	0.000133288	0.000409287	0.000121571	7.0629e-05	0.000733966	0.000277465	0.000512522	0.000114536	0.000376506	9.90589e-05	0.000154583	8.55408e-05	0.000598426	0.000384303	0.000431106	0.000303767	0.000338343	1.42369e-05	0.000242079	0.000231324	0.000200898	2.82024e-05	0.000275122	0.000199459	0.000270934	0.000760649	0.000729572	0.000157994	0	0.000235001	0.000121225	0.000187045	0.000305742	5.91436e-05	0	0.000172043	6.28713e-05	0.000123288	8.4856e-05	0.00019898	0.000141329	8.32905e-05	0.000315679	7.25974e-05
Intestinimonas	5.92391e-05	0.000197587	9.4555e-05	0.000105943	0.000225836	0.000292069	8.31117e-05	0.000214755	0.000111557	0.000424538	2.81061e-05	0.000128311	0.000299213	0.000284669	4.172e-05	0	7.04881e-05	0.000526765	0.000185119	4.33733e-05	1.43499e-05	7.0506e-05	0.000770342	4.27411e-05	6.77335e-05	8.45166e-05	0.000114443	7.18153e-05	0.000157494	6.91181e-05	0.000121225	0	0.000180666	0.000103501	7.09069e-05	0.00127599	0.00139889	0.000315068	9.89987e-05	0.000312682	0.000183727	0.000249872	0.000186538	0.000493662
[Eubacterium]_ventriosum_group	7.40488e-05	1.41133e-05	0.000229634	3.53145e-05	0.000183491	0.000248259	0.000692598	0.000272023	9.76127e-05	0.000141513	0.000267008	5.70272e-05	7.48033e-05	9.96342e-05	0	0	1.40976e-05	9.96583e-05	2.84799e-05	0.000231324	0	7.0506e-05	0.000123805	0.000156717	0.000389467	4.22583e-05	0.000572213	0.000545797	0.000859057	1.38236e-05	1.34695e-05	5.75523e-05	0.000194563	0.000739295	7.09069e-05	0.000415771	1.57178e-05	0	0.000226283	0.000270044	0.000876238	0.000194345	0.000286981	0.000217792
Family_XIII_AD3011_group	0.000607201	0.000197587	6.75393e-05	0.00019423	0.000169377	0.000233655	0.000346299	0.000171804	0.000264949	0.000339631	4.21591e-05	0.000484731	0.000179528	0.000213502	0.00025032	0.000262344	0.000324245	0.000113895	0.000355999	8.67466e-05	0.000272648	1.41012e-05	0.000123805	0.00014247	0.0002032	0.000140861	0.000343328	0.000215446	4.29529e-05	0.000387061	0.000134695	4.31642e-05	6.94869e-05	0.000280932	2.83628e-05	0.000243728	0.000282921	0.000232877	2.82853e-05	4.26385e-05	0.000141329	0.000138818	0.000143491	0.000217792
[Clostridium]_methylpentosum_group	0	0	0.000108063	0	1.41147e-05	2.92069e-05	0	0	0	0	0.000112424	0.00414873	2.99213e-05	2.84669e-05	0	0	2.81952e-05	0	9.96796e-05	0.000115662	5.73995e-05	0	1.37561e-05	0	0.000846668	0	4.2916e-05	1.43631e-05	2.86352e-05	0	2.69389e-05	0	1.38974e-05	0	4.25441e-05	0	0	0	0	0.000810131	0	1.38818e-05	0.000344377	0.000188753
[Eubacterium]_ruminantium_group	2.96195e-05	0.00119963	6.75393e-05	8.82862e-05	4.23442e-05	8.76207e-05	4.15559e-05	2.8634e-05	1.39447e-05	2.83026e-05	5.62121e-05	2.85136e-05	4.4882e-05	4.27004e-05	4.172e-05	0.00190545	1.40976e-05	1.42369e-05	7.11997e-05	0.00013012	0.000114799	2.82024e-05	1.37561e-05	0	0	1.40861e-05	0.000100137	1.43631e-05	2.86352e-05	0.00186619	9.42863e-05	5.75523e-05	2.77948e-05	0.000103501	4.25441e-05	0.000114695	0.000204332	0.000109589	4.2428e-05	7.10641e-05	1.41329e-05	0	1.43491e-05	4.35584e-05
Bifidobacterium	0.000977445	8.468e-05	4.05236e-05	3.53145e-05	1.41147e-05	0	1.3852e-05	0	1.39447e-05	0	0	0	1.49607e-05	0	0.00102909	0.00171214	0.000578002	0.000170843	5.69598e-05	0	0	0	2.75122e-05	5.69882e-05	0	0	0	0	0	0.00141001	0.000161634	0.000287762	0	4.43577e-05	0	2.86738e-05	0	5.47945e-05	2.82853e-05	1.42128e-05	0	4.16453e-05	1.43491e-05	1.45195e-05
Faecalibaculum	0	0.00033872	0	1.76572e-05	1.41147e-05	2.92069e-05	0	0	1.39447e-05	0	0	1.42568e-05	1.49607e-05	4.27004e-05	0.00381042	4.14227e-05	0.000338343	0	1.42399e-05	0	0	1.41012e-05	1.37561e-05	0	0	2.81722e-05	0.000143053	0	1.43176e-05	0.00015206	0.00024245	0.00082012	1.38974e-05	4.43577e-05	0	7.16846e-05	0	0	0	0	0	0	0	0
Paludicola	0.000236956	4.234e-05	0.000108063	0.000105943	0.000437556	0.000394293	9.69637e-05	0.000186121	0.000125502	4.24538e-05	1.4053e-05	0.000171082	8.97639e-05	7.11673e-05	0	0	0	0.000142369	7.11997e-05	1.44578e-05	0.000100449	1.41012e-05	0.000165073	9.97293e-05	0.000118534	1.40861e-05	0.000143053	0.000143631	2.86352e-05	0	2.69389e-05	1.43881e-05	0	0.000192217	2.83628e-05	0.000172043	0.000550124	6.84932e-05	1.41427e-05	0.000142128	4.23986e-05	6.94088e-05	8.60943e-05	0.000203273
Pediococcus	0	0	0	0	0	0	0	0	0	0	0	0.000413447	0.00137638	0.000967875	0	0	0	0	0	0	0	0	0	0	0	0	0.000314717	0.000215446	0.000314988	0	0	0	0	0	0	0	0	0	0	0	0	0.000388689	0.000387424	0.000319429
Erysipelatoclostridiaceae	1.48098e-05	7.05667e-05	0	5.29717e-05	0	0	6.92598e-05	0	2.78893e-05	1.41513e-05	0	0	0.000374016	0.000185035	1.39067e-05	2.76152e-05	0.000239659	0	4.27198e-05	0.000289155	0	0	1.37561e-05	0	8.46668e-05	0.00090151	1.43053e-05	0.000244172	1.43176e-05	0.000552944	1.34695e-05	8.63285e-05	9.72817e-05	0.00032529	5.67255e-05	0	0	0	0.000183855	0	0.000395721	9.71723e-05	0	0
Acinetobacter	0	0	1.35079e-05	1.76572e-05	0	0	0	0	0.000139447	0.00011321	0.000154583	0.000684326	0	1.42335e-05	2.78133e-05	0	0	0	0	0	0	1.41012e-05	0.000137561	9.97293e-05	6.77335e-05	0.00032398	0.000200275	0.000344714	0.000357941	1.38236e-05	1.34695e-05	0	0	2.95718e-05	0	0	1.57178e-05	0	5.65707e-05	0.000113703	2.82658e-05	0.000527507	0.000473519	0.000392026
Prevotellaceae_NK3B31_group	5.92391e-05	9.87933e-05	9.4555e-05	0.000123601	0.000211721	0.000116828	2.77039e-05	0.000128853	1.39447e-05	2.83026e-05	8.43182e-05	8.55408e-05	0.000119685	0.000185035	6.95333e-05	8.28455e-05	8.45857e-05	1.42369e-05	0.000128159	5.7831e-05	8.60993e-05	0.000183315	0.000343903	0.000199459	0.000135467	1.40861e-05	5.72213e-05	0.000129268	5.72705e-05	5.52944e-05	6.73473e-05	2.87762e-05	5.55895e-05	8.87154e-05	8.50883e-05	0	3.14357e-05	9.58904e-05	0.000183855	0.000213192	0.000169595	0.000111054	7.17453e-05	8.71169e-05
Prevotellaceae_Ga6A1_group	0.000296195	0.000155247	0.000121571	3.53145e-05	2.82294e-05	2.92069e-05	5.54078e-05	5.7268e-05	2.78893e-05	0	2.81061e-05	7.1284e-05	0.000269292	7.11673e-05	0.000111253	8.28455e-05	0.000155074	0.000341686	4.27198e-05	7.22888e-05	0.000100449	0.000141012	0	0	3.38667e-05	0.000239464	0	1.43631e-05	0	0.000428532	0.000228981	0.000115105	9.72817e-05	0.000340076	8.50883e-05	2.86738e-05	4.71535e-05	0.000123288	0	0	0	0.000124936	2.86981e-05	0
UBA1819	0	2.82267e-05	1.35079e-05	0	8.46883e-05	0.000204448	2.77039e-05	2.8634e-05	0.000139447	7.07564e-05	2.81061e-05	0.000270879	1.49607e-05	0	0	0	0	4.27107e-05	1.42399e-05	0	1.43499e-05	0	0.000137561	0.000256447	8.46668e-05	1.40861e-05	8.5832e-05	4.30892e-05	0.000186129	5.52944e-05	1.34695e-05	0	0	0	0	0.000157706	0.000471535	0	1.41427e-05	0.000540087	8.47973e-05	0.000222108	0.000114792	0.000711454
Streptococcus	0.000177717	0.0002117	4.05236e-05	0	0.000155262	1.46034e-05	0	0	2.78893e-05	1.41513e-05	7.02652e-05	2.85136e-05	0.000329134	0.000313136	0	8.28455e-05	2.81952e-05	1.42369e-05	5.69598e-05	0	0	0.00023972	0.000137561	7.12352e-05	1.69334e-05	0.00025355	0	2.87261e-05	0	0.000221178	0.000175103	0	0	0.000384433	0.000397079	1.43369e-05	0	0.000109589	2.82853e-05	0	7.06644e-05	0.000208226	2.86981e-05	2.9039e-05
Faecalibacterium	0.000222147	0.000141133	0.000175602	0.000123601	8.46883e-05	8.76207e-05	8.31117e-05	4.2951e-05	0.000167336	0.00022642	1.4053e-05	7.1284e-05	0.000104725	0.000142335	4.172e-05	5.52303e-05	2.81952e-05	4.27107e-05	2.84799e-05	5.7831e-05	5.73995e-05	0.00011281	4.12683e-05	0.000156717	5.08001e-05	0.000112689	4.2916e-05	2.87261e-05	7.15881e-05	0.000179707	8.08168e-05	1.43881e-05	6.94869e-05	8.87154e-05	2.83628e-05	0.000114695	6.28713e-05	4.10959e-05	0.000155569	8.52769e-05	2.82658e-05	0.000111054	0.00015784	0.000101636
Family_XIII_UCG-001	1.48098e-05	0	1.35079e-05	5.29717e-05	2.82294e-05	0.000175241	2.77039e-05	8.5902e-05	4.1834e-05	0.00011321	2.81061e-05	0.000256622	5.98426e-05	0.000199268	2.78133e-05	5.52303e-05	0	5.69476e-05	9.96796e-05	1.44578e-05	0	0.00011281	0.000110049	0.000113976	3.38667e-05	8.45166e-05	0.000100137	4.30892e-05	7.15881e-05	4.14708e-05	1.34695e-05	0	0	2.95718e-05	0	0.000157706	7.85892e-05	0.000890411	7.07134e-05	0.000170554	4.23986e-05	0.000124936	1.43491e-05	0.000246831
Candidatus_Arthromitus	0.000222147	0.000197587	6.75393e-05	0.000176572	1.41147e-05	0	0.000221631	1.4317e-05	1.39447e-05	0.000452841	4.21591e-05	2.85136e-05	2.99213e-05	7.11673e-05	0.000278133	4.14227e-05	0.000140976	0.00018508	9.96796e-05	1.44578e-05	0	0.000141012	5.50244e-05	2.84941e-05	0.000118534	1.40861e-05	7.15267e-05	7.18153e-05	0	0	4.04084e-05	0	6.94869e-05	0	0.000212721	0.000100358	0	0.000315068	0	2.84256e-05	1.41329e-05	2.77635e-05	0.000172189	0
Parasutterella	0.000162907	0.000155247	0.000121571	0.000211887	5.64589e-05	8.76207e-05	9.69637e-05	0.000100219	0	4.24538e-05	0	5.70272e-05	0.000104725	5.69338e-05	5.56266e-05	6.90379e-05	7.04881e-05	7.11845e-05	0.000128159	0.000101204	0.000157849	0.000267923	5.50244e-05	8.54823e-05	0	2.81722e-05	1.43053e-05	2.87261e-05	1.43176e-05	6.91181e-05	8.08168e-05	7.19404e-05	8.33843e-05	0.000221789	0.000212721	0.000143369	9.4307e-05	0.000150685	2.82853e-05	5.68513e-05	0	0	2.86981e-05	7.25974e-05
Tyzzerella	0.000192527	2.82267e-05	9.4555e-05	0.000229544	0	8.76207e-05	4.15559e-05	0.000529729	0.000125502	9.90589e-05	0	0	0	1.42335e-05	0	0.000124268	1.40976e-05	0.000839977	8.54397e-05	7.22888e-05	0	0	0	1.4247e-05	0	5.63444e-05	0	5.74523e-05	1.43176e-05	0	0.000417553	0.000143881	0.000138974	2.95718e-05	0	0	3.14357e-05	0	5.65707e-05	0	0.000113063	0	1.43491e-05	0
Anaerostipes	0	2.82267e-05	0	0	0	0	0	0	0	0	0	0	0	0	0.0035601	2.76152e-05	1.40976e-05	0	0	0	0	0	0	1.4247e-05	0	0	0	0	0	0	0	0	0	0	0	0	0	0	0	0	1.41329e-05	0	0	0
Coriobacteriaceae_UCG-002	0.000251766	0.000155247	1.35079e-05	0.000158915	1.41147e-05	0	0.000263187	0	2.78893e-05	1.41513e-05	7.02652e-05	0	0	0	0.00058408	0.000883685	5.63904e-05	8.54214e-05	1.42399e-05	0	0	0	0	0	0	0	0	0	0	0.000663533	2.69389e-05	7.19404e-05	2.77948e-05	4.43577e-05	1.41814e-05	0	0	0	1.41427e-05	0	0	0	0	0
Mycoplasma	0.000325815	1.41133e-05	6.75393e-05	1.76572e-05	1.41147e-05	2.92069e-05	1.3852e-05	0	4.1834e-05	8.49077e-05	2.81061e-05	0.000128311	0.000209449	1.42335e-05	0	2.76152e-05	5.63904e-05	0.000128132	0.00011392	4.33733e-05	0.000172199	0.000126911	0.000110049	0.000170965	0.000118534	0.000422583	1.43053e-05	4.30892e-05	1.43176e-05	0.000290296	0	1.43881e-05	1.38974e-05	0.000428791	1.41814e-05	0	1.57178e-05	0	5.65707e-05	0	4.23986e-05	0	0	1.45195e-05
Klebsiella	2.96195e-05	5.64533e-05	6.75393e-05	3.53145e-05	1.41147e-05	4.38103e-05	4.15559e-05	8.5902e-05	8.3668e-05	0.00011321	5.62121e-05	5.70272e-05	2.99213e-05	5.69338e-05	9.73466e-05	1.38076e-05	9.86833e-05	8.54214e-05	5.69598e-05	0.00013012	8.60993e-05	2.82024e-05	6.87805e-05	0.000113976	0	9.86027e-05	0.000100137	2.87261e-05	0.000114541	5.52944e-05	6.73473e-05	8.63285e-05	2.77948e-05	0.000118287	2.83628e-05	0.000129032	4.71535e-05	0.000136986	0.000169712	7.10641e-05	1.41329e-05	2.77635e-05	0.000129141	5.80779e-05
Helicobacter	7.40488e-05	9.87933e-05	6.75393e-05	7.0629e-05	5.64589e-05	2.92069e-05	0	5.7268e-05	0.000111557	5.66051e-05	5.62121e-05	1.42568e-05	0.000119685	0.000156568	5.56266e-05	5.52303e-05	5.63904e-05	5.69476e-05	5.69598e-05	5.7831e-05	0.000114799	5.64048e-05	0.000206342	5.69882e-05	0.0001016	4.22583e-05	2.86107e-05	2.87261e-05	2.86352e-05	4.14708e-05	0.000121225	2.87762e-05	4.16921e-05	8.87154e-05	0.000113451	1.43369e-05	1.57178e-05	4.10959e-05	9.89987e-05	7.10641e-05	8.47973e-05	2.77635e-05	8.60943e-05	2.9039e-05
Fusobacterium	0.000251766	0	0.000148586	0	0	0.000131431	0	0	0.00020917	1.41513e-05	0	0	0.000314174	0	0	0	1.40976e-05	1.42369e-05	0	1.44578e-05	1.43499e-05	0.000267923	0	0	1.69334e-05	0.00025355	0	0	0	0.000235001	4.04084e-05	7.19404e-05	1.38974e-05	0.000280932	0	0.000157706	1.57178e-05	1.36986e-05	0.000127284	0	0	0	0.00015784	1.45195e-05
Pseudomonas	5.92391e-05	5.64533e-05	6.75393e-05	0.000105943	1.41147e-05	0	0	2.8634e-05	0	1.41513e-05	2.81061e-05	4.27704e-05	5.98426e-05	0	5.56266e-05	6.90379e-05	2.81952e-05	4.27107e-05	0.000128159	5.7831e-05	0.000114799	0	0.000123805	4.27411e-05	5.08001e-05	2.81722e-05	7.15267e-05	1.43631e-05	5.72705e-05	1.38236e-05	2.69389e-05	0	5.55895e-05	0.000221789	0.000155995	0.000143369	0.000125743	0.000123288	1.41427e-05	0	0	0.000124936	4.30472e-05	5.80779e-05
Ruminiclostridium	0.000207337	0.000310493	0.000148586	8.82862e-05	0.000141147	2.92069e-05	0	1.4317e-05	0.000195225	0	7.02652e-05	0	1.49607e-05	0	2.78133e-05	0.000193306	0.000211464	0	0	0	8.60993e-05	0	0	0	0	4.22583e-05	2.86107e-05	2.87261e-05	0	0.000235001	1.34695e-05	2.87762e-05	0.000138974	0	0	0	0	0	1.41427e-05	0	1.41329e-05	0	0	0
Weissella	0	0	0	0	0	0	0	0	8.3668e-05	7.07564e-05	7.02652e-05	2.85136e-05	1.49607e-05	0	0	0	0	0	1.42399e-05	0	0	0	0.000192585	0.000299188	0.000220134	8.45166e-05	0	1.43631e-05	1.43176e-05	0	0	0	0	0	0	0	0	0	0.000268711	0.000255831	0.000254392	1.38818e-05	1.43491e-05	2.9039e-05
Prevotellaceae_UCG-003	0	0	0	0	0	0	0	0	0.000111557	4.24538e-05	0	0.000128311	0.000209449	0.000128101	0	0	0	0	0	0	0	0	0.000123805	8.54823e-05	0.000169334	0.000112689	5.72213e-05	8.61784e-05	1.43176e-05	0	2.69389e-05	0	0	0	0	0	0	0	0.000127284	9.94898e-05	0.000141329	9.71723e-05	0.000129141	4.35584e-05
Massilia	0	5.64533e-05	5.40314e-05	0	0	0	0	0	1.39447e-05	1.41513e-05	2.81061e-05	0.000213852	2.99213e-05	0	4.172e-05	1.38076e-05	8.45857e-05	4.27107e-05	0	0	0	1.41012e-05	1.37561e-05	0	0	4.22583e-05	0.000114443	5.74523e-05	0.000157494	4.14708e-05	4.04084e-05	4.31642e-05	6.94869e-05	5.91436e-05	5.67255e-05	0	3.14357e-05	5.47945e-05	0	0	0	0.000138818	0.000129141	8.71169e-05
Candidatus_Soleaferrea	0	1.41133e-05	1.35079e-05	0	7.05736e-05	8.76207e-05	2.77039e-05	1.4317e-05	8.3668e-05	0	0	9.97976e-05	0	4.27004e-05	2.78133e-05	0.000110461	7.04881e-05	2.84738e-05	4.27198e-05	1.44578e-05	4.30496e-05	0	0	2.84941e-05	0	0	5.72213e-05	7.18153e-05	5.72705e-05	0.00015206	0	0	2.77948e-05	4.43577e-05	0	0	7.85892e-05	1.36986e-05	2.82853e-05	0.000113703	1.41329e-05	2.77635e-05	7.17453e-05	0.000145195
Candidatus_Saccharimonas	0	0	0	0	2.82294e-05	7.30172e-05	4.15559e-05	8.5902e-05	5.57787e-05	2.83026e-05	5.62121e-05	4.27704e-05	1.49607e-05	0	0	0	0	0	2.84799e-05	2.89155e-05	0	0	6.87805e-05	8.54823e-05	1.69334e-05	1.40861e-05	4.2916e-05	2.87261e-05	1.43176e-05	0	0	0	0	0	0	2.86738e-05	1.57178e-05	0.000315068	1.41427e-05	0.000241618	7.06644e-05	4.16453e-05	7.17453e-05	2.9039e-05
Ralstonia	2.96195e-05	2.82267e-05	5.40314e-05	1.76572e-05	0	2.92069e-05	4.15559e-05	0.000114536	6.97233e-05	0	2.81061e-05	2.85136e-05	0	1.42335e-05	0.000139067	2.76152e-05	2.81952e-05	1.42369e-05	1.42399e-05	2.89155e-05	0	1.41012e-05	6.87805e-05	0	0	1.40861e-05	7.15267e-05	1.43631e-05	0	2.76472e-05	1.34695e-05	4.31642e-05	8.33843e-05	2.95718e-05	8.50883e-05	4.30108e-05	0	0.000150685	5.65707e-05	2.84256e-05	4.23986e-05	4.16453e-05	0	2.9039e-05
Flavobacterium	1.48098e-05	2.82267e-05	0	0	7.05736e-05	0.000131431	9.69637e-05	0.000100219	2.78893e-05	1.41513e-05	1.4053e-05	7.1284e-05	0	1.42335e-05	1.39067e-05	0	1.40976e-05	1.42369e-05	2.84799e-05	0	0	0.000126911	0.000178829	5.69882e-05	0	4.22583e-05	4.2916e-05	1.43631e-05	5.72705e-05	0	0	0	0	0	4.25441e-05	0	1.57178e-05	0.000136986	1.41427e-05	1.42128e-05	0	4.16453e-05	4.30472e-05	0
Staphylococcus	0	0	1.35079e-05	0	0	0	0	1.4317e-05	2.78893e-05	1.41513e-05	2.81061e-05	5.70272e-05	0	2.84669e-05	0	0	0	0	0	0	0	0	0.000192585	0.000170965	0.000135467	0	0	0	4.29529e-05	0	0	0	0	2.95718e-05	5.67255e-05	4.30108e-05	1.57178e-05	0	0.000141427	0.000170554	5.65315e-05	6.94088e-05	0.000114792	2.9039e-05
Eisenbergiella	0	0	1.35079e-05	1.76572e-05	0	1.46034e-05	0	0	0.000111557	0	0.000112424	0.000299393	1.49607e-05	0	0	1.38076e-05	0	1.42369e-05	0	8.67466e-05	0	0	0	0	1.69334e-05	0.000140861	1.43053e-05	0	0	0	2.69389e-05	0	1.38974e-05	1.47859e-05	0	2.86738e-05	9.4307e-05	0	0	8.52769e-05	0.000169595	1.38818e-05	0.000129141	0
[Eubacterium]_brachy_group	2.96195e-05	0	0	0	0.000127033	2.92069e-05	2.77039e-05	2.8634e-05	6.97233e-05	1.41513e-05	1.4053e-05	0.000171082	5.98426e-05	0	0	1.38076e-05	5.63904e-05	2.84738e-05	2.84799e-05	0	1.43499e-05	7.0506e-05	8.25366e-05	1.4247e-05	1.69334e-05	0	0	1.43631e-05	0	1.38236e-05	0	1.43881e-05	0	4.43577e-05	1.41814e-05	8.60215e-05	1.57178e-05	4.10959e-05	1.41427e-05	0.000113703	4.23986e-05	1.38818e-05	2.86981e-05	5.80779e-05
Peptococcus	2.96195e-05	0	1.35079e-05	1.76572e-05	0	0.000131431	2.77039e-05	2.8634e-05	1.39447e-05	0	0	7.1284e-05	1.49607e-05	5.69338e-05	1.39067e-05	0	0	4.27107e-05	4.27198e-05	2.89155e-05	0	1.41012e-05	2.75122e-05	8.54823e-05	3.38667e-05	0	1.43053e-05	4.30892e-05	1.43176e-05	0	0	2.87762e-05	0	2.95718e-05	0	8.60215e-05	7.85892e-05	8.21918e-05	5.65707e-05	7.10641e-05	9.89301e-05	1.38818e-05	2.86981e-05	2.9039e-05
Candidatus_Koribacter	1.48098e-05	0	0	0	0	0	2.77039e-05	0	2.78893e-05	1.41513e-05	5.62121e-05	1.42568e-05	2.99213e-05	2.84669e-05	0	0	4.22928e-05	0	0	0	0	0	1.37561e-05	2.84941e-05	3.38667e-05	0	5.72213e-05	0	0	1.38236e-05	1.34695e-05	0	0	1.47859e-05	4.25441e-05	0	1.57178e-05	9.58904e-05	4.2428e-05	5.68513e-05	7.06644e-05	2.77635e-05	2.86981e-05	0.000522701
Gordonibacter	0.00065163	5.64533e-05	0	1.76572e-05	0	0	9.69637e-05	0	0	0	0	0	0	0	5.56266e-05	0.000110461	0	0.00018508	2.84799e-05	1.44578e-05	0	0	1.37561e-05	0	0	0	0	0	0	4.14708e-05	2.69389e-05	1.43881e-05	1.38974e-05	0	0	0	0	0	0	0	0	0	0	0
Hungatella	0	0	6.75393e-05	0	0	1.46034e-05	0	0	0.000125502	5.66051e-05	7.02652e-05	0	4.4882e-05	8.54007e-05	0	5.52303e-05	2.81952e-05	1.42369e-05	0.00011392	0	0	0	0.000165073	4.27411e-05	0	0.000126775	0	0.000100541	1.43176e-05	2.76472e-05	0	4.31642e-05	2.77948e-05	0	0	0	0	0	0	0	0	0	1.43491e-05	2.9039e-05
Cetobacterium	0	0	0	0	0	0	0	0	0.000181281	0.000155664	5.62121e-05	0	0	2.84669e-05	0	0	0	4.27107e-05	0	0	0	0	6.87805e-05	5.69882e-05	3.38667e-05	0.000352152	0	0	0	0	1.34695e-05	0	0	0	5.67255e-05	0	0	0	0.000113141	2.84256e-05	1.41329e-05	0	0	1.45195e-05
Allobaculum	0	2.82267e-05	0	3.53145e-05	1.41147e-05	5.84138e-05	2.77039e-05	1.4317e-05	0	0	0	0	0.000164567	7.11673e-05	0	1.38076e-05	4.22928e-05	0	0	1.44578e-05	2.86998e-05	1.41012e-05	5.50244e-05	7.12352e-05	1.69334e-05	0	0	0	0	2.76472e-05	1.34695e-05	0	2.77948e-05	4.43577e-05	5.67255e-05	1.43369e-05	1.57178e-05	8.21918e-05	7.07134e-05	4.26385e-05	5.65315e-05	1.38818e-05	2.86981e-05	0
Gardnerella	1.48098e-05	0	0	0.000158915	0	0	0.000152371	0	0	0.00011321	0	0	0	0	0	2.76152e-05	0	1.42369e-05	0	0	0	0	0	0	0	0	0	0	0	1.38236e-05	0	0	0.00026405	0	0	0	7.85892e-05	0	0	0.000156341	0	0	0	0.000116156
Lachnospiraceae_NK4B4_group	0	0	1.35079e-05	0	0	0	0	0.00014317	0	0	0	0	0	0	0	0	0	0.000484055	9.96796e-05	1.44578e-05	0	1.41012e-05	0	0	0	0	0	0.000157994	1.43176e-05	8.29417e-05	4.04084e-05	0	2.77948e-05	0	0	0	0	0	0	0	1.41329e-05	0	0	0
Ramlibacter	4.44293e-05	4.234e-05	2.70157e-05	1.76572e-05	0	1.46034e-05	1.3852e-05	2.8634e-05	1.39447e-05	2.83026e-05	0	0	7.48033e-05	0	1.39067e-05	4.14227e-05	0	0	0	0	1.43499e-05	0	8.25366e-05	0	1.69334e-05	4.22583e-05	0	0	0	1.38236e-05	1.34695e-05	7.19404e-05	4.16921e-05	4.43577e-05	1.41814e-05	0	1.57178e-05	2.73973e-05	2.82853e-05	1.42128e-05	1.41329e-05	1.38818e-05	0	0.000188753
Coprococcus	7.40488e-05	2.82267e-05	8.10471e-05	5.29717e-05	1.41147e-05	4.38103e-05	1.3852e-05	2.8634e-05	0	1.41513e-05	0	1.42568e-05	0	0	1.39067e-05	2.76152e-05	1.40976e-05	1.42369e-05	0	4.33733e-05	4.30496e-05	0	0	0	0	0	0	2.87261e-05	0	0	2.69389e-05	1.43881e-05	0	0.000118287	7.09069e-05	7.16846e-05	6.28713e-05	6.84932e-05	0	0	0	0	1.43491e-05	0
Aliivibrio	4.44293e-05	4.234e-05	6.75393e-05	1.76572e-05	0	4.38103e-05	0	0	1.39447e-05	1.41513e-05	0	0	5.98426e-05	1.42335e-05	0	0	0	0	0	0	2.86998e-05	1.41012e-05	0	0	0	4.22583e-05	0	0	0	6.91181e-05	0	5.75523e-05	0	0	1.41814e-05	0.000129032	0	0	9.89987e-05	2.84256e-05	0	0.000111054	5.73962e-05	2.9039e-05
Brevundimonas	2.96195e-05	1.41133e-05	1.35079e-05	1.76572e-05	0	0	0	0	0	2.83026e-05	1.4053e-05	7.1284e-05	0	0	8.344e-05	8.28455e-05	2.81952e-05	1.42369e-05	1.42399e-05	1.44578e-05	1.43499e-05	0	0	0	0	1.40861e-05	7.15267e-05	7.18153e-05	8.59057e-05	4.14708e-05	1.34695e-05	1.43881e-05	0	1.47859e-05	9.92697e-05	1.43369e-05	0	0	0	0	0	5.5527e-05	1.43491e-05	4.35584e-05
[Eubacterium]_oxidoreducens_group	0	1.41133e-05	0	0	0	0.000219052	1.3852e-05	2.8634e-05	0	1.41513e-05	0	4.27704e-05	0	0	0	1.38076e-05	0	4.27107e-05	0	0	0	0	0	0	0	0	1.43053e-05	1.43631e-05	0	0	1.34695e-05	0	0	1.47859e-05	1.41814e-05	0.000143369	0.000172896	5.47945e-05	0	0	2.82658e-05	0	4.30472e-05	4.35584e-05
Agathobacter	2.96195e-05	4.234e-05	0	0	1.41147e-05	0	0	0	2.78893e-05	0	2.81061e-05	5.70272e-05	1.49607e-05	2.84669e-05	0	4.14227e-05	1.40976e-05	0	8.54397e-05	0	0	1.41012e-05	6.87805e-05	4.27411e-05	0	4.22583e-05	4.2916e-05	0	1.43176e-05	5.52944e-05	1.34695e-05	1.43881e-05	0	2.95718e-05	0	1.43369e-05	1.57178e-05	2.73973e-05	0	0	5.65315e-05	2.77635e-05	7.17453e-05	0
Photobacterium	2.96195e-05	5.64533e-05	0	0	4.23442e-05	0	0	0	0	0	0	9.97976e-05	0	8.54007e-05	0	0	0	0	0	1.44578e-05	1.43499e-05	2.82024e-05	1.37561e-05	0	6.77335e-05	2.81722e-05	0	4.30892e-05	7.15881e-05	8.29417e-05	2.69389e-05	0	0	1.47859e-05	1.41814e-05	0	0	0	0	0	0	9.71723e-05	5.73962e-05	4.35584e-05
Mucinivorans	5.92391e-05	1.41133e-05	1.35079e-05	3.53145e-05	0	0	0	0	0	0	0	0	0	0	0	1.38076e-05	2.81952e-05	0	5.69598e-05	4.33733e-05	0.000114799	0	0	0	0	0	0	0	0	2.76472e-05	4.04084e-05	2.87762e-05	1.38974e-05	0.000133073	9.92697e-05	4.30108e-05	7.85892e-05	8.21918e-05	0	0	0	0	0	0
Lysobacter	8.88586e-05	0	0	1.76572e-05	0	0	0	2.8634e-05	0	0	0	0	1.49607e-05	0	5.56266e-05	1.38076e-05	5.63904e-05	8.54214e-05	2.84799e-05	2.89155e-05	4.30496e-05	0	0	0	0	0	1.43053e-05	0	0	5.52944e-05	6.73473e-05	4.31642e-05	4.16921e-05	8.87154e-05	1.41814e-05	4.30108e-05	3.14357e-05	4.10959e-05	0	1.42128e-05	0	0	0	0
Vibrio	7.40488e-05	7.05667e-05	4.05236e-05	0	2.82294e-05	7.30172e-05	0	0	4.1834e-05	1.41513e-05	1.4053e-05	5.70272e-05	2.99213e-05	1.42335e-05	1.39067e-05	0	1.40976e-05	0	0	1.44578e-05	0	1.41012e-05	0	1.4247e-05	0.0001016	4.22583e-05	0	0	1.43176e-05	2.76472e-05	2.69389e-05	2.87762e-05	5.55895e-05	0	1.41814e-05	1.43369e-05	1.57178e-05	1.36986e-05	1.41427e-05	0	0	0	0	0
Aeromonas	0	0	2.70157e-05	0	0	0	0	0	4.1834e-05	4.24538e-05	1.4053e-05	2.85136e-05	0	0	0	0	0	0	2.84799e-05	4.33733e-05	5.73995e-05	0	0	0	0	9.86027e-05	2.86107e-05	0	0	0	1.34695e-05	0	0	0.000103501	0.000141814	5.73477e-05	6.28713e-05	4.10959e-05	0	0	1.41329e-05	1.38818e-05	0	2.9039e-05
Candidatus_Hepatincola	0.000370244	0.00016936	0.000148586	0.000141258	0	0	0	0	0	0	0	0	0	0	0	0	0	0	1.42399e-05	0	0	0	0	0	0	0	0	0	0	0	0	0	0	0	2.83628e-05	0	0	1.36986e-05	0	0	0	0	0	0
Lachnospira	1.48098e-05	0	2.70157e-05	1.76572e-05	0	1.46034e-05	0	0	8.3668e-05	0	0	0	0	1.42335e-05	0	0.000138076	1.40976e-05	1.42369e-05	4.27198e-05	0	5.73995e-05	1.41012e-05	1.37561e-05	0	0	2.81722e-05	2.86107e-05	2.87261e-05	1.43176e-05	1.38236e-05	0	1.43881e-05	0	4.43577e-05	1.41814e-05	2.86738e-05	0	2.73973e-05	2.82853e-05	1.42128e-05	0	1.38818e-05	0.000100443	1.45195e-05
Proteus	0	0	0	0	2.82294e-05	0	0	0	0	0	1.4053e-05	0	0	0	0	0	0	0	0	0	0	0	0.000178829	0.000170965	0.0001016	0	0	0	0	0	0	0	0	2.95718e-05	1.41814e-05	0	0	0	0.000127284	0.000142128	7.06644e-05	0	0	0
Raoultella	1.48098e-05	1.41133e-05	0	0	0	0	0	4.2951e-05	4.1834e-05	2.83026e-05	2.81061e-05	1.42568e-05	2.99213e-05	0	0	0	1.40976e-05	0	1.42399e-05	1.44578e-05	4.30496e-05	0	1.37561e-05	0	3.38667e-05	1.40861e-05	4.2916e-05	1.43631e-05	1.43176e-05	0	0	2.87762e-05	1.38974e-05	8.87154e-05	0	1.43369e-05	0	2.73973e-05	1.41427e-05	1.42128e-05	2.82658e-05	5.5527e-05	5.73962e-05	1.45195e-05
Flavisolibacter	4.44293e-05	1.41133e-05	1.35079e-05	0	0	0	1.3852e-05	0	0	2.83026e-05	1.4053e-05	2.85136e-05	0	0	0	1.38076e-05	2.81952e-05	1.42369e-05	4.27198e-05	1.44578e-05	0	1.41012e-05	0	2.84941e-05	0	5.63444e-05	1.43053e-05	1.43631e-05	0	2.76472e-05	0	0	2.77948e-05	1.47859e-05	0	0	0	0	1.41427e-05	7.10641e-05	1.41329e-05	0	1.43491e-05	0.000203273
Gastranaerophilales	0	0	2.70157e-05	0	0	1.46034e-05	1.3852e-05	5.7268e-05	1.39447e-05	1.41513e-05	1.4053e-05	0	5.98426e-05	1.42335e-05	0	0	0	0.000142369	0	0	0	0	2.75122e-05	2.84941e-05	0	0.000112689	1.43053e-05	1.43631e-05	2.86352e-05	0	0	0	1.38974e-05	1.47859e-05	5.67255e-05	0	0	2.73973e-05	0	1.42128e-05	1.41329e-05	0	0	1.45195e-05
Romboutsia	2.96195e-05	0	0	0	0	0	0	2.8634e-05	0	1.41513e-05	2.81061e-05	0	0	0	0	0	0	1.42369e-05	4.27198e-05	7.22888e-05	4.30496e-05	1.41012e-05	0	1.4247e-05	3.38667e-05	0	1.43053e-05	4.30892e-05	1.43176e-05	0	0	0	1.38974e-05	2.95718e-05	8.50883e-05	5.73477e-05	3.14357e-05	2.73973e-05	0	0	0	6.94088e-05	1.43491e-05	0
Burkholderia-Caballeronia-Paraburkholderia	1.48098e-05	4.234e-05	4.05236e-05	3.53145e-05	0	0	0	0	0	2.83026e-05	5.62121e-05	0	2.99213e-05	2.84669e-05	4.172e-05	1.38076e-05	1.40976e-05	2.84738e-05	0	0	0	0	2.75122e-05	1.4247e-05	1.69334e-05	0	0	1.43631e-05	1.43176e-05	2.76472e-05	0	0	4.16921e-05	0	1.41814e-05	0	0	2.73973e-05	0	4.26385e-05	5.65315e-05	1.38818e-05	1.43491e-05	2.9039e-05
Macrococcus	0	0	0	0	0	0	0	0	1.39447e-05	1.41513e-05	1.4053e-05	4.27704e-05	1.49607e-05	2.84669e-05	0	0	0	0	0	0	0	0	4.12683e-05	1.4247e-05	3.38667e-05	0	7.15267e-05	0	2.86352e-05	0	0	0	0	0	0	0	0	0	0.000141427	8.52769e-05	1.41329e-05	6.94088e-05	4.30472e-05	4.35584e-05
Butyrivibrio	1.48098e-05	0	1.35079e-05	1.76572e-05	1.41147e-05	1.46034e-05	2.77039e-05	0	2.78893e-05	0	0	0	5.98426e-05	4.27004e-05	2.78133e-05	1.38076e-05	2.81952e-05	1.42369e-05	2.84799e-05	0	0	2.82024e-05	0	0	0	1.40861e-05	0	0	0	2.76472e-05	5.38779e-05	1.43881e-05	4.16921e-05	1.47859e-05	1.41814e-05	1.43369e-05	6.28713e-05	1.36986e-05	1.41427e-05	1.42128e-05	0	0	0	1.45195e-05
Butyricimonas	0	4.234e-05	1.35079e-05	0	2.82294e-05	0	1.3852e-05	0	0	0	1.4053e-05	0	1.49607e-05	1.42335e-05	1.39067e-05	0	0	0	4.27198e-05	0	1.43499e-05	0	1.37561e-05	2.84941e-05	0	1.40861e-05	0	1.43631e-05	1.43176e-05	4.14708e-05	2.69389e-05	1.43881e-05	2.77948e-05	0	0	7.16846e-05	1.57178e-05	1.36986e-05	1.41427e-05	1.42128e-05	2.82658e-05	9.71723e-05	1.43491e-05	0
UCG-002	7.40488e-05	0	0	0	0	0	0	0	0	1.41513e-05	0	5.70272e-05	4.4882e-05	2.84669e-05	1.39067e-05	0	5.63904e-05	2.84738e-05	0	1.44578e-05	0	4.23036e-05	1.37561e-05	5.69882e-05	1.69334e-05	0	0	0	7.15881e-05	4.14708e-05	0	0	0	2.95718e-05	1.41814e-05	1.43369e-05	0	0	1.41427e-05	0	1.41329e-05	0	0	1.45195e-05
Parvibacter	5.92391e-05	2.82267e-05	0	0	0	0	5.54078e-05	2.8634e-05	0	0	0	0	0	0	5.56266e-05	6.90379e-05	2.81952e-05	7.11845e-05	0	0	5.73995e-05	0	0	2.84941e-05	0	4.22583e-05	1.43053e-05	0	0	1.38236e-05	0	1.43881e-05	0	1.47859e-05	0	1.43369e-05	0	4.10959e-05	0	0	0	1.38818e-05	0	0
Aerococcus	1.48098e-05	0	0	0	1.41147e-05	0	0	0	1.39447e-05	7.07564e-05	0	2.85136e-05	0	0	0	0	0	0	0	0	0	0	5.50244e-05	0	0	2.81722e-05	0	0	0	0	0	0	0	0.000162645	7.09069e-05	0.000143369	0	0	0	0	0	1.38818e-05	1.43491e-05	1.45195e-05
Haemophilus	1.48098e-05	1.41133e-05	2.70157e-05	1.76572e-05	4.23442e-05	2.92069e-05	0	0	2.78893e-05	0	0	0	2.99213e-05	1.42335e-05	2.78133e-05	1.38076e-05	2.81952e-05	0	1.42399e-05	0	0	1.41012e-05	2.75122e-05	1.4247e-05	0	2.81722e-05	2.86107e-05	1.43631e-05	0	2.76472e-05	0	2.87762e-05	0	2.95718e-05	1.41814e-05	2.86738e-05	0	1.36986e-05	2.82853e-05	0	1.41329e-05	0	2.86981e-05	0
Methylotenera	7.40488e-05	7.05667e-05	5.40314e-05	8.82862e-05	0	0	0	0	0	0	0	0	0	0	4.172e-05	2.76152e-05	2.81952e-05	4.27107e-05	0	0	1.43499e-05	0	0	0	0	0	0	0	0	2.76472e-05	5.38779e-05	2.87762e-05	1.38974e-05	2.95718e-05	1.41814e-05	0	0	2.73973e-05	0	0	0	0	0	0
Oscillospira	0	1.41133e-05	4.05236e-05	0	0	1.46034e-05	0	0	2.78893e-05	2.83026e-05	0	7.1284e-05	1.49607e-05	1.42335e-05	0	1.38076e-05	0	0	7.11997e-05	1.44578e-05	0	1.41012e-05	1.37561e-05	0	0	0	0	1.43631e-05	0	1.38236e-05	6.73473e-05	0	0	0	0	2.86738e-05	3.14357e-05	1.36986e-05	0	0	0	1.38818e-05	0	7.25974e-05
Enterococcus	1.48098e-05	0	1.35079e-05	0	0	0	0	0	0	0	0	5.70272e-05	4.4882e-05	0.000128101	0	0	1.40976e-05	0	4.27198e-05	0	1.43499e-05	1.41012e-05	0	1.4247e-05	0	1.40861e-05	2.86107e-05	1.43631e-05	4.29529e-05	0	0	0	1.38974e-05	0	5.67255e-05	0	0	0	0	1.42128e-05	0	1.38818e-05	2.86981e-05	1.45195e-05
Erysipelotrichaceae	4.44293e-05	2.82267e-05	9.4555e-05	0	0	0	0.000221631	0	0	0	0	0	0	0	0	0	0	0	7.11997e-05	0	1.43499e-05	0	0	0	0	0	1.43053e-05	0	0	0	0	0	2.77948e-05	0	0	0	0	5.47945e-05	0	0	0	0	0	0
Ellin6067	0	4.234e-05	1.35079e-05	0	0	1.46034e-05	0	0	0	1.41513e-05	4.21591e-05	0	2.99213e-05	0	2.78133e-05	1.38076e-05	1.40976e-05	1.42369e-05	5.69598e-05	1.44578e-05	0	1.41012e-05	0	0	0	0	0	0	0	2.76472e-05	1.34695e-05	0	0	7.39295e-05	1.41814e-05	7.16846e-05	0	0	0	0	0	0	0	5.80779e-05
Sediminibacterium	2.96195e-05	5.64533e-05	2.70157e-05	1.76572e-05	1.41147e-05	0	1.3852e-05	2.8634e-05	0	0	1.4053e-05	0	0	1.42335e-05	5.56266e-05	1.38076e-05	0	0	1.42399e-05	1.44578e-05	0	0	0	0	0	0	5.72213e-05	0	1.43176e-05	0	4.04084e-05	0	1.38974e-05	0	4.25441e-05	0	0	2.73973e-05	0	2.84256e-05	1.41329e-05	0	1.43491e-05	0
Yersinia	0	0	0	0	0	0	0	0	0	0	0	0	0	0	0	1.38076e-05	0	0	4.27198e-05	5.7831e-05	2.86998e-05	0	0	0	0	0	0	0	0	0	0	0	0	8.87154e-05	0.000127632	4.30108e-05	4.71535e-05	8.21918e-05	0	0	0	1.38818e-05	0	1.45195e-05
Angelakisella	0.000177717	2.82267e-05	2.70157e-05	0	1.41147e-05	0	0	0	0	0	0	0	0	0	0	0	0	1.42369e-05	5.69598e-05	1.44578e-05	1.43499e-05	1.41012e-05	0	0	0	0	0	0	0	1.38236e-05	0	0	2.77948e-05	5.91436e-05	1.41814e-05	2.86738e-05	1.57178e-05	2.73973e-05	0	0	0	0	0	0
Lachnospiraceae_UCG-004	0	0	0	0	2.82294e-05	5.84138e-05	0	1.4317e-05	4.1834e-05	1.41513e-05	0	1.42568e-05	8.97639e-05	4.27004e-05	0	0	1.40976e-05	2.84738e-05	0	1.44578e-05	1.43499e-05	1.41012e-05	0	0	0	1.40861e-05	0	7.18153e-05	0	0	0	0	0	1.47859e-05	0	0	0	0	0	0	0	1.38818e-05	2.86981e-05	1.45195e-05
Rikenellaceae	0	0	0	0	0	0	0	0	0	0	0	0	0	0	0	0	2.81952e-05	0	0	0	0	0	0	0	0	0.000112689	0.000314717	0	0	0	0	0	0	0	0	0	0	0	0	2.84256e-05	2.82658e-05	0	2.86981e-05	0
Lachnospiraceae_UCG-010	1.48098e-05	1.41133e-05	1.35079e-05	0	0	0	0	0	0	2.83026e-05	0	1.42568e-05	2.99213e-05	0	4.172e-05	0	1.40976e-05	2.84738e-05	0	1.44578e-05	0	0	2.75122e-05	2.84941e-05	3.38667e-05	1.40861e-05	0	4.30892e-05	1.43176e-05	0	4.04084e-05	0	1.38974e-05	2.95718e-05	0	0	0	1.36986e-05	0	1.42128e-05	0	0	0	4.35584e-05
Subdoligranulum	1.48098e-05	2.82267e-05	0	7.0629e-05	0	1.46034e-05	1.3852e-05	0	0	1.41513e-05	0	0	0	2.84669e-05	0	0	4.22928e-05	1.42369e-05	0	1.44578e-05	0	0	0	0	0	2.81722e-05	0	0	0	1.38236e-05	1.34695e-05	0	2.77948e-05	0	0	1.43369e-05	4.71535e-05	0	0	1.42128e-05	0	2.77635e-05	1.43491e-05	5.80779e-05
Dialister	0	7.05667e-05	1.35079e-05	0	1.41147e-05	0	0	0	0	0	0	2.85136e-05	0	1.42335e-05	0	0	0	4.27107e-05	0	0	4.30496e-05	0	0	0	5.08001e-05	0	0	0	0	0	4.04084e-05	0	0	0	5.67255e-05	0	0	0	0	0	0	0.000138818	0	0
Arenimonas	1.48098e-05	0	1.35079e-05	5.29717e-05	0	0	1.3852e-05	0	0	0	1.4053e-05	0	0	0	2.78133e-05	5.52303e-05	4.22928e-05	5.69476e-05	2.84799e-05	0	0	0	0	0	0	0	0	0	0	1.38236e-05	1.34695e-05	4.31642e-05	2.77948e-05	5.91436e-05	0	0	0	1.36986e-05	0	0	0	0	0	0
Fournierella	1.48098e-05	0	0	0	0	2.92069e-05	0	0	0	1.41513e-05	0	0	0	1.42335e-05	0	0	1.40976e-05	1.42369e-05	1.42399e-05	1.44578e-05	1.43499e-05	1.41012e-05	1.37561e-05	1.4247e-05	1.69334e-05	1.40861e-05	4.2916e-05	4.30892e-05	1.43176e-05	0	1.34695e-05	0	2.77948e-05	0	1.41814e-05	0	0	0	0	2.84256e-05	0	2.77635e-05	2.86981e-05	1.45195e-05
Chitinophaga	2.96195e-05	1.41133e-05	0	1.76572e-05	0	0	2.77039e-05	0	0	2.83026e-05	0	0	0	0	0	2.76152e-05	2.81952e-05	4.27107e-05	0	0	0	0	0	1.4247e-05	0	0	0	0	1.43176e-05	4.14708e-05	4.04084e-05	1.43881e-05	2.77948e-05	2.95718e-05	0	0	3.14357e-05	1.36986e-05	0	0	0	0	0	1.45195e-05
Sphingobacterium	1.48098e-05	0	0	0	1.41147e-05	0	1.3852e-05	0	0	1.41513e-05	0	5.70272e-05	7.48033e-05	0	0	1.38076e-05	0	0	0	0	0	0	5.50244e-05	0	0	4.22583e-05	0	0	2.86352e-05	1.38236e-05	0	1.43881e-05	1.38974e-05	0	0	0	0	0	0	0	0	4.16453e-05	2.86981e-05	1.45195e-05
Gemmatimonas	0	1.41133e-05	1.35079e-05	0	1.41147e-05	0	0	0	0	0	0	0	0	0	1.39067e-05	0	0	0	0	0	0	1.41012e-05	0.000137561	0	0	0	0	0	0	0	0	0	0	0	1.41814e-05	0	0	0	0	0	0	0	0	0.000232312
[Anaerorhabdus]_furcosa_group	8.88586e-05	4.234e-05	2.70157e-05	3.53145e-05	0	0	0	0	0	0	0	0	0	0	0	0	2.81952e-05	1.42369e-05	0	0	0	0	0	0	0	0	0	0	0	1.38236e-05	0	1.43881e-05	0	7.39295e-05	2.83628e-05	1.43369e-05	3.14357e-05	1.36986e-05	0	0	0	0	0	0
Rhodoluna	0	0	0	0	0.000112918	8.76207e-05	8.31117e-05	1.4317e-05	0	0	0	0	0	0	0	0	0	0	0	0	0	0.000126911	0	0	0	0	0	0	0	0	0	0	0	0	0	0	0	0	0	0	0	0	0	0
Micromonospora	0	0	0	1.76572e-05	1.41147e-05	0	0	0	0	1.41513e-05	0	0	2.99213e-05	5.69338e-05	0	0	0	0	0	0	1.43499e-05	0	0	0	1.69334e-05	0	0	0	0	0	2.69389e-05	0	2.77948e-05	0	0	0	1.57178e-05	0	1.41427e-05	4.26385e-05	0	0	0	0.000101636
Gemella	0	0	0	0	0	0	2.77039e-05	1.4317e-05	0	0	0	2.85136e-05	0	1.42335e-05	0	0	0	0	1.42399e-05	0	0	0	0	0	0	0	7.15267e-05	1.43631e-05	7.15881e-05	0	0	0	0	0	0	2.86738e-05	0	1.36986e-05	0	1.42128e-05	1.41329e-05	0	2.86981e-05	2.9039e-05
Subgroup_7	1.48098e-05	0	0	5.29717e-05	0	0	0	0	0	0	0	0	0	0	2.78133e-05	0	2.81952e-05	0	2.84799e-05	1.44578e-05	1.43499e-05	0	0	0	0	0	0	0	0	1.38236e-05	1.34695e-05	0	2.77948e-05	1.47859e-05	2.83628e-05	0	1.57178e-05	4.10959e-05	0	0	0	0	1.43491e-05	1.45195e-05
Paraprevotella	4.44293e-05	1.41133e-05	1.35079e-05	0	1.41147e-05	0	1.3852e-05	1.4317e-05	0	1.41513e-05	1.4053e-05	0	2.99213e-05	1.42335e-05	2.78133e-05	1.38076e-05	0	0	0	0	0	4.23036e-05	0	0	0	0	1.43053e-05	0	0	0	0	1.43881e-05	0	2.95718e-05	0	0	0	0	0	0	0	1.38818e-05	0	0
Bryobacter	0	0	0	0	0	7.30172e-05	0	0	0	1.41513e-05	1.4053e-05	0	0	0	0	1.38076e-05	0	0	0	0	1.43499e-05	1.41012e-05	0	0	0	5.63444e-05	1.43053e-05	0	0	0	0	0	0	0	0	0	0	0	0	2.84256e-05	0	4.16453e-05	0	5.80779e-05
Robinsoniella	0	0	4.05236e-05	1.76572e-05	0	1.46034e-05	0	0	1.39447e-05	0	1.4053e-05	0	1.49607e-05	7.11673e-05	0	0	0	0	0	0	0	0	1.37561e-05	0	0	0	0	0	0	1.38236e-05	1.34695e-05	2.87762e-05	0	1.47859e-05	0	1.43369e-05	0	0	0	0	0	0	4.30472e-05	0
Dongia	2.96195e-05	2.82267e-05	0	0	0	0	0	0	0	0	0	0	1.49607e-05	0	1.39067e-05	0	0	0	1.42399e-05	1.44578e-05	0	1.41012e-05	0	0	0	0	0	0	1.43176e-05	0	0	2.87762e-05	0	1.47859e-05	4.25441e-05	7.16846e-05	1.57178e-05	0	0	0	0	0	0	0
Corynebacterium	0	1.41133e-05	1.35079e-05	0	0	0	0	0	0	0	0	1.42568e-05	2.99213e-05	0	0	0	0	0	0	0	0	2.82024e-05	1.37561e-05	0	1.69334e-05	1.40861e-05	0	0	0	0	2.69389e-05	0	0	2.95718e-05	0	4.30108e-05	0	0	0	7.10641e-05	0	0	0	0
Candidatus_Solibacter	0	0	0	0	0	0	1.3852e-05	0	1.39447e-05	1.41513e-05	1.4053e-05	0	1.49607e-05	2.84669e-05	0	0	0	0	1.42399e-05	0	1.43499e-05	0	2.75122e-05	0	1.69334e-05	0	1.43053e-05	0	0	0	0	0	0	0	0	1.43369e-05	0	0	0	2.84256e-05	0	0	0	7.25974e-05
Barnesiella	0	1.41133e-05	0	0	0	1.46034e-05	0	0	4.1834e-05	1.41513e-05	1.4053e-05	1.42568e-05	2.99213e-05	1.42335e-05	0	1.38076e-05	1.40976e-05	0	0	0	0	0	0	1.4247e-05	0	1.40861e-05	0	0	0	0	0	0	0	2.95718e-05	1.41814e-05	0	1.57178e-05	0	0	0	2.82658e-05	0	0	0
Ileibacterium	2.96195e-05	0	0	0	0	0	2.77039e-05	0	0	0	0	0	0	0	0	0	0	1.42369e-05	2.84799e-05	0	2.86998e-05	1.41012e-05	0	0	0	0	0	0	0	0	0	0	0	5.91436e-05	2.83628e-05	4.30108e-05	0	2.73973e-05	0	0	0	0	0	0
Hirschia	2.96195e-05	1.41133e-05	2.70157e-05	0	0	0	0	0	0	0	0	0	0	0	4.172e-05	0	2.81952e-05	0	0	1.44578e-05	0	0	0	0	1.69334e-05	0	0	0	0	0	1.34695e-05	1.43881e-05	2.77948e-05	1.47859e-05	1.41814e-05	1.43369e-05	1.57178e-05	1.36986e-05	0	0	0	0	0	0
Christensenellaceae	0	2.82267e-05	0	0	0	0	0	0	0	0	0	0	0	0	2.78133e-05	1.38076e-05	0	5.69476e-05	0	1.44578e-05	1.43499e-05	0	0	0	0	0	0	0	0	1.38236e-05	0	2.87762e-05	1.38974e-05	2.95718e-05	1.41814e-05	2.86738e-05	0	0	0	0	0	0	0	1.45195e-05
Clostridioides	0	0	0	0	1.41147e-05	1.46034e-05	0	0	2.78893e-05	0	0	0	0	0	0	0	1.40976e-05	0	1.42399e-05	4.33733e-05	1.43499e-05	0	0	2.84941e-05	0	0	0	0	5.72705e-05	0	2.69389e-05	0	0	0	1.41814e-05	0	0	0	1.41427e-05	0	0	1.38818e-05	0	0
CAG-56	2.96195e-05	0	0	0	0	0	1.3852e-05	0	0	0	0	2.85136e-05	1.49607e-05	1.42335e-05	0	1.38076e-05	0	0	0	1.44578e-05	0	1.41012e-05	0	0	0	1.40861e-05	0	1.43631e-05	0	2.76472e-05	0	0	0	4.43577e-05	1.41814e-05	0	0	0	0	0	1.41329e-05	0	0	0
Devosia	2.96195e-05	1.41133e-05	1.35079e-05	1.76572e-05	0	0	0	0	0	0	0	0	0	0	4.172e-05	0	2.81952e-05	1.42369e-05	0	0	0	0	0	0	0	2.81722e-05	0	0	0	0	0	1.43881e-05	0	1.47859e-05	1.41814e-05	0	3.14357e-05	0	0	0	0	0	0	0
Treponema	0	1.41133e-05	0	0	0	1.46034e-05	0	1.4317e-05	0	0	0	0	0	0	0	2.76152e-05	1.40976e-05	0	0	0	0	1.41012e-05	0	0	0	0	1.43053e-05	0	0	2.76472e-05	0	2.87762e-05	0	2.95718e-05	1.41814e-05	0	3.14357e-05	0	0	1.42128e-05	0	0	0	0
Verminephrobacter	4.44293e-05	8.468e-05	8.10471e-05	3.53145e-05	0	0	0	0	0	0	0	0	0	0	0	0	0	0	0	0	0	0	0	0	0	0	0	0	0	0	0	0	0	0	0	0	0	0	0	0	0	0	0	0
Methylophilus	1.48098e-05	2.82267e-05	1.35079e-05	1.76572e-05	0	0	0	0	2.78893e-05	0	0	0	0	0	0	1.38076e-05	0	1.42369e-05	0	0	0	0	0	0	0	0	0	0	0	5.52944e-05	1.34695e-05	1.43881e-05	0	1.47859e-05	1.41814e-05	0	0	0	0	0	0	0	0	0
Brochothrix	0	0	0	0	0	0	0	0	0	0	0	1.42568e-05	0	0	0	0	0	0	0	0	0	0	0	0	0	1.40861e-05	1.43053e-05	1.43631e-05	4.29529e-05	0	0	0	0	0	0	0	0	0	0	0	0	8.32905e-05	2.86981e-05	2.9039e-05
Dielma	0	0	0	0	0	0	0	0	0	0	0	0	0	0	0	0	0	2.84738e-05	0	0	2.86998e-05	0	0	0	0	0	0	0	0	1.38236e-05	0	0	0	5.91436e-05	4.25441e-05	1.43369e-05	1.57178e-05	2.73973e-05	0	0	0	0	0	0
Nitrospira	0	0	0	0	0	0	0	0	0	2.83026e-05	1.4053e-05	0	1.49607e-05	1.42335e-05	0	0	0	0	0	0	0	0	0	0	0	0	0	0	0	0	0	0	2.77948e-05	0	0	0	0	1.36986e-05	0	1.42128e-05	1.41329e-05	0	0	8.71169e-05
Lachnospiraceae_ND3007_group	0	0	0	0	1.41147e-05	0	1.3852e-05	2.8634e-05	0	1.41513e-05	2.81061e-05	0	1.49607e-05	0	1.39067e-05	1.38076e-05	0	0	0	2.89155e-05	0	0	1.37561e-05	0	0	0	0	0	0	0	0	0	0	0	0	0	0	0	0	0	1.41329e-05	0	1.43491e-05	1.45195e-05
Methylobacillus	0	0	1.35079e-05	0	0	0	0	0	0	0	0	0	0	0	0	4.14227e-05	2.81952e-05	2.84738e-05	1.42399e-05	1.44578e-05	0	0	0	0	0	0	0	0	0	2.76472e-05	0	4.31642e-05	1.38974e-05	0	0	0	0	0	0	0	0	0	0	0
Christensenella	0	0	0	0	0	0	0	0	0	0	0	0	0	0	0	0	0	0	1.42399e-05	0	0	0	0	0	0	0	0	0	0	0	0	0	0	5.91436e-05	0	8.60215e-05	4.71535e-05	1.36986e-05	0	0	0	0	0	0
Terrimonas	5.92391e-05	0	0	1.76572e-05	0	0	0	0	0	0	0	0	0	0	2.78133e-05	2.76152e-05	0	0	0	0	0	0	0	0	0	0	0	0	0	1.38236e-05	2.69389e-05	0	0	2.95718e-05	0	1.43369e-05	0	0	0	0	0	0	0	0
Mesorhizobium	0	0	0	0	1.41147e-05	0	0	0	0	0	2.81061e-05	0	0	0	1.39067e-05	2.76152e-05	0	0	0	1.44578e-05	4.30496e-05	0	0	0	0	0	0	0	0	2.76472e-05	0	0	0	1.47859e-05	0	0	1.57178e-05	1.36986e-05	0	0	0	0	0	0
Papillibacter	0	1.41133e-05	0	0	0	0	0	0	1.39447e-05	0	0	1.42568e-05	0	2.84669e-05	0	0	0	0	0	1.44578e-05	0	0	2.75122e-05	2.84941e-05	0	0	1.43053e-05	0	0	0	1.34695e-05	0	0	0	0	0	0	0	1.41427e-05	1.42128e-05	0	0	0	1.45195e-05
Phycicoccus	1.48098e-05	1.41133e-05	0	0	0	0	0	0	0	0	1.4053e-05	0	0	0	2.78133e-05	0	1.40976e-05	0	0	0	0	0	2.75122e-05	0	0	0	0	0	0	2.76472e-05	0	0	0	0	0	1.43369e-05	0	1.36986e-05	0	0	0	0	0	4.35584e-05
Allorhizobium-Neorhizobium-Pararhizobium-Rhizobium	0	0	5.40314e-05	0	0	0	0	0	0	0	1.4053e-05	0	0	0	1.39067e-05	1.38076e-05	1.40976e-05	2.84738e-05	0	0	0	0	0	0	0	1.40861e-05	0	0	0	0	0	0	1.38974e-05	0	0	1.43369e-05	0	0	0	2.84256e-05	0	0	0	0
Nocardioides	1.48098e-05	1.41133e-05	0	0	0	0	0	0	0	0	0	0	0	0	0	0	1.40976e-05	4.27107e-05	2.84799e-05	0	0	0	0	1.4247e-05	1.69334e-05	0	0	0	0	1.38236e-05	1.34695e-05	0	0	0	0	0	0	0	0	2.84256e-05	0	0	0	0
Frisingicoccus	1.48098e-05	0	0	0	0	1.46034e-05	1.3852e-05	0	0	0	1.4053e-05	0	0	0	0	0	0	0	0	1.44578e-05	0	0	2.75122e-05	1.4247e-05	0	0	1.43053e-05	0	0	0	0	0	0	1.47859e-05	0	0	1.57178e-05	0	1.41427e-05	1.42128e-05	1.41329e-05	0	0	0
Caenimonas	0	1.41133e-05	2.70157e-05	1.76572e-05	0	0	0	0	0	0	0	0	0	0	0	1.38076e-05	1.40976e-05	1.42369e-05	0	1.44578e-05	0	0	0	0	0	0	0	0	0	0	1.34695e-05	0	1.38974e-05	0	2.83628e-05	0	1.57178e-05	1.36986e-05	0	0	0	0	0	0
SJA-15	0	0	0	0	0	0	0	0	0	0	1.4053e-05	0	0	0	0	0	0	0	0	0	0	0	0	0	0	2.81722e-05	1.43053e-05	0	0	0	0	0	0	0	0	0	0	0	0	0.000113703	0	0	0	2.9039e-05
Atopobium	0	0	0	0	0	0	1.3852e-05	0	0	7.07564e-05	0	0	0	0	0	0	0	0	0	0	0	0	0	0	0	0	0	0	0	0	0	0	5.55895e-05	0	0	0	1.57178e-05	0	0	1.42128e-05	0	0	0	2.9039e-05
Hydrogenoanaerobacterium	1.48098e-05	0	0	0	0	0	0	0	2.78893e-05	0	0	0	0	0	0	0	0	1.42369e-05	1.42399e-05	0	0	0	1.37561e-05	0	0	0	0	0	0	0	5.38779e-05	0	0	2.95718e-05	0	0	0	1.36986e-05	0	0	0	1.38818e-05	0	0
Acidovorax	2.96195e-05	0	0	1.76572e-05	2.82294e-05	0	0	0	0	0	0	0	0	0	0	0	0	1.42369e-05	0	0	0	0	6.87805e-05	0	1.69334e-05	0	0	0	0	0	1.34695e-05	0	0	0	0	0	0	0	0	0	0	0	0	0
Comamonas	0	0	1.35079e-05	1.76572e-05	1.41147e-05	1.46034e-05	0	0	0	0	0	0	0	1.42335e-05	1.39067e-05	0	1.40976e-05	4.27107e-05	0	0	0	0	0	0	0	0	0	1.43631e-05	0	0	0	0	0	0	0	0	0	0	0	2.84256e-05	0	0	0	0
Collinsella	0	0	0	0	0	0	0	0	0	0	0	0	0	2.84669e-05	0	0	0	0	0	0	1.43499e-05	0	0	1.4247e-05	1.69334e-05	1.40861e-05	0	0	1.43176e-05	0	1.34695e-05	0	0	2.95718e-05	1.41814e-05	0	0	1.36986e-05	0	0	1.41329e-05	0	0	0
Neisseria	5.92391e-05	0	0	0	0	0	0	0	0	0	0	1.42568e-05	0	0	0	0	0	0	0	0	0	0	0	0	0	0	0	0	0	2.76472e-05	2.69389e-05	0	1.38974e-05	2.95718e-05	0	0	0	1.36986e-05	0	0	0	0	0	0
Pygmaiobacter	0	0	1.35079e-05	0	1.41147e-05	0	0	0	0	0	0	0	1.49607e-05	0	1.39067e-05	0	0	0	0	0	1.43499e-05	0	0	1.4247e-05	0	0	0	0	1.43176e-05	0	1.34695e-05	0	1.38974e-05	0	2.83628e-05	1.43369e-05	0	0	0	0	0	0	0	1.45195e-05
Stenotrophomonas	0	0	0	0	0	0	0	0	0	1.41513e-05	0	1.42568e-05	0	0	1.39067e-05	1.38076e-05	0	1.42369e-05	0	0	0	1.41012e-05	0	0	0	2.81722e-05	1.43053e-05	0	0	0	0	0	0	0	0	0	0	1.36986e-05	0	0	0	4.16453e-05	0	0
Candidatus_Berkiella	1.48098e-05	1.41133e-05	1.35079e-05	3.53145e-05	2.82294e-05	0	1.3852e-05	1.4317e-05	0	0	0	0	0	0	0	0	0	0	0	0	0	4.23036e-05	0	0	0	0	0	0	0	0	0	0	0	0	0	0	0	0	0	0	0	0	0	0
Altererythrobacter	4.44293e-05	1.41133e-05	0	1.76572e-05	0	0	0	0	0	0	0	0	0	0	1.39067e-05	1.38076e-05	1.40976e-05	0	0	1.44578e-05	0	0	0	1.4247e-05	0	0	0	0	0	0	1.34695e-05	0	0	0	0	0	0	1.36986e-05	0	0	0	0	0	0
[Eubacterium]_hallii_group	0	0	0	0	0	0	0	0	0	1.41513e-05	0	0	1.49607e-05	0	4.172e-05	0	1.40976e-05	0	0	1.44578e-05	0	0	0	2.84941e-05	0	0	0	0	1.43176e-05	0	0	0	0	0	0	1.43369e-05	1.57178e-05	0	0	0	0	0	0	0
TRA3-20	0	0	0	0	0	0	0	0	0	0	2.81061e-05	0	0	0	0	0	0	1.42369e-05	0	1.44578e-05	0	0	0	0	0	0	0	0	0	0	1.34695e-05	1.43881e-05	1.38974e-05	0	0	1.43369e-05	1.57178e-05	2.73973e-05	0	1.42128e-05	0	0	0	0
Microvirga	0	0	0	0	0	0	0	0	0	0	0	1.42568e-05	0	0	1.39067e-05	0	0	0	1.42399e-05	0	1.43499e-05	0	0	0	0	0	0	0	0	2.76472e-05	2.69389e-05	1.43881e-05	0	2.95718e-05	0	1.43369e-05	0	0	0	0	0	0	0	0
Cronobacter	0	0	0	0	0	0	0	0	0	0	1.4053e-05	0	0	0	0	0	1.40976e-05	0	0	1.44578e-05	1.43499e-05	0	4.12683e-05	0	0	1.40861e-05	0	0	0	0	4.04084e-05	0	0	0	0	0	0	0	0	0	0	1.38818e-05	0	0
Pseudoxanthomonas	0	2.82267e-05	0	1.76572e-05	0	0	0	0	0	0	0	0	0	0	1.39067e-05	0	4.22928e-05	1.42369e-05	0	0	0	0	0	0	0	0	0	0	0	1.38236e-05	1.34695e-05	0	0	0	0	0	1.57178e-05	0	0	0	0	0	0	0
Anaerofustis	0	0	0	0	0	0	0	2.8634e-05	0	0	0	2.85136e-05	1.49607e-05	0	0	0	0	0	0	0	2.86998e-05	0	0	0	0	0	0	0	0	1.38236e-05	0	0	0	0	1.41814e-05	2.86738e-05	0	0	0	0	0	0	0	0
Leptothrix	0	2.82267e-05	0	0	0	0	0	1.4317e-05	0	0	0	0	0	0	0	0	0	1.42369e-05	1.42399e-05	1.44578e-05	0	0	0	0	0	0	0	0	0	2.76472e-05	0	0	0	2.95718e-05	0	1.43369e-05	0	0	0	0	0	0	0	0
p-2534-18B5_gut_group	0	0	0	0	0	0	0	0	1.39447e-05	2.83026e-05	0	2.85136e-05	1.49607e-05	0	0	0	0	0	0	0	0	0	1.37561e-05	0	0	0	0	1.43631e-05	0	0	0	0	0	0	0	0	0	0	0	1.42128e-05	1.41329e-05	0	0	1.45195e-05
Buchnera	1.48098e-05	1.41133e-05	0	0	0	0	0	0	0	0	0	0	0	0	0	0	0	0	1.42399e-05	0	1.43499e-05	0	0	0	0	0	0	0	0	0	0	0	0	1.47859e-05	1.41814e-05	2.86738e-05	0	4.10959e-05	0	0	0	0	0	0
Sutterella	0	0	0	0	0	0	0	0	1.39447e-05	0	0	0	0	0	0	1.38076e-05	0	0	1.42399e-05	0	0	0	4.12683e-05	0	0	0	0	1.43631e-05	0	2.76472e-05	0	0	0	0	0	1.43369e-05	0	0	0	0	1.41329e-05	0	0	0
Achromobacter	0	0	1.35079e-05	3.53145e-05	0	0	0	0	0	0	0	0	2.99213e-05	0	0	0	0	0	1.42399e-05	1.44578e-05	1.43499e-05	0	0	0	0	0	0	0	0	0	0	2.87762e-05	0	0	0	0	0	0	0	0	0	0	0	0
MND1	0	0	0	0	0	0	0	0	0	0	0	0	0	0	0	0	0	0	0	1.44578e-05	0	0	0	0	0	0	0	0	0	0	0	0	0	0	0	0	0	0	0	1.42128e-05	0	0	0	0.000116156
Acidobacteriales	0	0	0	0	0	0	0	0	0	4.24538e-05	0	0	1.49607e-05	0	0	0	0	0	0	0	0	0	0	1.4247e-05	0	0	0	0	0	0	0	0	0	0	0	0	0	0	1.41427e-05	1.42128e-05	0	0	0	4.35584e-05
TM7	0	0	0	0	0	0	0	0	0	0	0	0	0	1.42335e-05	0	0	0	0	0	0	0	0	0	2.84941e-05	0	0	0	0	0	0	0	0	0	0	0	0	0	0	0	1.42128e-05	0	1.38818e-05	0	7.25974e-05
67-14	0	0	1.35079e-05	1.76572e-05	0	0	1.3852e-05	1.4317e-05	0	0	0	0	0	0	1.39067e-05	0	0	0	1.42399e-05	0	0	0	0	0	0	0	0	0	0	2.76472e-05	1.34695e-05	0	0	0	1.41814e-05	0	0	0	0	0	0	0	0	0
Caulobacter	0	0	1.35079e-05	0	0	0	0	0	0	0	0	0	0	0	1.39067e-05	1.38076e-05	0	0	1.42399e-05	1.44578e-05	0	0	0	0	0	0	0	0	0	0	0	1.43881e-05	1.38974e-05	0	2.83628e-05	0	1.57178e-05	0	0	0	0	0	0	0
Acidibacter	0	0	6.75393e-05	0	0	0	0	0	0	0	0	1.42568e-05	0	0	0	0	0	0	0	0	0	0	0	0	0	0	0	0	1.43176e-05	0	0	0	0	0	0	0	0	2.73973e-05	0	0	0	0	0	1.45195e-05
Reyranella	0	0	0	1.76572e-05	0	0	0	0	0	0	0	0	0	0	0	0	1.40976e-05	2.84738e-05	0	0	1.43499e-05	0	0	0	0	0	0	0	0	1.38236e-05	0	0	1.38974e-05	0	0	0	1.57178e-05	0	1.41427e-05	0	0	0	0	0
Actinomyces	0	0	0	0	0	0	0	0	0	0	0	0	1.49607e-05	2.84669e-05	0	0	0	0	0	0	0	0	0	0	1.69334e-05	0	0	0	0	0	1.34695e-05	0	0	1.47859e-05	0	0	0	0	0	2.84256e-05	0	0	1.43491e-05	0
Actinoplanes	2.96195e-05	1.41133e-05	0	0	0	0	0	0	0	0	1.4053e-05	0	0	0	0	0	0	0	1.42399e-05	1.44578e-05	0	0	1.37561e-05	0	0	0	0	0	0	0	0	0	0	1.47859e-05	0	1.43369e-05	0	0	0	0	0	0	0	0
Dorea	0	0	0	0	0	0	0	0	1.39447e-05	1.41513e-05	0	0	1.49607e-05	0	0	0	0	0	1.42399e-05	0	0	0	0	0	0	1.40861e-05	0	0	0	0	0	0	0	1.47859e-05	0	1.43369e-05	0	0	0	1.42128e-05	0	0	0	1.45195e-05
Phenylobacterium	1.48098e-05	0	0	0	0	0	0	0	1.39447e-05	0	0	0	0	0	1.39067e-05	0	0	0	0	2.89155e-05	1.43499e-05	0	0	0	0	0	0	0	0	1.38236e-05	0	0	0	0	0	0	0	1.36986e-05	0	0	0	0	0	1.45195e-05
Serratia	0	0	0	0	0	0	0	0	1.39447e-05	1.41513e-05	0	0	0	1.42335e-05	0	0	0	0	0	0	0	0	0	0	0	1.40861e-05	0	0	0	0	0	0	0	0	2.83628e-05	0	0	0	0	0	1.41329e-05	0	0	2.9039e-05
P3OB-42	0	0	0	0	0	0	0	0	0	0	0	0	0	0	0	0	0	0	0	0	0	0	0.000123805	0	0	0	0	0	0	0	0	0	0	0	0	0	0	0	0	0	0	0	0	0
Flavonifractor	1.48098e-05	0	0	0	0	0	0	0	0	0	0	1.42568e-05	0	0	0	0	0	0	0	0	0	0	1.37561e-05	1.4247e-05	3.38667e-05	0	0	0	0	0	0	0	0	0	0	0	0	0	1.41427e-05	0	1.41329e-05	0	0	0
Clade_III	0	0	0	0	0	0	0	0	0	0	0	1.42568e-05	2.99213e-05	2.84669e-05	0	0	0	0	0	0	0	0	1.37561e-05	0	0	0	0	0	0	0	0	0	0	0	0	0	0	0	0	0	2.82658e-05	0	0	0
Psychrobacter	1.48098e-05	0	0	0	0	0	0	0	0	0	0	0	0	0	0	0	0	0	0	0	0	0	0	0	0	0	1.43053e-05	1.43631e-05	1.43176e-05	0	0	0	0	0	0	0	0	0	0	0	0	2.77635e-05	1.43491e-05	1.45195e-05
Haliangium	0	0	0	0	0	0	0	0	0	0	2.81061e-05	0	0	0	0	0	0	0	1.42399e-05	0	0	0	1.37561e-05	0	0	0	0	0	0	0	0	0	0	0	0	0	0	0	0	0	0	0	0	5.80779e-05
Dysgonomonas	0	1.41133e-05	0	0	0	0	0	0	0	0	0	0	0	0	0	0	0	0	1.42399e-05	0	2.86998e-05	0	0	0	0	0	0	0	0	0	0	0	0	1.47859e-05	1.41814e-05	1.43369e-05	0	1.36986e-05	0	0	0	0	0	0
Pedomicrobium	0	0	2.70157e-05	0	1.41147e-05	0	0	0	0	0	0	0	0	0	0	0	0	0	0	2.89155e-05	0	0	0	0	0	0	0	0	0	0	0	2.87762e-05	0	0	0	1.43369e-05	0	0	0	0	0	0	0	0
Fluviicola	0	0	0	0	0	1.46034e-05	2.77039e-05	1.4317e-05	0	0	0	0	0	0	5.56266e-05	0	0	0	0	0	0	0	0	0	0	0	0	0	0	0	0	0	0	0	0	0	0	0	0	0	0	0	0	0
Mitsuokella	0	0	0	0	0	0	0	0	0	0	0	0	0	0	0	4.14227e-05	0	0	1.42399e-05	0	0	0	4.12683e-05	0	0	0	0	1.43631e-05	0	0	0	0	0	0	0	0	0	0	0	0	0	0	0	0
Bacillus	1.48098e-05	0	0	0	0	0	0	0	0	0	0	0	0	0	0	0	0	0	0	0	0	0	0	0	0	0	0	0	1.43176e-05	0	0	0	0	2.95718e-05	0	1.43369e-05	0	1.36986e-05	0	0	0	0	0	1.45195e-05
Nitrosospira	1.48098e-05	0	0	0	0	1.46034e-05	0	1.4317e-05	0	0	0	0	0	0	0	1.38076e-05	0	0	0	0	1.43499e-05	0	0	0	0	1.40861e-05	0	0	0	0	0	0	0	1.47859e-05	0	0	0	0	0	0	0	0	0	0
Pelomonas	0	0	0	0	1.41147e-05	0	0	0	0	0	0	0	0	0	0	1.38076e-05	0	0	1.42399e-05	0	0	0	0	0	0	0	0	1.43631e-05	0	0	1.34695e-05	0	0	0	0	1.43369e-05	1.57178e-05	0	0	0	0	0	0	0
Blastococcus	0	0	1.35079e-05	0	0	0	0	0	1.39447e-05	0	0	0	4.4882e-05	0	0	0	0	0	0	0	0	0	0	0	0	0	0	0	0	2.76472e-05	0	0	0	0	0	0	0	0	0	0	0	0	0	0
Hamadaea	0	0	0	0	0	0	0	0	1.39447e-05	0	0	0	1.49607e-05	0	0	0	0	0	0	0	0	0	0	0	0	4.22583e-05	0	2.87261e-05	0	0	0	0	0	0	0	0	0	0	0	0	0	0	0	0
NS11-12_marine_group	0	0	0	0	1.41147e-05	0	0	0	0	1.41513e-05	0	4.27704e-05	0	0	0	0	0	0	0	0	0	0	0	0	0	0	0	0	0	0	0	0	0	0	0	0	0	0	0	0	0	0	2.86981e-05	0
Variovorax	0	0	0	0	0	0	0	0	0	0	0	0	0	0	0	0	1.40976e-05	2.84738e-05	1.42399e-05	0	0	0	0	0	0	0	0	0	0	0	0	0	0	0	0	0	0	0	0	4.26385e-05	0	0	0	0
Streptomyces	0	1.41133e-05	0	0	0	0	0	0	0	0	2.81061e-05	0	0	1.42335e-05	1.39067e-05	0	0	0	0	0	0	0	0	1.4247e-05	0	0	0	1.43631e-05	0	0	0	0	0	0	0	0	0	0	0	0	0	0	0	0
Herminiimonas	0	0	1.35079e-05	0	0	0	0	0	0	0	0	0	0	0	0	0	4.22928e-05	0	0	1.44578e-05	0	0	0	0	0	0	0	0	0	0	0	0	0	0	1.41814e-05	1.43369e-05	0	0	0	0	0	0	0	0
Leptotrichia	0	0	0	0	0	0	0	0	0	0	0	0	1.49607e-05	1.42335e-05	0	0	0	0	0	0	0	2.82024e-05	0	0	0	1.40861e-05	0	0	0	1.38236e-05	1.34695e-05	0	0	0	0	0	0	0	0	0	0	0	0	0
Chryseolinea	0	1.41133e-05	0	1.76572e-05	0	0	0	0	0	0	0	0	0	0	0	0	0	0	0	0	0	0	0	0	0	0	0	0	0	0	0	2.87762e-05	1.38974e-05	1.47859e-05	0	0	0	0	0	0	0	0	0	0
Lachnospiraceae_UCG-008	0	0	0	0	0	0	0	0	0	1.41513e-05	0	0	0	0	0	0	0	0	0	5.7831e-05	0	0	0	0	0	0	0	1.43631e-05	0	0	0	0	0	0	0	0	0	0	0	0	0	0	0	0
Aurantimicrobium	0	0	0	0	4.23442e-05	1.46034e-05	0	2.8634e-05	0	0	0	0	0	0	0	0	0	0	0	0	0	0	0	0	0	0	0	0	0	0	0	0	0	0	0	0	0	0	0	0	0	0	0	0
Polynucleobacter	0	0	0	0	2.82294e-05	1.46034e-05	0	2.8634e-05	0	0	0	0	0	0	0	0	0	0	0	0	0	1.41012e-05	0	0	0	0	0	0	0	0	0	0	0	0	0	0	0	0	0	0	0	0	0	0
Chryseobacterium	0	0	0	0	0	0	0	0	0	0	0	1.42568e-05	0	0	0	0	0	0	0	0	0	0	0	0	0	0	0	2.87261e-05	1.43176e-05	0	0	0	0	0	0	0	0	0	0	0	0	1.38818e-05	1.43491e-05	0
Granulicatella	0	0	0	0	0	0	0	0	1.39447e-05	0	0	0	1.49607e-05	0	0	0	0	0	0	0	0	0	0	0	0	2.81722e-05	0	0	0	1.38236e-05	0	0	0	0	0	0	0	0	0	0	0	0	1.43491e-05	0
Exiguobacterium	0	0	0	0	0	0	0	0	0	0	1.4053e-05	4.27704e-05	0	0	0	0	0	0	0	0	0	0	0	0	0	0	0	0	0	0	0	0	0	0	0	0	0	0	0	0	0	1.38818e-05	1.43491e-05	0
Defluviitaleaceae_UCG-011	1.48098e-05	0	0	0	0	0	0	0	0	0	0	0	0	0	1.39067e-05	1.38076e-05	4.22928e-05	0	0	0	0	0	0	0	0	0	0	0	0	0	0	0	0	0	0	0	0	0	0	0	0	0	0	0
Pseudoflavitalea	0	4.234e-05	0	0	0	0	0	0	0	0	0	0	0	0	2.78133e-05	0	0	0	0	0	0	0	0	0	0	0	0	0	0	0	0	1.43881e-05	0	0	0	0	0	0	0	0	0	0	0	0
Cellulosimicrobium	0	0	0	0	0	0	0	0	0	1.41513e-05	0	0	0	0	2.78133e-05	0	1.40976e-05	0	0	0	0	1.41012e-05	0	0	0	0	1.43053e-05	0	0	0	0	0	0	0	0	0	0	0	0	0	0	0	0	0
PLTA13	0	1.41133e-05	0	0	1.41147e-05	0	0	0	0	0	0	0	0	0	0	2.76152e-05	0	1.42369e-05	0	0	0	0	0	0	0	0	0	0	0	0	0	0	0	0	1.41814e-05	0	0	0	0	0	0	0	0	0
Coprobacter	0	0	0	3.53145e-05	0	0	0	0	0	0	1.4053e-05	0	0	0	0	0	0	0	0	0	0	0	0	1.4247e-05	0	0	0	0	0	0	0	0	0	0	0	0	0	0	0	0	1.41329e-05	0	0	0
KD3-10	0	0	0	0	0	0	0	0	0	0	0	0	4.4882e-05	0	0	0	0	0	0	0	0	0	0	0	0	0	0	0	0	0	0	0	0	0	0	0	0	0	0	0	0	0	0	2.9039e-05
MB-A2-108	0	0	0	0	0	0	0	0	0	0	0	0	0	0	0	0	0	0	0	0	0	0	0	0	0	0	0	0	0	0	0	0	0	0	0	0	0	0	0	0	0	0	0	7.25974e-05
CL500-29_marine_group	0	0	0	0	0	0	0	0	0	0	0	0	0	0	0	0	0	1.42369e-05	0	0	0	1.41012e-05	0	4.27411e-05	0	0	0	0	0	0	0	0	0	0	0	0	0	0	0	0	0	0	0	0
Archangium	0	1.41133e-05	0	0	0	0	0	0	0	0	0	0	0	0	0	0	0	0	0	0	0	0	0	0	0	0	0	0	0	0	0	0	0	0	1.41814e-05	0	0	1.36986e-05	0	0	0	0	0	2.9039e-05
Bauldia	1.48098e-05	0	0	0	0	0	0	0	0	0	0	0	0	0	4.172e-05	0	0	0	0	0	0	0	0	0	0	0	0	0	0	0	0	1.43881e-05	0	0	0	0	0	0	0	0	0	0	0	0
Erysipelotrichaceae_UCG-003	0	0	0	0	0	0	0	0	1.39447e-05	0	0	0	0	0	0	1.38076e-05	0	0	0	0	0	0	0	1.4247e-05	0	0	0	0	0	0	0	1.43881e-05	0	0	0	1.43369e-05	0	0	0	0	0	0	0	0
Shuttleworthia	0	0	0	7.0629e-05	0	0	0	0	0	0	0	0	0	0	0	0	0	0	0	0	0	0	0	0	0	0	0	0	0	0	0	0	0	0	0	0	0	0	0	0	0	0	0	0
Campylobacter	0	0	1.35079e-05	0	0	0	0	0	0	0	0	0	0	1.42335e-05	0	0	0	0	0	0	0	0	0	0	0	1.40861e-05	0	0	0	1.38236e-05	0	0	0	1.47859e-05	0	0	0	0	0	0	0	0	0	0
Ferruginibacter	0	1.41133e-05	0	0	0	0	0	0	0	0	0	0	0	0	0	0	0	1.42369e-05	0	0	0	0	0	0	0	0	0	0	0	0	4.04084e-05	0	0	0	0	0	0	0	0	0	0	0	0	0
Dactylosporangium	0	0	0	0	0	0	0	0	0	0	0	0	0	0	0	0	0	0	0	0	0	0	0	0	0	0	0	0	0	0	0	0	0	1.47859e-05	0	0	0	0	0	0	0	0	0	4.35584e-05
DTU014	4.44293e-05	0	0	0	0	0	0	0	0	0	0	0	0	0	0	0	0	0	0	0	0	0	0	0	0	0	0	0	0	0	0	0	1.38974e-05	0	0	0	0	0	0	0	0	0	0	0
Dyella	0	0	0	0	0	0	0	0	0	0	0	0	0	0	0	0	0	0	0	0	0	0	0	0	0	0	0	0	0	0	0	0	0	0	0	0	0	0	0	0	0	0	0	5.80779e-05
Hymenobacter	0	0	0	0	0	0	0	0	0	0	0	1.42568e-05	0	0	0	0	0	0	0	0	0	0	0	0	0	0	0	0	1.43176e-05	0	0	0	0	0	0	0	0	0	0	0	0	0	1.43491e-05	1.45195e-05
Sporosarcina	0	0	0	0	0	0	0	0	0	0	0	0	0	0	0	0	0	0	0	0	0	0	0	2.84941e-05	0	0	0	0	0	0	0	0	0	0	0	2.86738e-05	0	0	0	0	0	0	0	0
Peptostreptococcus	0	0	0	0	0	1.46034e-05	0	0	0	0	0	0	0	0	0	0	0	0	0	0	0	0	0	0	0	0	0	0	0	1.38236e-05	0	0	0	0	0	0	0	0	0	1.42128e-05	0	0	1.43491e-05	0
Enterobacter	0	0	0	0	0	0	0	0	0	0	0	0	0	0	0	0	1.40976e-05	0	0	0	0	0	0	2.84941e-05	0	0	0	0	0	0	0	0	0	0	0	0	0	0	0	0	0	0	1.43491e-05	0
Rodentibacter	1.48098e-05	0	0	0	0	0	0	0	1.39447e-05	0	0	0	0	0	0	0	0	0	0	0	1.43499e-05	0	1.37561e-05	0	0	0	0	0	0	0	0	0	0	0	0	0	0	0	0	0	0	0	0	0
Kineosporia	0	0	0	0	0	0	0	1.4317e-05	0	2.83026e-05	0	0	0	1.42335e-05	0	0	0	0	0	0	0	0	0	0	0	0	0	0	0	0	0	0	0	0	0	0	0	0	0	0	0	0	0	0
Subgroup_5	0	0	0	0	0	0	2.77039e-05	0	0	0	0	0	0	0	0	0	0	0	0	0	0	0	0	0	0	0	0	0	0	0	0	0	0	0	0	0	0	0	0	0	0	0	0	2.9039e-05
Tumebacillus	0	0	0	0	0	0	0	0	0	0	0	1.42568e-05	0	0	0	0	0	0	0	0	0	0	0	0	0	1.40861e-05	0	0	0	0	0	0	0	0	0	0	0	0	2.82853e-05	0	0	0	0	0
Sva0485	0	0	0	0	0	0	0	0	0	0	5.62121e-05	0	0	0	0	0	0	0	0	0	0	0	0	0	0	0	0	0	0	0	0	0	0	0	0	0	0	0	0	0	0	0	0	0
Mycobacterium	0	0	0	0	0	0	0	0	0	1.41513e-05	0	0	0	0	0	0	0	0	0	0	0	0	0	0	0	0	0	0	0	1.38236e-05	1.34695e-05	0	0	0	0	0	0	0	0	1.42128e-05	0	0	0	0
Pseudolabrys	0	0	1.35079e-05	0	0	0	0	0	0	0	0	0	0	0	0	1.38076e-05	1.40976e-05	0	0	0	0	0	0	0	0	0	0	0	0	0	0	0	0	0	1.41814e-05	0	0	0	0	0	0	0	0	0
Lysinibacillus	0	0	0	0	0	0	0	0	1.39447e-05	0	0	0	0	0	0	0	0	0	0	0	0	0	1.37561e-05	0	1.69334e-05	0	0	0	0	0	0	0	0	0	0	0	0	0	0	0	0	0	0	0
Polaribacter	2.96195e-05	1.41133e-05	0	0	0	0	0	0	0	0	0	0	0	0	0	0	0	0	0	0	0	0	0	0	0	0	0	0	0	0	0	0	0	0	0	0	0	0	0	0	0	0	0	0
Acidothermus	0	0	0	0	0	0	0	0	0	0	0	0	0	0	0	0	0	0	0	0	0	0	0	0	0	1.40861e-05	0	0	0	0	0	0	0	2.95718e-05	0	0	0	0	0	0	0	0	0	0
Rhodobacter	0	0	0	0	0	0	0	0	0	0	0	0	0	0	0	2.76152e-05	0	0	0	0	0	0	0	0	0	0	0	0	0	0	0	0	0	0	0	0	1.57178e-05	0	0	0	0	0	0	0
SC-I-84	0	0	0	0	0	0	0	0	0	0	0	0	0	0	0	0	0	0	0	0	0	0	0	0	0	0	0	0	0	0	0	0	0	0	0	0	0	0	0	1.42128e-05	0	0	0	2.9039e-05
Rhodanobacter	0	2.82267e-05	0	0	0	0	0	0	0	0	0	0	1.49607e-05	0	0	0	0	0	0	0	0	0	0	0	0	0	0	0	0	0	0	0	0	0	0	0	0	0	0	0	0	0	0	0
IMCC26256	0	0	0	0	0	0	0	0	0	0	0	0	0	0	0	0	0	0	0	0	0	0	0	0	0	0	0	0	0	0	0	0	0	0	0	0	0	0	0	0	1.41329e-05	0	0	2.9039e-05
Nosocomiicoccus	0	0	0	0	0	0	0	0	0	1.41513e-05	0	0	0	0	0	0	0	0	0	0	0	0	0	0	0	0	0	0	0	0	0	0	0	0	0	0	0	0	0	0	0	0	1.43491e-05	1.45195e-05
Parvimonas	0	0	0	0	0	0	0	0	1.39447e-05	0	0	0	0	0	0	0	0	0	0	0	0	0	0	0	0	0	0	0	0	0	0	1.43881e-05	0	0	0	0	0	0	0	0	0	0	1.43491e-05	0
Nordella	0	0	0	0	0	0	0	0	0	0	0	0	0	0	0	0	0	0	0	0	0	0	0	0	0	0	0	0	0	0	0	0	0	0	1.41814e-05	1.43369e-05	0	1.36986e-05	0	0	0	0	0	0
Aquicella	0	1.41133e-05	1.35079e-05	0	0	0	0	0	0	0	0	0	0	0	0	0	0	0	0	0	1.43499e-05	0	0	0	0	0	0	0	0	0	0	0	0	0	0	0	0	0	0	0	0	0	0	0
Sphingobacteriaceae	0	0	0	0	0	0	0	0	0	0	0	0	0	0	0	0	0	1.42369e-05	1.42399e-05	0	0	0	0	0	0	0	0	0	0	0	1.34695e-05	0	0	0	0	0	0	0	0	0	0	0	0	0
Pedobacter	0	1.41133e-05	0	0	0	0	0	0	0	0	0	0	0	0	1.39067e-05	0	0	0	0	0	0	0	0	0	0	0	0	0	0	0	0	0	1.38974e-05	0	0	0	0	0	0	0	0	0	0	0
RCP2-54	0	0	0	0	0	0	0	0	0	0	0	0	0	0	2.78133e-05	0	1.40976e-05	0	0	0	0	0	0	0	0	0	0	0	0	0	0	0	0	0	0	0	0	0	0	0	0	0	0	0
Crenobacter	0	0	0	0	0	0	0	0	1.39447e-05	0	1.4053e-05	0	0	0	0	0	0	0	0	0	0	0	1.37561e-05	0	0	0	0	0	0	0	0	0	0	0	0	0	0	0	0	0	0	0	0	0
SWB02	0	0	0	0	0	0	0	0	0	0	0	0	0	0	0	1.38076e-05	0	0	0	0	0	0	0	0	0	0	0	0	0	0	0	0	0	0	1.41814e-05	0	0	1.36986e-05	0	0	0	0	0	0
S0134_terrestrial_group	0	1.41133e-05	0	0	0	0	0	0	0	0	0	0	0	0	0	1.38076e-05	0	0	0	0	0	0	0	0	0	0	0	0	0	0	1.34695e-05	0	0	0	0	0	0	0	0	0	0	0	0	0
Cellulomonas	0	0	1.35079e-05	0	0	0	0	0	0	0	0	0	0	0	0	0	1.40976e-05	0	0	0	0	0	0	0	0	0	0	0	0	0	0	0	0	0	0	0	0	1.36986e-05	0	0	0	0	0	0
mle1-7	0	0	0	0	0	0	0	0	0	0	0	0	0	0	0	0	0	0	0	0	0	0	0	0	0	0	0	0	0	0	0	0	0	0	0	0	0	4.10959e-05	0	0	0	0	0	0
Coprobacillus	2.96195e-05	0	0	0	0	0	0	0	0	0	0	0	0	0	0	0	0	0	0	0	0	0	0	0	0	0	0	0	0	0	0	0	0	0	0	0	0	0	0	0	0	0	0	0
Bdellovibrio	0	0	0	0	0	0	0	0	0	0	0	0	0	0	0	0	0	0	0	0	0	0	0	0	0	0	0	0	0	0	0	0	0	0	0	0	0	0	0	0	0	0	0	2.9039e-05
Lacibacter	0	0	0	0	0	0	0	0	0	0	0	0	0	0	0	0	0	0	0	0	0	0	0	0	0	0	0	0	0	0	0	2.87762e-05	0	0	0	0	0	0	0	0	0	0	0	0
Pontibacter	0	0	0	0	0	0	0	0	0	0	0	0	0	0	0	0	0	0	0	0	0	0	0	0	0	0	0	0	0	0	0	0	0	0	0	0	0	0	0	1.42128e-05	0	0	0	1.45195e-05
[Clostridium]_innocuum_group	0	0	0	0	0	0	0	1.4317e-05	0	0	0	0	0	0	0	0	0	0	0	0	0	0	0	0	0	0	0	0	0	0	0	1.43881e-05	0	0	0	0	0	0	0	0	0	0	0	0
Alcaligenes	0	0	0	0	0	0	0	0	0	0	0	0	0	0	0	0	0	0	0	0	0	0	0	0	0	0	0	0	0	0	0	0	0	0	0	0	0	0	0	0	1.41329e-05	0	0	1.45195e-05
Cupriavidus	0	0	0	0	0	0	0	0	0	0	0	0	0	0	0	0	0	0	0	0	0	0	0	0	0	0	0	0	0	1.38236e-05	0	0	0	1.47859e-05	0	0	0	0	0	0	0	0	0	0
Adhaeribacter	0	0	0	0	0	0	0	0	0	0	0	0	0	0	0	0	0	0	1.42399e-05	0	0	0	0	0	0	0	0	0	0	0	0	0	0	0	0	1.43369e-05	0	0	0	0	0	0	0	0
Arthrobacter	0	0	0	0	0	0	0	0	0	0	0	1.42568e-05	0	0	0	0	0	0	0	0	0	0	0	0	0	0	1.43053e-05	0	0	0	0	0	0	0	0	0	0	0	0	0	0	0	0	0
Ellin6055	0	0	0	0	0	0	0	0	0	0	0	0	0	0	0	0	0	2.84738e-05	0	0	0	0	0	0	0	0	0	0	0	0	0	0	0	0	0	0	0	0	0	0	0	0	0	0
OPB41	0	0	0	0	0	0	0	0	0	0	0	0	0	0	0	0	0	0	0	0	0	0	0	0	0	0	0	0	0	0	0	0	0	0	0	0	0	0	0	2.84256e-05	0	0	0	0
0319-6G20	0	0	0	0	0	0	0	0	0	0	0	0	0	0	0	0	0	0	0	0	0	0	0	0	0	0	1.43053e-05	0	0	0	0	0	0	0	0	0	0	0	0	0	0	1.38818e-05	0	0
ADurb.Bin063-1	0	0	0	0	0	0	0	0	0	0	2.81061e-05	0	0	0	0	0	0	0	0	0	0	0	0	0	0	0	0	0	0	0	0	0	0	0	0	0	0	0	0	0	0	0	0	0
Jatrophihabitans	0	0	0	0	0	0	0	0	0	0	2.81061e-05	0	0	0	0	0	0	0	0	0	0	0	0	0	0	0	0	0	0	0	0	0	0	0	0	0	0	0	0	0	0	0	0	0
Gaiella	0	0	0	0	0	0	0	0	0	0	0	0	0	0	2.78133e-05	0	0	0	0	0	0	0	0	0	0	0	0	0	0	0	0	0	0	0	0	0	0	0	0	0	0	0	0	0
[Ruminococcus]_gnavus_group	0	0	0	0	0	0	0	0	0	0	0	0	0	0	0	0	0	0	0	0	0	0	0	0	0	0	0	0	0	2.76472e-05	0	0	0	0	0	0	0	0	0	0	0	0	0	0
BIrii41	0	0	0	0	0	0	0	0	0	0	0	0	0	0	0	2.76152e-05	0	0	0	0	0	0	0	0	0	0	0	0	0	0	0	0	0	0	0	0	0	0	0	0	0	0	0	0
Sphingopyxis	0	0	0	0	0	0	0	0	0	0	0	0	0	0	0	0	0	0	0	0	0	0	0	0	0	0	0	0	0	0	0	1.43881e-05	0	0	0	0	0	0	0	0	0	0	0	0
Brevibacillus	0	0	0	0	0	0	0	0	0	0	0	0	0	0	0	0	0	0	0	0	0	0	0	0	0	0	0	1.43631e-05	0	0	0	0	0	0	0	0	0	0	0	0	0	0	0	0
Pseudoglutamicibacter	0	0	0	0	0	0	0	0	0	0	0	0	0	0	0	0	0	0	0	0	1.43499e-05	0	0	0	0	0	0	0	0	0	0	0	0	0	0	0	0	0	0	0	0	0	0	0
Lechevalieria	0	0	0	0	0	0	0	0	0	0	0	0	0	0	0	0	0	1.42369e-05	0	0	0	0	0	0	0	0	0	0	0	0	0	0	0	0	0	0	0	0	0	0	0	0	0	0
Noviherbaspirillum	0	0	0	0	0	0	0	0	0	0	0	0	0	0	0	0	0	1.42369e-05	0	0	0	0	0	0	0	0	0	0	0	0	0	0	0	0	0	0	0	0	0	0	0	0	0	0
KF-JG30-B3	0	0	0	0	0	0	0	0	0	0	0	0	0	0	0	0	0	0	0	0	0	0	0	0	0	0	0	0	0	0	0	0	0	0	1.41814e-05	0	0	0	0	0	0	0	0	0
Kapabacteriales	0	0	0	0	0	0	0	0	0	0	0	0	0	0	0	1.38076e-05	0	0	0	0	0	0	0	0	0	0	0	0	0	0	0	0	0	0	0	0	0	0	0	0	0	0	0	0
