# Supplementary material for: Oral GAD65-L. lactis Vaccine Halts Diabetes Progression in NOD Mice by Orchestrating Gut Microbiota–Metabolite Crosstalk and Fostering Intestinal Immunoregulation
Source: Microorganisms. 2026 Jan 13;14(1):176. doi: 10.3390/microorganisms14010176 (PMC12844348; doi:10.3390/microorganisms14010176)
Supplement: Supplementary file 1 [file microorganisms-14-00176-s001.zip › Supplementary Table S4.xlsx]

## Sheet: PLS-DA-score-control_16-vs-NZ90
Sample	PC1(51.2%)	PC2(8.86%)	PC3(6.48%)	Group
C2-16	19825.1	5296.12	2371.88	control_16
C3-16	13643.4	3531.01	1654.73	control_16
C4-16	9402.82	7744.35	557.456	control_16
C6-16	13920.9	2881.36	713.291	control_16
N2-16	6707.08	3329.81	-938.314	NZ9000_16
N3-16	-5574.09	-849.479	-10353.2	NZ9000_16
N5-16	-10528.9	2503.78	-7004.31	NZ9000_16
N6-16	-16345.1	-340.409	-5631.21	NZ9000_16
G1-16	-38232.5	5609.48	10588.4	GAD65_16
G4-16	-9224.43	-10619.1	-1639.85	GAD65_16
G5-16	6232.25	-9722.43	2733.25	GAD65_16
G6-16	10173.5	-9364.45	6947.83	GAD65_16

## Sheet: PLS-DA-score-control_24-vs-NZ90
Sample	PC1(14.7%)	PC2(39.9%)	PC3(23.4%)	Group
C3-24	13632.9	-1912.56	17094.3	control_24
C4-24	3825.07	-2729.63	3503.76	control_24
C6-24	14990.8	20297	-15471.3	control_24
N3-24	-8103.75	4073.68	-6725.39	NZ9000_24
N5-24	5056.51	-30719.2	-9682.74	NZ9000_24
N6-24	-8586.48	-3880.36	-9500.96	NZ9000_24
G4-24	-7916.4	3530.08	275.844	GAD65_24
G5-24	-4772.55	2199.23	20032.5	GAD65_24
G6-24	-8126.15	9141.75	473.945	GAD65_24

## Sheet: Sheet1
Compare	Down	Up	Sum
NZ9000_24-vs-control_24	72	29	101
GAD65_24-vs-control_24	93	44	137
GAD65_24-vs-NZ9000_24	45	17	62
NZ9000_16-vs-control_16	38	71	109
GAD65_16-vs-control_16	83	24	107
GAD65_16-vs-NZ9000_16	22	58	80

## Sheet: heatmap_top50-control_16-vs-NZ9
Metabolites	G1-16	G4-16	G5-16	G6-16	N2-16	N3-16	N5-16	N6-16	C2-16	C3-16	C4-16	C6-16
Group	GAD65_16	GAD65_16	GAD65_16	GAD65_16	NZ9000_16	NZ9000_16	NZ9000_16	NZ9000_16	control_16	control_16	control_16	control_16
3α-Hydroxy-5β-chola-7,9(11)-dien-24-oic Acid	2.17876e+07	5.41261e+06	1.60272e+06	2.55878e+06	3.18358e+06	9.67004e+06	9.50542e+06	1.00332e+07	668259	1.10002e+06	2.94607e+06	1.21251e+06
5β-Chola-3,8(14),11-trien-24-oic Acid	1.21358e+07	2.85915e+06	732018	1.41552e+06	1.51805e+06	5.36135e+06	5.27542e+06	5.59865e+06	203321	540419	1.13932e+06	464542
Lucidenic acid H	3.76505e+06	1.68353e+06	662895	1.28e+06	1.11755e+06	2.71931e+06	2.37872e+06	2.3178e+06	176585	456756	1.01458e+06	598058
Cholic acid	5.74118e+06	1.58067e+06	411698	860087	893582	2.78992e+06	2.65957e+06	2.90452e+06	78177.8	317660	710877	273646
2-C-Methyl-D-erythritol 4-phosphate	453004	56408.4	431900	185767	617076	340698	508819	221968	796251	636136	561726	646109
Phenethylamine glucuronide	166210	3479.59	59167	47580.2	152317	20151.7	111358	26958.5	385567	163986	304763	301601
Hippurin-1	137614	310771	297675	238999	109759	149615	82407.3	116292	192447	361580	233562	232543
Ganoderic acid C2	100193	133803	231087	172422	86658.7	65140.6	46748.6	74523.3	198005	224257	165829	188146
PI(18:0/18:3(6Z,9Z,12Z))	1.48986e+06	946806	522570	351030	940590	849307	908895	1.28152e+06	524346	483234	778617	514366
Sempervirine	1.27483e+06	671925	313412	575246	518782	990886	814851	819270	93202.1	229546	479908	286865
3-methyl sulfolene	154413	42146.7	101035	122823	172342	160491	301029	81955.8	363515	163944	290230	273082
3β,6β-Dihydroxychol-4-en-24-oic Acid	2.36861e+06	705313	692760	392376	874304	955820	978022	1.33487e+06	596991	306983	601711	600299
PI(14:1(9Z)/22:2(13Z,16Z))	811381	277791	24713.2	150867	107918	545198	512203	498499	3.70363e-08	18140.9	92836.1	15573.7
Betavulgaroside I	1.078e+06	986366	961380	1.09706e+06	1.26268e+06	1.08762e+06	944064	996299	1.14957e+06	1.26294e+06	1.14058e+06	1.1881e+06
L-beta-aspartyl-L-glutamic acid	80451.9	18680.2	17014.4	16281.6	40955.2	47690.2	34971.7	15456.1	111408	59928.7	100746	69338.6
Salinixanthin/ 1',2'-Dihydro-1',2'-dihydroxy-4-ketotorulene 1'-glucoside ester	1.17726e+06	1.11198e+06	1.08432e+06	1.22388e+06	1.36845e+06	1.2137e+06	1.0346e+06	1.07015e+06	1.25129e+06	1.40566e+06	1.2846e+06	1.28932e+06
3-oxopimeloyl-CoA	281402	264947	246556	286495	359983	305442	248063	260649	359072	385253	359668	343171
L-Phenylalanine	72181.1	32558.6	46712	67271.7	77751.1	73293.3	149370	33204.9	114774	83910.9	135296	145267
PIM1(18:2(9Z,12Z)/16:2(9Z,12Z))	238316	118161	15451.4	76608.9	59610	199915	167821	166992	3.70363e-08	11197.1	53585	6731.23
N'-Hydroxyneosaxitoxin	43764.4	552.566	10764.3	15069.9	49494.4	7069.35	36921.3	10990.2	96969.6	41625.7	59395.1	77132.2
O-propanoyl-D-carnitine	41812.9	673.162	11452.3	14952.4	47197.6	6526.43	38545.8	11375.5	97816.5	41202.4	60146.1	75371.6
D-Gal alpha 1->6D-Gal alpha 1->6D-Glucose	33607	26272.1	32813.9	43526.7	28863.6	75607.4	43329.5	58988.4	98389.6	67521.6	109137	71452.7
Cytidine	39925.9	5152.65	11619.4	12683.8	35236.6	52158.7	93960.2	2818.85	48823	72312.5	59086.2	57513.5
(21-Methyl-8Z-pentatriacontene	392574	348480	356622	397753	444943	371144	322942	326675	410464	462439	428621	422246
PC(18:0/18:4(6Z,9Z,12Z,15Z))	299284	171907	59944.8	16392.3	135388	124382	196562	250186	37501.1	26987.4	104908	43713.1
N-Desthienylethyl-rotigotine	590026	158759	54687.1	102017	84571.4	307787	299629	282104	14424	30708	77546.4	51215.7
Euphorbia factor Ti2	20402.6	46627	27403.7	28419.1	13110.6	12567	6801.41	10256.5	4548.77	7364.5	12154.9	12971.1
Avermectin B1b aglycone	30403.3	49452.5	57828.9	47186.6	27414.5	28633.6	16026.1	23361.5	44397.8	84037.5	56057.3	56543.2
PI(15:0/22:4(7Z,10Z,13Z,16Z))	159422	107495	85243	34198.8	138716	99859.3	119040	158770	72098.7	45141.7	90801.2	58873.1
UK-121,265	22713.2	86.5074	6051.69	4593.96	16455.8	842.504	19006.7	2810.79	54402	20171.6	37360.4	36804.1
10-tridecynoic acid	155339	141440	155841	180028	209559	177146	127873	139230	215940	249040	195270	201833
12-Hydroxy-13-O-D-glucuronoside-octadec-9Z-enoate	15385.6	19378.5	23410.3	20703.8	8490.52	2753.53	3887.09	7904.67	593.724	1228.78	14905.9	10078.3
Resiniferatoxin	10486.1	20766	19934.6	19741.1	12199.7	3133.74	1010.7	5015.59	509.786	3.70363e-08	7007.96	7386.71
6-HYDROXYANGOLENSIC ACID METHYL ESTER	100146	88262	88823.8	115318	42496.7	81647.3	87044.8	103729	50844.7	59672.6	68433.9	62098.1
Mycothiol	31291.4	33791.7	27247.5	40153.1	16469.4	15051.7	18480.5	6952.07	7889.65	52895.1	14682	14320.8
6-(3'-Triphosphoryl-1'-methylglyceryl)-7-methyl-7,8-dihydrobiopterin	42351.3	25943.4	27481.9	34701.4	48518.7	34589.5	54002.5	25369	54103.5	50125.8	54503.2	63604.6
2-Hydroxypropyl 2-isopropyl-5-methylcyclohexyl carbonate	14407.7	8087.25	15661.9	14732.6	7307.24	10163.8	6313.93	6670.81	22212.6	21870.8	32161	21981.6
Bufalin	18582.3	23857.9	17569.3	26203.7	10738.4	19726.1	9887.83	5139.99	4224.73	5759.99	4889.2	14138.4
2-O-[2-O-(alpha-D-Mannopyranosyl)-alpha-D-glucopyranosyl]-3-phospho-D-glycerate	15125.5	3375.65	7726.88	13722.1	17128.4	16816.9	40439	3594.93	30062.7	19562.4	37632.5	42764.6
1-O-Galloylglycerol	13443	2707.65	6214.17	12280.2	14674.8	15240.6	42708	2771.07	27159.2	16295.1	36885.9	41054
Diadenosine tetraphosphate	89481.8	63770.8	24175.4	10110.3	55222.1	64904.1	42741.9	81051	21494.3	13604	27310.2	11469.1
Podofilox	26938.7	7305.89	5844.37	16696.7	24143.6	16150.5	21852.6	8261.53	22805	31754.1	30080.2	31238.7
Leucyl-Aspartate	22777.6	7519.46	21366.6	36498.3	26863.1	24180	35001.7	15866.5	36896.5	39093.1	58166.9	45411
bismuth subgallate	206314	186939	184543	207085	240777	200480	171911	177176	215775	241785	221850	220007
Serinyl-Phenylalanine	37534.2	22117.4	36865.9	31719.5	37061.4	31921.7	61661.5	18783.3	46384.3	47495.2	56791.5	62350.6
Pseudouridine	14636.3	3115	2090.47	1732.54	8288.45	10952.4	5462	1792.41	21342.2	13732.1	19212.2	13528
Pregn-5-ene-3beta,20alpha-diol	21722	27229.8	29534.1	20192.9	22211.8	13091.6	11696.9	19706.7	6069.04	4966	14264.4	16978
6,7-Dihydro-4-(hydroxymethyl)-2-(p-hydroxyphenethyl)-7-methyl-5H-2-pyrindinium	72387.6	49442.6	63451.2	90268.6	79109	83382.5	78791.7	59219.2	104059	88321.7	87793.7	100868
17-oxo-Resolvin D1	30557.3	15982.2	16835.3	25016.2	6733.99	17926.9	18929.5	6789.23	7377.17	6814.19	10714.1	8453.2
Gibberellin A75	16379.5	36982.9	25801.4	16706.4	21617.2	31244.4	28090.3	27704.1	16306.1	18824	7422.66	15601.6

## Sheet: heatmap_top50-control_24-vs-NZ9
Metabolites	G4-24	G5-24	G6-24	N3-24	N5-24	N6-24	C3-24	C4-24	C6-24
Group	GAD65_24	GAD65_24	GAD65_24	NZ9000_24	NZ9000_24	NZ9000_24	control_24	control_24	control_24
3-Amino-4,7-dihydroxy-8-methylcoumarin	1.83899e+06	2.1897e+06	2.3987e+06	1.97924e+06	1.53362e+06	2.4099e+06	819452	1.06158e+06	411728
(9Z,12Z,14E)-16-Hydroxy-9,12,14-octadecatrienoic acid	116438	144322	241459	179711	153585	120780	640915	558105	522542
(±)12(13)-EpOME	83634.3	113297	156373	135456	116909	89400.2	490215	452912	539708
Atrolactic acid	330419	666875	1.40596e+06	202019	210467	242699	424686	381042	472891
Glycerol tributanoate	74576.7	25730.8	99614.4	198774	180962	259044	594938	340621	249535
2-Indolecarboxylic acid	301620	384278	464755	369665	281744	426694	125187	184256	94369.2
E,E-9-HpODE	35361.1	31237.4	67087.5	53658.5	47046.7	44625.3	302462	206499	263242
17-hydroxy-linolenic acid	60097.6	88888.5	124383	94926.3	74166.9	50970	261767	234675	309670
Verruculotoxin	242384	245186	183837	228979	240387	232782	412658	352643	415082
LysoPC(0:0/16:0)	150685	125023	115648	134004	969724	603913	366499	378219	253768
(±)9-HpODE	31060	20928.9	56306.2	47454.7	21473.9	27137.5	184202	132285	248788
Voglibose	425933	304961	453205	201562	41152	90702.7	119888	19326	345572
2-(3,4-dimethoxyphenyl)-5,6,7,8-tetrahydroxy-3-methoxy-3,4-dihydro-2H-1-benzopyran-4-one	253864	238793	197835	365096	398937	327573	300072	127343	331661
PA(0:0/18:0)	94002.2	33331.2	43958.1	140208	182098	195922	83215.2	81928.7	297514
Rifamycin Z	32008.5	57966.3	33121.1	33571.8	420523	94002.7	187004	247699	201886
beta-kamlolenic acid	32796.4	30882.8	52486.2	45216.8	43354.3	27530.2	111975	92227.5	141744
1-(O-alpha-D-glucopyranosyl)-3-keto-(1,27R,29R)-triacontanetriol	45040.9	84689.7	92369.2	84792.6	85635.8	56806.6	130295	147879	182484
Dihydrocortisol	13066.4	18363.2	27352	22904.5	20458	13049.8	92161.1	80782.9	89480
3,4-Dimethyl-5-pentyl-2-furanpentadecanoic acid	98427.4	108214	39810.3	238146	171334	183817	122537	128268	47619.5
7S,8S-DiHODE	33900.3	34528.9	46593	41642.2	45542.9	34794.5	99781.5	82439.5	121193
N-(1-Deoxy-1-fructosyl)valine	90469.6	111989	73963.9	32360.6	11254.7	26330.9	31492.6	10798.2	34275.3
12-oxo-PDA	17398.8	19321	30774.6	24930.2	24599.8	18060.1	64858.5	63314.4	79906.1
5-pentyl-2-furannonanoic acid	12372.7	12261.5	25435.4	19529.8	13745.8	14180.6	66529.3	52727	66850.7
Valaciclovir	5699.37	470.271	6611.83	29678.6	20321.8	34590.8	85794.8	45144.6	35625.9
Digoxigenin monodigitoxoside	76996.2	75248	53045.7	50629.5	78642.8	70450.8	100126	104692	115699
LysoPC(18:1(11Z))	19950	10612.6	17647	22022.4	202977	104236	72841	69122	54864.6
9(S)-HOTrE	8017.87	10003.8	16499.6	14920.4	10681.1	8792.37	44403.4	36677	58098.9
Uric acid	31617.2	15153	91095.6	60294	62741.6	60743	24475.7	7752.63	1654
5(S)-HETE	16393.4	14787.1	19661.9	26241.2	22000	24623.1	41253.4	56619.1	55745.3
5,6-Epoxy-8,11,14-eicosatrienoic acid	17798.8	18127.2	17985.8	26417.6	26676.6	27219	40328.3	50208.8	58479.3
PG(16:0/0:0)[U]	77672.9	55495.4	51659.8	95576.7	122130	121048	38316.2	56791.8	185200
Suillin	46602.3	66785	53404.4	47062.4	65564.5	86741.2	94345	102080	83905.5
Istamycin A3	119794	76079	131176	86030.2	85230.3	85320.1	123573	142144	118916
NEOTIGOGENIN ACETATE	114281	124632	135410	146525	106115	96854	147834	161068	155655
9S-HpOTrE	4995.05	5806.91	7008.71	7704.95	8148.97	6000.69	39407.7	28042.6	26060.3
9,14-DiHODE	2775.78	1775.98	4986.51	4028.77	3201.64	3392.03	30102.4	20862.3	30799.7
1-tetradecanoyl-sn-glycero-3-phosphate	15543.3	12654.4	13333	13704.1	22519.5	21942.2	36855.1	33690.5	48755
2-Hydroxy-6-ketononatrienedioate	25788.1	51257.7	125196	13981.1	17941.4	16202.1	27718.7	29035	36026.5
Imidazolepropionic acid	40071.7	18694.5	91037.8	16917	20862.1	19786.8	9567.28	12776.5	9679.05
Sterebin A	6670.08	8293.57	10509.9	12343.5	9531.08	7550.26	30306.8	25049.1	42561.3
5-[2-(hydroxymethyl)-5-methylphenoxy]-2,2-dimethyl-Pentanoic acid (Gemfibrozil M4)	7060.75	3578.52	8501.41	20045.5	19691	22801.2	46759.2	31951.2	26906.5
Cucurbitacin S	31993	42325.2	28918.5	24050.5	56612.4	37565	61141.1	71247.9	54524.7
ent-16-D1c-PhytoP	17717.4	13199.3	20696.3	17970.8	17136.9	15330.5	45506.1	33220.7	36297
A771726	26917.4	34066.6	37534	25854.5	22684	36438.4	9209.51	14452	4495.64
Perindoprilat	9474.41	7252.24	11388.1	9918.51	6938.27	4983.21	27172.2	26156.6	31468
(±)8-HEPE	5939.14	6959.94	9311.55	9882.06	7651.88	8988.37	24391.1	23144.6	33557.7
13R-HODE	28171.4	28270.3	28864	34699.4	24401.8	27695.8	51849.2	50481.8	40973.9
PC(18:1(9Z)/0:0)	5818.6	3013.07	4164.45	7290.99	85787.4	54038.2	26558.1	18029.7	16422.1
Hydroxypelenolide	20575.9	10572.9	20144.9	16257.1	17271.4	18391.5	34200.1	39581.5	30592.9
Deidaclin	41732.4	30918	33657.8	19506.3	5308.05	12344.5	34235.3	41146	21570
