# Supplementary material for: Oral GAD65-L. lactis Vaccine Halts Diabetes Progression in NOD Mice by Orchestrating Gut Microbiota–Metabolite Crosstalk and Fostering Intestinal Immunoregulation
Source: Microorganisms. 2026 Jan 13;14(1):176. doi: 10.3390/microorganisms14010176 (PMC12844348; doi:10.3390/microorganisms14010176)
Supplement: Supplementary file 1 [file microorganisms-14-00176-s001.zip › Supplementary Table S6.xlsx]

## Sheet: GAD65 16-vs-control_16
id	Classification_level1	Classification_level2	Term	ListHits	ListTotal	PopHits	PopTotal	p-value	q-value	Enrichment_score	Substances
hsa00240	Metabolism	Nucleotide metabolism	Pyrimidine metabolism	4	17	66	3318	0.000279833	0.00839498	11.8289	C00106,C00475,C00526,C02067
hsa00360	Metabolism	Amino acid metabolism	Phenylalanine metabolism	3	17	49	3318	0.00177989	0.0266984	11.9496	C00079,C01772,C02505
hsa04974	Organismal Systems	Digestive system	Protein digestion and absorption	2	17	29	3318	0.00924975	0.0924975	13.4604	C00062,C00079
hsa04150	Environmental Information Processing	Signal transduction	mTOR signaling pathway	1	17	4	3318	0.0203464	0.13017	48.7941	C00062
hsa00532	Metabolism	Glycan biosynthesis and metabolism	Glycosaminoglycan biosynthesis - chondroitin sulfate / dermatan sulfate	1	17	5	3318	0.0253718	0.13017	39.0353	C00401
hsa00970	Genetic Information Processing	Translation	Aminoacyl-tRNA biosynthesis	2	17	52	3318	0.0281946	0.13017	7.50679	C00062,C00079
hsa05142	Human Diseases	Infectious disease: parasitic	Chagas disease	1	17	6	3318	0.0303729	0.13017	32.5294	C00062
hsa00470	Metabolism	Metabolism of other amino acids	D-Amino acid metabolism	2	17	69	3318	0.0474099	0.177787	5.65729	C00062,C00079
hsa05146	Human Diseases	Infectious disease: parasitic	Amoebiasis	1	17	13	3318	0.0647103	0.208564	15.0136	C00062
hsa05014	Human Diseases	Neurodegenerative disease	Amyotrophic lateral sclerosis	1	17	14	3318	0.0695212	0.208564	13.9412	C00062
hsa02010	Environmental Information Processing	Membrane transport	ABC transporters	2	17	93	3318	0.0804879	0.219512	4.19734	C00062,C00719
hsa04931	Human Diseases	Endocrine and metabolic disease	Insulin resistance	1	17	19	3318	0.0932282	0.219752	10.2724	C02571
hsa04981	Organismal Systems	Digestive system	Folate transport and metabolism	1	17	20	3318	0.0979009	0.219752	9.75882	C00719
hsa04148	Cellular Processes	Transport and catabolism	Efferocytosis	1	17	21	3318	0.102551	0.219752	9.29412	C00062
hsa00220	Metabolism	Amino acid metabolism	Arginine biosynthesis	1	17	24	3318	0.116366	0.226417	8.13235	C00062
hsa00670	Metabolism	Metabolism of cofactors and vitamins	One carbon pool by folate	1	17	26	3318	0.125464	0.226417	7.50679	C00719
hsa05022	Human Diseases	Neurodegenerative disease	Pathways of neurodegeneration - multiple diseases	1	17	28	3318	0.134475	0.226417	6.97059	C00062
hsa00770	Metabolism	Metabolism of cofactors and vitamins	Pantothenate and CoA biosynthesis	1	17	30	3318	0.143398	0.226417	6.50588	C00106
hsa05230	Human Diseases	Cancer: overview	Central carbon metabolism in cancer	1	17	30	3318	0.143398	0.226417	6.50588	C00062
hsa00410	Metabolism	Metabolism of other amino acids	beta-Alanine metabolism	1	17	32	3318	0.152234	0.228351	6.09926	C00106

## Sheet: NZ9000 16-vs-control 16
id	Classification_level1	Classification_level2	Term	ListHits	ListTotal	PopHits	PopTotal	p-value	q-value	Enrichment_score	Substances
hsa00240	Metabolism	Nucleotide metabolism	Pyrimidine metabolism	3	10	66	3318	0.000816649	0.013883	15.0818	C00106,C00178,C00526
hsa04136	Cellular Processes	Transport and catabolism	Autophagy - other	1	10	3	3318	0.00901708	0.0510968	110.6	C00350
hsa05130	Human Diseases	Infectious disease: bacterial	Pathogenic Escherichia coli infection	1	10	3	3318	0.00901708	0.0510968	110.6	C00350
hsa05167	Human Diseases	Infectious disease: viral	Kaposi sarcoma-associated herpesvirus infection	1	10	5	3318	0.0149877	0.0610671	66.36	C00350
hsa04140	Cellular Processes	Transport and catabolism	Autophagy - animal	1	10	6	3318	0.0179609	0.0610671	55.3	C00350
hsa00230	Metabolism	Nucleotide metabolism	Purine metabolism	2	10	101	3318	0.0352079	0.0997558	6.5703	C01260,C05512
hsa00563	Metabolism	Glycan biosynthesis and metabolism	Glycosylphosphatidylinositol (GPI)-anchor biosynthesis	1	10	17	3318	0.0501369	0.118754	19.5176	C00350
hsa04723	Organismal Systems	Nervous system	Retrograde endocannabinoid signaling	1	10	19	3318	0.055884	0.118754	17.4632	C00350
hsa04976	Organismal Systems	Digestive system	Bile secretion	1	10	22	3318	0.0644461	0.121731	15.0818	C00695
hsa00770	Metabolism	Metabolism of cofactors and vitamins	Pantothenate and CoA biosynthesis	1	10	30	3318	0.0869377	0.142724	11.06	C00106
hsa00410	Metabolism	Metabolism of other amino acids	beta-Alanine metabolism	1	10	32	3318	0.092484	0.142724	10.3688	C00106
hsa00600	Metabolism	Lipid metabolism	Sphingolipid metabolism	1	10	35	3318	0.100747	0.142724	9.48	C12144
hsa00120	Metabolism	Lipid metabolism	Primary bile acid biosynthesis	1	10	47	3318	0.133124	0.174086	7.05957	C00695
hsa00564	Metabolism	Lipid metabolism	Glycerophospholipid metabolism	1	10	56	3318	0.156715	0.174727	5.925	C00350
hsa00053	Metabolism	Carbohydrate metabolism	Ascorbate and aldarate metabolism	1	10	57	3318	0.1593	0.174727	5.82105	C03033
hsa00040	Metabolism	Carbohydrate metabolism	Pentose and glucuronate interconversions	1	10	59	3318	0.164449	0.174727	5.62373	C03033
hsa00982	Metabolism	Xenobiotics biodegradation and metabolism	Drug metabolism - cytochrome P450	1	10	87	3318	0.233615	0.233615	3.81379	C07493

## Sheet: GAD65 16-vs-NZ9000 16
id	Classification_level1	Classification_level2	Term	ListHits	ListTotal	PopHits	PopTotal	p-value	q-value	Enrichment_score	Substances
hsa00591	Metabolism	Lipid metabolism	Linoleic acid metabolism	3	10	29	3318	6.91731e-05	0.00152181	34.3241	C04717,C06426,C07354
hsa04810	Cellular Processes	Cell motility	Regulation of actin cytoskeleton	1	10	4	3318	0.0120065	0.132071	82.95	C01996
hsa05033	Human Diseases	Substance dependence	Nicotine addiction	1	10	7	3318	0.020926	0.137876	47.4	C01996
hsa04725	Organismal Systems	Nervous system	Cholinergic synapse	1	10	12	3318	0.035631	0.137876	27.65	C01996
hsa04911	Organismal Systems	Endocrine system	Insulin secretion	1	10	12	3318	0.035631	0.137876	27.65	C01996
hsa04971	Organismal Systems	Digestive system	Gastric acid secretion	1	10	14	3318	0.0414571	0.137876	23.7	C01996
hsa04972	Organismal Systems	Digestive system	Pancreatic secretion	1	10	15	3318	0.0443582	0.137876	22.12	C01996
hsa04970	Organismal Systems	Digestive system	Salivary secretion	1	10	17	3318	0.0501369	0.137876	19.5176	C01996
hsa04981	Organismal Systems	Digestive system	Folate transport and metabolism	1	10	20	3318	0.0587458	0.142413	16.59	C01996
hsa04024	Environmental Information Processing	Signal transduction	cAMP signaling pathway	1	10	25	3318	0.0729382	0.142413	13.272	C01996
hsa04742	Organismal Systems	Sensory system	Taste transduction	1	10	25	3318	0.0729382	0.142413	13.272	C01996
hsa05022	Human Diseases	Neurodegenerative disease	Pathways of neurodegeneration - multiple diseases	1	10	28	3318	0.0813609	0.142413	11.85	C01996
hsa00750	Metabolism	Metabolism of cofactors and vitamins	Vitamin B6 metabolism	1	10	29	3318	0.0841531	0.142413	11.4414	C04604
hsa04080	Environmental Information Processing	Signaling molecules and interaction	Neuroactive ligand-receptor interaction	1	10	41	3318	0.117069	0.183966	8.09268	C01996
hsa00071	Metabolism	Lipid metabolism	Fatty acid degradation	1	10	50	3318	0.141053	0.206878	6.636	C02990
hsa00564	Metabolism	Lipid metabolism	Glycerophospholipid metabolism	1	10	56	3318	0.156715	0.215483	5.925	C01996
hsa01040	Metabolism	Lipid metabolism	Biosynthesis of unsaturated fatty acids	1	10	69	3318	0.189771	0.245586	4.8087	C06426
hsa00130	Metabolism	Metabolism of cofactors and vitamins	Ubiquinone and other terpenoid-quinone biosynthesis	1	10	74	3318	0.202171	0.247097	4.48378	C14155
hsa00590	Metabolism	Lipid metabolism	Arachidonic acid metabolism	1	10	79	3318	0.2144	0.248252	4.2	C14778
hsa02010	Environmental Information Processing	Membrane transport	ABC transporters	1	10	93	3318	0.247748	0.272523	3.56774	C00140

## Sheet: GAD65 24-vs-control 24
id	Classification_level1	Classification_level2	Term	ListHits	ListTotal	PopHits	PopTotal	p-value	q-value	Enrichment_score	Substances
hsa00590	Metabolism	Lipid metabolism	Arachidonic acid metabolism	3	11	79	3318	0.0018681	0.0317577	11.4545	C04805,C05957,C14768
hsa00591	Metabolism	Lipid metabolism	Linoleic acid metabolism	2	11	29	3318	0.00386421	0.0328458	20.8025	C07354,C14762
hsa04979	Organismal Systems	Digestive system	Cholesterol metabolism	1	11	7	3318	0.0229978	0.130321	43.0909	C05122
hsa05231	Human Diseases	Cancer: overview	Choline metabolism in cancer	1	11	11	3318	0.0359225	0.152671	27.4215	C04230
hsa04913	Organismal Systems	Endocrine system	Ovarian steroidogenesis	1	11	20	3318	0.0644366	0.163331	15.0818	C14768
hsa04148	Cellular Processes	Transport and catabolism	Efferocytosis	1	11	21	3318	0.0675571	0.163331	14.3636	C04230
hsa04976	Organismal Systems	Digestive system	Bile secretion	1	11	22	3318	0.070668	0.163331	13.7107	C05122
hsa00430	Metabolism	Metabolism of other amino acids	Taurine and hypotaurine metabolism	1	11	24	3318	0.0768617	0.163331	12.5682	C05122
hsa04750	Organismal Systems	Sensory system	Inflammatory mediator regulation of TRP channels	1	11	28	3318	0.0891365	0.168369	10.7727	C14768
hsa00030	Metabolism	Carbohydrate metabolism	Pentose phosphate pathway	1	11	37	3318	0.116214	0.197564	8.15233	C00198
hsa00120	Metabolism	Lipid metabolism	Primary bile acid biosynthesis	1	11	47	3318	0.145441	0.206041	6.41779	C05122
hsa00340	Metabolism	Amino acid metabolism	Histidine metabolism	1	11	47	3318	0.145441	0.206041	6.41779	C00439
hsa00310	Metabolism	Amino acid metabolism	Lysine degradation	1	11	56	3318	0.170991	0.207631	5.38636	C00431
hsa00564	Metabolism	Lipid metabolism	Glycerophospholipid metabolism	1	11	56	3318	0.170991	0.207631	5.38636	C04230
hsa00470	Metabolism	Metabolism of other amino acids	D-Amino acid metabolism	1	11	69	3318	0.206671	0.225287	4.37154	C00431
hsa00330	Metabolism	Amino acid metabolism	Arginine and proline metabolism	1	11	71	3318	0.212034	0.225287	4.2484	C00431
hsa00140	Metabolism	Lipid metabolism	Steroid hormone biosynthesis	1	11	101	3318	0.288631	0.288631	2.9865	C05471

## Sheet: NZ9000 24-vs-control 24
id	Classification_level1	Classification_level2	Term	ListHits	ListTotal	PopHits	PopTotal	p-value	q-value	Enrichment_score	Substances
hsa00590	Metabolism	Lipid metabolism	Arachidonic acid metabolism	4	13	79	3318	0.000180863	0.00235122	12.9231	C04805,C05957,C14768,C14795
hsa04913	Organismal Systems	Endocrine system	Ovarian steroidogenesis	1	13	20	3318	0.0757203	0.234079	12.7615	C14768
hsa00220	Metabolism	Amino acid metabolism	Arginine biosynthesis	1	13	24	3318	0.0902141	0.234079	10.6346	C00437
hsa04750	Organismal Systems	Sensory system	Inflammatory mediator regulation of TRP channels	1	13	28	3318	0.104498	0.234079	9.11538	C14768
hsa00591	Metabolism	Lipid metabolism	Linoleic acid metabolism	1	13	29	3318	0.108036	0.234079	8.80106	C14762
hsa00750	Metabolism	Metabolism of cofactors and vitamins	Vitamin B6 metabolism	1	13	29	3318	0.108036	0.234079	8.80106	C00847
hsa00340	Metabolism	Amino acid metabolism	Histidine metabolism	1	13	47	3318	0.169562	0.314901	5.43044	C20522
hsa00350	Metabolism	Amino acid metabolism	Tyrosine metabolism	1	13	78	3318	0.266423	0.384833	3.27219	C05584
hsa05204	Human Diseases	Cancer: overview	Chemical carcinogenesis - DNA adducts	1	13	78	3318	0.266423	0.384833	3.27219	C19581
hsa00140	Metabolism	Lipid metabolism	Steroid hormone biosynthesis	1	13	101	3318	0.331426	0.391685	2.52704	C05471
hsa00230	Metabolism	Nucleotide metabolism	Purine metabolism	1	13	101	3318	0.331426	0.391685	2.52704	C00366
hsa00980	Metabolism	Xenobiotics biodegradation and metabolism	Metabolism of xenobiotics by cytochrome P450	1	13	121	3318	0.383584	0.415549	2.10935	C19581
hsa00860	Metabolism	Metabolism of cofactors and vitamins	Porphyrin metabolism	1	13	144	3318	0.43891	0.43891	1.77244	C00931

## Sheet: GAD65 24-vs-NZ9000 24
id	Classification_level1	Classification_level2	Term	ListHits	ListTotal	PopHits	PopTotal	p-value	q-value	Enrichment_score	Substances
hsa00590	Metabolism	Lipid metabolism	Arachidonic acid metabolism	2	4	79	3318	0.0032562	0.0227934	21	C04805,C14768
hsa04913	Organismal Systems	Endocrine system	Ovarian steroidogenesis	1	4	20	3318	0.0239045	0.0778056	41.475	C14768
hsa04750	Organismal Systems	Sensory system	Inflammatory mediator regulation of TRP channels	1	4	28	3318	0.0333453	0.0778056	29.625	C14768
hsa00310	Metabolism	Amino acid metabolism	Lysine degradation	1	4	56	3318	0.0658496	0.0829216	14.8125	C00431
hsa00270	Metabolism	Amino acid metabolism	Cysteine and methionine metabolism	1	4	68	3318	0.0795261	0.0829216	12.1985	C05824
hsa00470	Metabolism	Metabolism of other amino acids	D-Amino acid metabolism	1	4	69	3318	0.080659	0.0829216	12.0217	C00431
hsa00330	Metabolism	Amino acid metabolism	Arginine and proline metabolism	1	4	71	3318	0.0829216	0.0829216	11.6831	C00431
