# Supplementary material for: Oral GAD65-L. lactis Vaccine Halts Diabetes Progression in NOD Mice by Orchestrating Gut Microbiota–Metabolite Crosstalk and Fostering Intestinal Immunoregulation
Source: Microorganisms. 2026 Jan 13;14(1):176. doi: 10.3390/microorganisms14010176 (PMC12844348; doi:10.3390/microorganisms14010176)
Supplement: Supplementary file 1 [file microorganisms-14-00176-s001.zip › Supplementary Table S7.xlsx]

## Sheet: GAD65_16_vs_Control_16 UP
id	Classification_level1	Classification_level2	Term	ListHits	ListTotal	PopHits	PopTotal	p-value	q-value	Enrichment_score	Substances
hsa04981	Organismal Systems	Digestive system	Folate transport and metabolism	1	1	20	3318	0.00602773	0.0156721	165.9	C00719
hsa00670	Metabolism	Metabolism of cofactors and vitamins	One carbon pool by folate	1	1	26	3318	0.00783605	0.0156721	127.615	C00719
hsa00260	Metabolism	Amino acid metabolism	Glycine, serine and threonine metabolism	1	1	48	3318	0.0144665	0.0192887	69.125	C00719
hsa02010	Environmental Information Processing	Membrane transport	ABC transporters	1	1	93	3318	0.0280289	0.0280289	35.6774	C00719

## Sheet: GAD65_16_vs_Control_16 Down
id	Classification_level1	Classification_level2	Term	ListHits	ListTotal	PopHits	PopTotal	p-value	q-value	Enrichment_score	Substances
hsa00240	Metabolism	Nucleotide metabolism	Pyrimidine metabolism	4	16	66	3318	0.000217225	0.00586508	12.5682	C00106,C00475,C00526,C02067
hsa00360	Metabolism	Amino acid metabolism	Phenylalanine metabolism	3	16	49	3318	0.00148111	0.019995	12.6964	C00079,C01772,C02505
hsa04974	Organismal Systems	Digestive system	Protein digestion and absorption	2	16	29	3318	0.0082058	0.0738522	14.3017	C00062,C00079
hsa04150	Environmental Information Processing	Signal transduction	mTOR signaling pathway	1	16	4	3318	0.0191583	0.110344	51.8438	C00062
hsa00532	Metabolism	Glycan biosynthesis and metabolism	Glycosaminoglycan biosynthesis - chondroitin sulfate / dermatan sulfate	1	16	5	3318	0.0238938	0.110344	41.475	C00401
hsa00970	Genetic Information Processing	Translation	Aminoacyl-tRNA biosynthesis	2	16	52	3318	0.0251264	0.110344	7.97596	C00062,C00079
hsa05142	Human Diseases	Infectious disease: parasitic	Chagas disease	1	16	6	3318	0.0286078	0.110344	34.5625	C00062
hsa00470	Metabolism	Metabolism of other amino acids	D-Amino acid metabolism	2	16	69	3318	0.0423911	0.14307	6.01087	C00062,C00079
hsa05146	Human Diseases	Infectious disease: parasitic	Amoebiasis	1	16	13	3318	0.0610135	0.17701	15.9519	C00062
hsa05014	Human Diseases	Neurodegenerative disease	Amyotrophic lateral sclerosis	1	16	14	3318	0.0655593	0.17701	14.8125	C00062
hsa04931	Human Diseases	Endocrine and metabolic disease	Insulin resistance	1	16	19	3318	0.0879803	0.215952	10.9145	C02571
hsa04148	Cellular Processes	Transport and catabolism	Efferocytosis	1	16	21	3318	0.0968067	0.217815	9.875	C00062
hsa00220	Metabolism	Amino acid metabolism	Arginine biosynthesis	1	16	24	3318	0.109896	0.228246	8.64062	C00062
hsa05022	Human Diseases	Neurodegenerative disease	Pathways of neurodegeneration - multiple diseases	1	16	28	3318	0.127073	0.228607	7.40625	C00062
hsa00770	Metabolism	Metabolism of cofactors and vitamins	Pantothenate and CoA biosynthesis	1	16	30	3318	0.135544	0.228607	6.9125	C00106
hsa05230	Human Diseases	Cancer: overview	Central carbon metabolism in cancer	1	16	30	3318	0.135544	0.228607	6.9125	C00062
hsa00410	Metabolism	Metabolism of other amino acids	beta-Alanine metabolism	1	16	32	3318	0.143938	0.228607	6.48047	C00106
hsa00400	Metabolism	Amino acid metabolism	Phenylalanine, tyrosine and tryptophan biosynthesis	1	16	35	3318	0.156385	0.234578	5.925	C00079
hsa00052	Metabolism	Carbohydrate metabolism	Galactose metabolism	1	16	46	3318	0.200591	0.276075	4.50815	C05404
hsa00340	Metabolism	Amino acid metabolism	Histidine metabolism	1	16	47	3318	0.2045	0.276075	4.41223	C00785

## Sheet: NZ9000_16_vs_Control_16 UP
id	Classification_level1	Classification_level2	Term	ListHits	ListTotal	PopHits	PopTotal	p-value	q-value	Enrichment_score	Substances
hsa04136	Cellular Processes	Transport and catabolism	Autophagy - other	1	5	3	3318	0.00451535	0.0270431	221.2	C00350
hsa05130	Human Diseases	Infectious disease: bacterial	Pathogenic Escherichia coli infection	1	5	3	3318	0.00451535	0.0270431	221.2	C00350
hsa05167	Human Diseases	Infectious disease: viral	Kaposi sarcoma-associated herpesvirus infection	1	5	5	3318	0.0075165	0.0270431	132.72	C00350
hsa04140	Cellular Processes	Transport and catabolism	Autophagy - animal	1	5	6	3318	0.00901437	0.0270431	110.6	C00350
hsa00563	Metabolism	Glycan biosynthesis and metabolism	Glycosylphosphatidylinositol (GPI)-anchor biosynthesis	1	5	17	3318	0.0253718	0.0561176	39.0353	C00350
hsa04723	Organismal Systems	Nervous system	Retrograde endocannabinoid signaling	1	5	19	3318	0.0283226	0.0561176	34.9263	C00350
hsa04976	Organismal Systems	Digestive system	Bile secretion	1	5	22	3318	0.0327352	0.0561176	30.1636	C00695
hsa00600	Metabolism	Lipid metabolism	Sphingolipid metabolism	1	5	35	3318	0.0516721	0.0775081	18.96	C12144
hsa00120	Metabolism	Lipid metabolism	Primary bile acid biosynthesis	1	5	47	3318	0.0688879	0.0918505	14.1191	C00695
hsa00564	Metabolism	Lipid metabolism	Glycerophospholipid metabolism	1	5	56	3318	0.0816349	0.0979618	11.85	C00350
hsa00982	Metabolism	Xenobiotics biodegradation and metabolism	Drug metabolism - cytochrome P450	1	5	87	3318	0.124477	0.135793	7.62759	C07493
hsa00230	Metabolism	Nucleotide metabolism	Purine metabolism	1	5	101	3318	0.143293	0.143293	6.5703	C01260

## Sheet: NZ9000_16_vs_Control_16 Down
id	Classification_level1	Classification_level2	Term	ListHits	ListTotal	PopHits	PopTotal	p-value	q-value	Enrichment_score	Substances
hsa00240	Metabolism	Nucleotide metabolism	Pyrimidine metabolism	3	5	66	3318	7.31031e-05	0.000438619	30.1636	C00106,C00178,C00526
hsa00770	Metabolism	Metabolism of cofactors and vitamins	Pantothenate and CoA biosynthesis	1	5	30	3318	0.0444241	0.0946572	22.12	C00106
hsa00410	Metabolism	Metabolism of other amino acids	beta-Alanine metabolism	1	5	32	3318	0.0473286	0.0946572	20.7375	C00106
hsa00053	Metabolism	Carbohydrate metabolism	Ascorbate and aldarate metabolism	1	5	57	3318	0.0830425	0.103023	11.6421	C03033
hsa00040	Metabolism	Carbohydrate metabolism	Pentose and glucuronate interconversions	1	5	59	3318	0.0858527	0.103023	11.2475	C03033
hsa00230	Metabolism	Nucleotide metabolism	Purine metabolism	1	5	101	3318	0.143293	0.143293	6.5703	C05512

## Sheet: GAD65_16_vs_NZ9000_16 UP
id	Classification_level1	Classification_level2	Term	ListHits	ListTotal	PopHits	PopTotal	p-value	q-value	Enrichment_score	Substances
hsa00591	Metabolism	Lipid metabolism	Linoleic acid metabolism	3	6	29	3318	1.1804e-05	5.90198e-05	57.2069	C04717,C06426,C07354
hsa00750	Metabolism	Metabolism of cofactors and vitamins	Vitamin B6 metabolism	1	6	29	3318	0.0513465	0.128366	19.069	C04604
hsa01040	Metabolism	Lipid metabolism	Biosynthesis of unsaturated fatty acids	1	6	69	3318	0.118549	0.134714	8.01449	C06426
hsa00130	Metabolism	Metabolism of cofactors and vitamins	Ubiquinone and other terpenoid-quinone biosynthesis	1	6	74	3318	0.126663	0.134714	7.47297	C14155
hsa00590	Metabolism	Lipid metabolism	Arachidonic acid metabolism	1	6	79	3318	0.134714	0.134714	7	C14778

## Sheet: GAD65_16_vs_NZ9000_16 Down
id	Classification_level1	Classification_level2	Term	ListHits	ListTotal	PopHits	PopTotal	p-value	q-value	Enrichment_score	Substances
hsa04810	Cellular Processes	Cell motility	Regulation of actin cytoskeleton	1	4	4	3318	0.00481564	0.0494128	207.375	C01996
hsa05033	Human Diseases	Substance dependence	Nicotine addiction	1	4	7	3318	0.00841594	0.0494128	118.5	C01996
hsa04725	Organismal Systems	Nervous system	Cholinergic synapse	1	4	12	3318	0.0143947	0.0494128	69.125	C01996
hsa04911	Organismal Systems	Endocrine system	Insulin secretion	1	4	12	3318	0.0143947	0.0494128	69.125	C01996
hsa04971	Organismal Systems	Digestive system	Gastric acid secretion	1	4	14	3318	0.0167787	0.0494128	59.25	C01996
hsa04972	Organismal Systems	Digestive system	Pancreatic secretion	1	4	15	3318	0.017969	0.0494128	55.3	C01996
hsa04970	Organismal Systems	Digestive system	Salivary secretion	1	4	17	3318	0.0203464	0.0494128	48.7941	C01996
hsa04981	Organismal Systems	Digestive system	Folate transport and metabolism	1	4	20	3318	0.0239045	0.0506822	41.475	C01996
hsa04024	Environmental Information Processing	Signal transduction	cAMP signaling pathway	1	4	25	3318	0.029813	0.0506822	33.18	C01996
hsa04742	Organismal Systems	Sensory system	Taste transduction	1	4	25	3318	0.029813	0.0506822	33.18	C01996
hsa05022	Human Diseases	Neurodegenerative disease	Pathways of neurodegeneration - multiple diseases	1	4	28	3318	0.0333453	0.0515336	29.625	C01996
hsa04080	Environmental Information Processing	Signaling molecules and interaction	Neuroactive ligand-receptor interaction	1	4	41	3318	0.0485403	0.0687654	20.2317	C01996
hsa00071	Metabolism	Lipid metabolism	Fatty acid degradation	1	4	50	3318	0.0589545	0.0770943	16.59	C02990
hsa00564	Metabolism	Lipid metabolism	Glycerophospholipid metabolism	1	4	56	3318	0.0658496	0.0799602	14.8125	C01996
hsa02010	Environmental Information Processing	Membrane transport	ABC transporters	1	4	93	3318	0.107536	0.121874	8.91935	C00140
hsa00140	Metabolism	Lipid metabolism	Steroid hormone biosynthesis	1	4	101	3318	0.116363	0.123635	8.21287	C05141
hsa00520	Metabolism	Glycan biosynthesis and metabolism	Amino sugar and nucleotide sugar metabolism	1	4	121	3318	0.138143	0.138143	6.85537	C00140

## Sheet: GAD65_24_vs_control_24 UP
id	Classification_level1	Classification_level2	Term	ListHits	ListTotal	PopHits	PopTotal	p-value	q-value	Enrichment_score	Substances
hsa00030	Metabolism	Carbohydrate metabolism	Pentose phosphate pathway	1	3	37	3318	0.0330921	0.06285	29.8919	C00198
hsa00340	Metabolism	Amino acid metabolism	Histidine metabolism	1	3	47	3318	0.0419088	0.06285	23.5319	C00439
hsa00310	Metabolism	Amino acid metabolism	Lysine degradation	1	3	56	3318	0.0497979	0.06285	19.75	C00431
hsa00470	Metabolism	Metabolism of other amino acids	D-Amino acid metabolism	1	3	69	3318	0.0611166	0.06285	16.029	C00431
hsa00330	Metabolism	Amino acid metabolism	Arginine and proline metabolism	1	3	71	3318	0.06285	0.06285	15.5775	C00431

## Sheet: GAD65_24_vs_control_24 Down
id	Classification_level1	Classification_level2	Term	ListHits	ListTotal	PopHits	PopTotal	p-value	q-value	Enrichment_score	Substances
hsa00590	Metabolism	Lipid metabolism	Arachidonic acid metabolism	3	8	79	3318	0.000667687	0.00801224	15.75	C04805,C05957,C14768
hsa00591	Metabolism	Lipid metabolism	Linoleic acid metabolism	2	8	29	3318	0.00199952	0.0119971	28.6034	C07354,C14762
hsa04979	Organismal Systems	Digestive system	Cholesterol metabolism	1	8	7	3318	0.0167711	0.0670844	59.25	C05122
hsa05231	Human Diseases	Cancer: overview	Choline metabolism in cancer	1	8	11	3318	0.0262437	0.078731	37.7045	C04230
hsa04913	Organismal Systems	Endocrine system	Ovarian steroidogenesis	1	8	20	3318	0.0472655	0.0847205	20.7375	C14768
hsa04148	Cellular Processes	Transport and catabolism	Efferocytosis	1	8	21	3318	0.0495765	0.0847205	19.75	C04230
hsa04976	Organismal Systems	Digestive system	Bile secretion	1	8	22	3318	0.0518827	0.0847205	18.8523	C05122
hsa00430	Metabolism	Metabolism of other amino acids	Taurine and hypotaurine metabolism	1	8	24	3318	0.0564803	0.0847205	17.2812	C05122
hsa04750	Organismal Systems	Sensory system	Inflammatory mediator regulation of TRP channels	1	8	28	3318	0.0656171	0.0874894	14.8125	C14768
hsa00120	Metabolism	Lipid metabolism	Primary bile acid biosynthesis	1	8	47	3318	0.107968	0.129561	8.82447	C05122
hsa00564	Metabolism	Lipid metabolism	Glycerophospholipid metabolism	1	8	56	3318	0.127435	0.13902	7.40625	C04230
hsa00140	Metabolism	Lipid metabolism	Steroid hormone biosynthesis	1	8	101	3318	0.219304	0.219304	4.10644	C05471

## Sheet: NZ9000_24_vs_control_24 UP
id	Classification_level1	Classification_level2	Term	ListHits	ListTotal	PopHits	PopTotal	p-value	q-value	Enrichment_score	Substances
hsa00340	Metabolism	Amino acid metabolism	Histidine metabolism	1	3	47	3318	0.0419088	0.105493	23.5319	C20522
hsa05204	Human Diseases	Cancer: overview	Chemical carcinogenesis - DNA adducts	1	3	78	3318	0.0688998	0.105493	14.1795	C19581
hsa00230	Metabolism	Nucleotide metabolism	Purine metabolism	1	3	101	3318	0.0885944	0.105493	10.9505	C00366
hsa00980	Metabolism	Xenobiotics biodegradation and metabolism	Metabolism of xenobiotics by cytochrome P450	1	3	121	3318	0.105493	0.105493	9.1405	C19581

## Sheet: NZ9000_24_vs_control_24 Down
id	Classification_level1	Classification_level2	Term	ListHits	ListTotal	PopHits	PopTotal	p-value	q-value	Enrichment_score	Substances
hsa00590	Metabolism	Lipid metabolism	Arachidonic acid metabolism	4	10	79	3318	5.6102e-05	0.000504918	16.8	C04805,C05957,C14768,C14795
hsa04913	Organismal Systems	Endocrine system	Ovarian steroidogenesis	1	10	20	3318	0.0587458	0.12623	16.59	C14768
hsa00220	Metabolism	Amino acid metabolism	Arginine biosynthesis	1	10	24	3318	0.0701152	0.12623	13.825	C00437
hsa04750	Organismal Systems	Sensory system	Inflammatory mediator regulation of TRP channels	1	10	28	3318	0.0813609	0.12623	11.85	C14768
hsa00591	Metabolism	Lipid metabolism	Linoleic acid metabolism	1	10	29	3318	0.0841531	0.12623	11.4414	C14762
hsa00750	Metabolism	Metabolism of cofactors and vitamins	Vitamin B6 metabolism	1	10	29	3318	0.0841531	0.12623	11.4414	C00847
hsa00350	Metabolism	Amino acid metabolism	Tyrosine metabolism	1	10	78	3318	0.211967	0.272529	4.25385	C05584
hsa00140	Metabolism	Lipid metabolism	Steroid hormone biosynthesis	1	10	101	3318	0.266227	0.299506	3.28515	C05471
hsa00860	Metabolism	Metabolism of cofactors and vitamins	Porphyrin metabolism	1	10	144	3318	0.358735	0.358735	2.30417	C00931

[truncated: 2 more sheets: GAD65_24_vs_NZ9000_24 Up, GAD65_24_vs_NZ9000_24 Down]
